# Supplementary material for: Physiology-Related Variations in the Blood Hormone and Metabolome of Endangered Hog Deer (Axis porcinus)
Source: Metabolites. 2025 Feb 13;15(2):126. doi: 10.3390/metabo15020126 (PMC11857704; doi:10.3390/metabo15020126)
Supplement: Supplementary file 1 [file metabolites-15-00126-s001.zip › Supplementary data 2.xlsx]

## Sheet: Table S3
Table S3 Metabolic profiles of untargeted metabolomics.
Alignment ID	Metabolite name	Rt(min)	Expreiment Mz	Adduct type	Reference m/z	m/z matched	AP-39	AP-40	AP-41	AP-42	AP-43	AP-44	AP-45	AP-46	AP-47	AP-48	AP-49	AP-50	AP-51	AP-52	AP-53	AP-54	AP-55	AP-56	AP-57	AP-58	AP-59	AP-60	AP-61	AP-62	AP-63	AP-64	AP-65	AP-66	AP-67	AP-68	AP-69	AP-70	AP-71	AP-72	AP-73	AP-1	AP-2	AP-3	AP-4	AP-5	AP-6	AP-7	AP-8
POS4252	Arginine	0.911	175.119	[M+H]+	175.119	True	1.24933e+09	1.47484e+09	1.24651e+09	9.06907e+08	1.85537e+09	1.28779e+09	1.29442e+09	1.3258e+09	1.17071e+09	1.20659e+09	1.46417e+09	1.71833e+09	1.17605e+09	8.77221e+08	1.04454e+09	1.3563e+09	1.2135e+09	9.62931e+08	1.33003e+09	1.81043e+09	2.04173e+09	1.5608e+09	1.6412e+09	1.32362e+09	1.66125e+09	1.2472e+09	1.39711e+09	1.64568e+09	1.24103e+09	1.20716e+09	1.17466e+09	1.26675e+09	1.16161e+09	1.13395e+09	1.29423e+09	1.38836e+09	1.1081e+09	7.15798e+08	9.71081e+08	1.63018e+09	1.55683e+09	1.10835e+09	1.36686e+09
POS4604	Tyrosine	2.197	182.081	[M+H]+	182.081	True	8.07818e+09	6.22325e+09	6.84849e+09	5.45734e+09	7.62892e+09	9.36835e+09	5.09986e+09	5.52327e+09	7.44215e+09	6.24955e+09	5.32491e+09	3.70533e+09	5.97522e+09	5.8155e+09	5.30828e+09	5.49194e+09	3.99268e+09	4.51651e+09	6.31063e+09	4.98207e+09	5.5679e+09	5.08788e+09	6.54236e+09	6.2084e+09	4.64105e+09	4.9448e+09	4.19859e+09	4.19502e+09	5.23908e+09	4.92045e+09	4.40636e+09	5.3435e+09	5.36006e+09	5.19826e+09	4.11334e+09	5.08056e+09	5.43483e+09	8.65464e+09	5.94167e+09	6.02011e+09	4.87961e+09	4.65734e+09	4.53625e+09
POS3053	Methionine	1.415	150.058	[M+H]+	150.058	True	1.89975e+09	1.35939e+09	1.5102e+09	1.84233e+09	2.3703e+09	2.16536e+09	1.80975e+09	1.60586e+09	2.20121e+09	2.08961e+09	1.57502e+09	1.48275e+09	2.2533e+09	2.52667e+09	1.56197e+09	1.8026e+09	1.4607e+09	9.99146e+08	2.5979e+09	1.61832e+09	1.5433e+09	1.59637e+09	1.7914e+09	1.74294e+09	1.65607e+09	1.08719e+09	1.10826e+09	1.09817e+09	1.64087e+09	1.74234e+09	1.63644e+09	1.39599e+09	1.67487e+09	1.7488e+09	9.35782e+08	1.31488e+09	1.01854e+09	1.94749e+09	1.52379e+09	1.28318e+09	1.371e+09	1.28124e+09	1.26001e+09
POS7748	Octadeca-9,12-dienal	10.198	265.253	[M+H]+	265.253	True	9.08759e+06	3.64289e+06	8.75206e+06	5.09264e+06	8.46067e+06	5.39904e+06	6.72503e+06	3.66623e+06	2.07077e+06	5.72472e+06	4.21696e+06	3.66272e+06	1.95576e+07	9.60442e+06	9.83145e+06	1.82451e+07	3.97759e+07	3.4978e+07	8.15684e+06	3.73069e+06	3.51657e+06	5.01881e+06	6.68214e+06	5.72365e+06	876170	1.5178e+06	2.65017e+06	6.33297e+06	2.16366e+06	4.73599e+06	5.70673e+06	4.49986e+06	6.63991e+06	6.62283e+06	1.29697e+07	2.94655e+06	5.74745e+06	2.83997e+06	2.7796e+07	1.01473e+07	6.28847e+06	6.35301e+06	5.36644e+06
POS8216	Oleamide	11.38	282.278	[M+H]+	282.279	True	9.63201e+07	4.36912e+07	7.21592e+07	7.4702e+07	8.24465e+07	5.31817e+07	4.6498e+07	5.93816e+07	6.74241e+07	4.4341e+07	6.41135e+07	4.89128e+07	9.21907e+07	5.98861e+07	6.60452e+07	8.35584e+07	1.79805e+09	1.71644e+09	5.76754e+07	5.22629e+07	5.08817e+07	4.8432e+07	3.27421e+07	5.57679e+07	5.74061e+07	6.9138e+07	6.77323e+07	7.08094e+07	6.76799e+07	6.60261e+07	6.19022e+07	7.81853e+07	7.3006e+07	6.90914e+07	5.03562e+07	3.35365e+07	4.39102e+07	4.3412e+07	1.08142e+09	4.7181e+07	4.58931e+07	1.65958e+08	1.00392e+08
POS5858	Kynurenine	4.221	209.092	[M+H]+	209.092	True	2.94449e+09	2.30708e+09	1.77455e+09	1.94351e+09	3.26038e+09	2.35604e+09	1.48866e+09	1.67327e+09	3.40043e+09	5.69312e+09	2.91456e+09	2.29404e+09	1.6206e+09	3.32273e+09	1.92432e+09	1.22363e+09	1.38153e+09	2.85062e+09	1.53788e+09	2.13318e+09	2583633948	1.0595e+09	1.38277e+09	1.14104e+09	1.54144e+09	2.47509e+09	1.52784e+09	1.26067e+09	1.74579e+09	1.9092e+09	1.47127e+09	2.48932e+09	2.67357e+09	2.54598e+09	1.85575e+09	2.29708e+09	2.38321e+09	1.92769e+09	2.14825e+09	2.20141e+09	1.96961e+09	2.14627e+09	2.82694e+09
POS5752	3-Indolehydracrylic acid	6.418	206.081	[M+H]+	206.082	True	1.49304e+08	1.19212e+08	1.37355e+08	2.42488e+08	1.38597e+08	1.87014e+08	1.66372e+08	1.7308e+08	1.23341e+08	2.71354e+08	1.49372e+08	6.60685e+07	2.0868e+08	2.40828e+08	1.5503e+08	1.09912e+08	8.35507e+07	1.09244e+08	1.413e+08	8.41641e+07	9.63511e+07	2.11665e+08	1.47158e+08	2.27328e+08	8.72231e+07	5.65268e+07	1.17982e+08	7.23736e+07	9.58737e+07	1.57942e+08	1.22897e+08	6.44346e+07	1.47128e+08	1.30275e+08	7.91909e+07	1.26366e+08	1.28345e+08	9.69673e+07	1.3712e+08	1.21264e+08	9.92361e+07	1.05395e+08	1.20155e+08
POS11234	Glycocholate	7.884	466.317	[M+H]+	466.316	True	1.61245e+08	3.75241e+07	8.31806e+07	4.79124e+07	2.83834e+08	2.61936e+08	8.892e+07	1.52064e+07	1.0431e+08	1.88807e+08	1.02311e+08	2.35278e+07	2.10561e+08	4.29592e+07	9.46637e+07	1.44782e+08	2.43358e+08	6.26446e+07	7.15242e+08	1.36262e+08	4.21306e+07	2.00684e+08	9.08224e+07	2.36449e+07	9.00692e+07	2.19219e+07	4.7123e+07	2.31951e+08	1.93739e+08	3.41721e+08	1.43533e+08	5.70558e+07	2.62796e+08	2.59591e+08	6.90758e+07	5.17277e+07	4.62809e+07	1.99853e+07	1.49289e+08	3.58225e+07	2.48275e+07	9.60231e+07	1.4464e+07
POS6825	N-(Carboxymethyl)-N-(2-((carboxymethyl)amino)ethyl)glycine	1.111	235.092	[M+H]+	235.092	True	2.97561e+09	2.41031e+09	2.14943e+09	2.47098e+09	2.35937e+09	2.06987e+09	2.28472e+09	2.15964e+09	2.25942e+09	2.40707e+09	3.34101e+09	2.02929e+09	2.25658e+09	2.47019e+09	2.37182e+09	2.67892e+09	2.30502e+09	1.7877e+09	2.40388e+09	2.56935e+09	2.59059e+09	2.70434e+09	1.77158e+09	2.66583e+09	2.91957e+09	2.66569e+09	2.92022e+09	2.60408e+09	2.46686e+09	2.64703e+09	3.10814e+09	2.21447e+09	2.47523e+09	2690609402	2.96477e+09	1.41523e+09	1.25076e+09	1.56326e+09	8.94903e+08	1.51281e+09	1.26759e+09	1.5577e+09	1.64613e+09
POS9099	9-Decenoylcarnitine	7.567	314.233	[M+H]+	314.233	True	3.41146e+06	1.08511e+07	2.95171e+06	4.72686e+06	3.88576e+06	9.88568e+06	2.40685e+06	8.3865e+06	7.7569e+06	5.64507e+06	4.13912e+06	8.57903e+06	2.42144e+06	2.55259e+06	2.25645e+06	2.24574e+06	3.92172e+06	1.67351e+07	3.41351e+06	6.3041e+06	5.68113e+06	2.83658e+06	3.54461e+06	2.63799e+06	3.56219e+06	5.94655e+06	2.56987e+06	2.35404e+06	3.01392e+06	1.90622e+06	2.34035e+06	1.84666e+07	1.13903e+07	1.00082e+07	3.60958e+06	1.4381e+07	1.94527e+07	5.90034e+06	1.75238e+07	1.63949e+07	6.74609e+06	2.39162e+07	2.27768e+07
POS12035	LPC(20:4)	9.249	544.34	[M+NH4]+	544.34	True	1.50645e+09	1.84072e+09	2.83925e+08	2.14829e+09	1.91903e+09	1.21418e+09	1.36106e+09	8.42089e+08	1.92191e+09	1.90936e+09	1.50315e+09	1.80571e+09	1.90864e+09	1.64621e+09	2.37188e+09	1.87669e+09	1.81577e+09	1.66336e+09	1.5823e+09	2.01976e+09	1.59263e+09	1.12351e+09	2.01776e+09	2.39334e+09	1.87399e+09	1.70858e+09	1.05886e+09	2.13367e+09	1.06288e+09	1.60218e+09	1.2393e+09	1.27251e+09	1.43162e+09	2.24372e+09	2.17805e+09	1.20228e+09	2.82353e+09	2.46787e+09	1.76125e+09	1.52714e+09	1.73415e+09	1.32944e+09	1.81768e+09
POS11520	LPC(16:0)	9.079	496.34	[M+Na]+	496.34	True	5.98085e+09	5.04882e+09	3.72865e+07	1.8258e+07	4.53703e+09	4.54769e+09	7.18443e+09	3.76735e+09	3.50208e+09	4.41867e+09	5.96456e+09	6.33227e+09	7.20411e+09	5.1892e+09	8.29814e+09	1.02665e+10	1.02825e+10	8.58245e+09	8.96123e+09	5.97637e+09	6.34782e+09	5.14844e+09	2.56734e+07	3.68814e+07	7.7459e+09	7.48201e+09	5.81077e+09	3.18677e+09	6.5338e+09	7.20484e+09	7.14016e+09	7.52077e+09	7.62373e+09	6.90946e+09	8.99304e+09	3.86458e+07	3.64514e+07	3.51108e+09	5.77232e+09	4.35784e+09	3.81226e+09	4.14922e+09	4.10651e+09
POS10156	Cholic acid	8.42	373.274	[M+H-2H2O]+	373.274	True	5.38659e+06	589257	872939	609077	2.90655e+08	5.43855e+06	3.60996e+06	1.45684e+07	1.43169e+07	1.39146e+07	1.07703e+07	3.75952e+06	5.97909e+06	4.84817e+06	4.78098e+06	1.03847e+07	1.14496e+08	1.60994e+08	1.36762e+07	1.25902e+07	1.80091e+06	1.73835e+06	5.08183e+06	1.59967e+06	3.98056e+07	4.39192e+06	4.17374e+06	3.53522e+08	9.15996e+06	8.66479e+08	1.10258e+08	722674	3.73912e+08	3.7232e+08	1.7373e+06	528595	1.27e+06	1.56328e+07	7.6216e+07	817321	6.62051e+06	2.55435e+06	2.00327e+06
POS8687	Enterolactone	6.79	299.128	[M+H]+	299.128	True	1.46295e+07	2.28992e+07	3.79003e+07	9.64447e+06	1.40557e+08	7.37406e+07	3.76201e+07	3.61694e+07	5.13572e+07	3.96808e+07	3.10145e+07	4.70177e+07	4.45877e+07	3.62017e+07	3.89627e+07	3.89727e+07	3.4514e+07	4.12559e+07	2.84446e+07	2.11587e+07	1.63578e+07	1.9044e+07	3.27467e+07	1.20651e+07	2.11371e+07	2.22131e+07	1.506e+07	2.77296e+07	5.25665e+07	4.80429e+07	2.62586e+07	5.6677e+07	3.9638e+07	3.62573e+07	2.80318e+07	2.17126e+07	7.51155e+07	1.99569e+07	3.68095e+07	6.53706e+07	3.16689e+07	2.1994e+07	1.56466e+07
POS11496	LPC(16:1)	8.921	494.325	[M+H]+	494.325	True	9.85947e+08	8.23011e+08	1.29318e+08	5.07597e+08	6.25569e+08	9.20484e+08	4.50135e+08	3.06422e+08	3.63439e+08	3.95272e+08	4.5467e+08	5.23943e+08	3.41769e+08	6.5649e+08	5.77612e+08	8.64115e+08	6.93589e+08	3.65816e+08	5.61877e+08	8.44147e+08	4.32585e+08	2.56052e+08	2.46163e+08	7.08501e+08	6.37825e+08	4.0618e+08	3.11138e+08	5.1884e+08	4.64599e+08	3.74807e+08	5.74022e+08	4.67949e+08	2.97038e+08	5.79581e+08	5.84588e+08	2.34288e+08	3.89423e+08	5.68426e+08	2.65441e+08	4.17746e+08	3.57298e+08	2.67502e+08	3.9003e+08
POS12299	LPC(22:6)	9.03	568.34	[M+H]+	568.34	True	41887288	6.39279e+07	1.34504e+06	2.669e+07	3.36208e+07	4.07661e+07	8.87742e+07	2.26817e+07	5.87396e+07	9.47645e+07	6.61805e+07	6.88728e+07	7.12959e+07	5.26337e+07	1.17082e+08	4.51131e+07	3.19886e+07	9.7762e+07	88196249	6.76611e+07	4.75898e+07	4.38771e+07	4.79133e+06	5.62732e+07	5.98134e+07	7.07149e+07	4.57042e+07	9.77752e+07	3.37131e+07	9.06876e+07	3.29696e+07	4.07979e+07	5.03703e+07	8.6098e+07	9.25549e+07	1.09859e+06	8.17556e+07	1.02548e+08	4.62429e+07	7.66401e+07	4.75863e+07	2.84576e+07	6.25979e+07
POS6187	Propionylcarnitine	3.43	218.139	[M+NH4]+	218.139	True	6.20972e+08	3.76539e+08	3.49923e+08	6.78622e+08	4.42322e+08	6.94235e+08	3.33965e+08	7.42047e+08	8.51993e+08	4.06344e+08	5.26014e+08	8.88516e+08	8.01083e+08	5.91287e+08	4.00523e+08	3.52706e+08	4.10626e+08	9.96927e+08	6.08542e+08	4.40302e+08	5.14807e+08	5.04566e+08	4.20199e+08	4.81645e+08	7.11525e+08	4.39616e+08	5.07431e+08	4.19336e+08	4.96772e+08	4.43324e+08	4.41382e+08	5.00529e+08	6.01973e+08	5.37295e+08	3.20537e+08	1.08522e+09	1.39104e+09	7.07164e+08	8.64188e+08	5.1814e+08	5.61975e+08	3.74543e+08	2.52191e+08
POS12321	LPC(22:5)	10.054	570.356	[2M+H]+	570.356	True	5.82068e+08	1.02922e+09	7.03795e+07	6.33367e+08	8.85881e+08	6.25902e+08	3.08412e+08	3.39571e+08	9.48346e+08	1.06758e+09	8.38975e+08	9.19228e+08	7.17108e+08	7.89723e+08	9.78305e+08	1.05509e+09	7.87668e+08	720613625	9.61385e+08	3.56988e+08	2.05123e+08	2.61237e+08	4.60455e+07	1.03584e+09	8.9986e+08	3.53127e+08	2.29375e+08	3.91024e+08	2.37024e+08	3.8256e+08	4.9601e+08	5.11111e+08	2.85779e+08	3.37065e+08	3.36766e+08	3.11305e+07	6.06518e+08	5.32963e+08	4.86446e+08	3.93087e+08	3.20582e+08	2.41487e+08	4.0307e+08
POS12005	LPC(20:5)	7.213	542.325	[2M+H]+	542.325	True	1.75142e+07	4.85054e+07	1.18717e+06	2.77277e+07	5.40612e+07	7.37495e+07	1.26426e+07	1.16126e+07	2.80053e+07	1.28637e+07	4.58558e+07	4.43932e+07	7.53774e+06	1.74016e+07	4.9544e+07	7.29157e+07	6.44374e+07	2.76084e+07	7.79631e+07	6.18901e+07	1.01964e+07	5.0366e+06	2.7356e+06	6.0641e+07	5.94081e+07	7.69052e+07	1.45019e+07	4.44383e+07	6.50954e+06	4.50819e+07	2.08643e+07	4.19565e+07	1.44996e+07	2.9559e+07	4.75784e+07	162040	5.05177e+07	2.50717e+07	2.22191e+07	5.95537e+07	1.37449e+07	9.85985e+06	1.50835e+07
POS8846	Benzododecinium	9.809	304.3	[M]+	304.299	True	2.23575e+06	1.00485e+06	1.35655e+06	632035	216.075	374860	362182	3.03068e+06	1.82066e+06	273884	1.33142e+06	216.075	545786	313006	1.62286e+06	1.11791e+06	1.2442e+07	1.04641e+07	1.64184e+06	395877	308727	582975	1.27635e+06	1.30308e+06	1.11222e+07	993102	2.8691e+06	967008	3.76887e+06	211975	3.3451e+06	3.06964e+06	1.82374e+06	4.75199e+06	2.70914e+06	3.50365e+06	2.65186e+06	332014	7.34812e+06	8.23189e+06	1.78925e+06	1.15885e+06	1.60136e+06
POS5211	5,6-Dihydroxy-2-methylaminotetralin	4.964	194.117	[M+H]+	194.118	True	9.67858e+08	9.5761e+08	1.01442e+09	9.30049e+08	1.01024e+09	8.92817e+08	1.05597e+09	9.89477e+08	9.77769e+08	9.51022e+08	1.01867e+09	1.13951e+09	1.03022e+09	1.05145e+09	1.17934e+09	1.14122e+09	9.42021e+08	1.0732e+09	1.1912e+09	1.13233e+09	1.01227e+09	1.13306e+09	1.07304e+09	1.03737e+09	1.22168e+09	1.1414e+09	1.05865e+09	1.13457e+09	9.26133e+08	9.71396e+08	1.13897e+09	1.03151e+09	9.33125e+08	9.39704e+08	1.20109e+09	9.21906e+08	9.36388e+08	8.64179e+08	8.40674e+08	1.01192e+09	9.7423e+08	9.06287e+08	9.83866e+08
POS11752	LPC(18:3)	8.207	518.324	[2M+H]+	518.325	True	3.09303e+08	1.2941e+09	1.00071e+07	2.6326e+08	7.8628e+08	7.94238e+08	7.18268e+08	2.10782e+08	5.18883e+08	8.92823e+08	7.39314e+08	4.79369e+08	5.52422e+08	5.36715e+08	6.63662e+08	6.87078e+08	5.12174e+08	4.45924e+08	1.23286e+09	9.72206e+08	3.67307e+08	3.93902e+08	8.35185e+06	5.00774e+08	3.2941e+08	2.23627e+08	1.92648e+08	4.06103e+08	1.71509e+08	5.15225e+08	2.84633e+08	2.8182e+08	5.12874e+08	4.96864e+08	4.64472e+08	6.97274e+06	7.50475e+08	9.27474e+08	3.17552e+08	1.01063e+09	4.05496e+08	3.74136e+08	5.67021e+08
POS12111	LPC(20:2)	8.47	548.371	[M+CH3OH+H]+	548.372	True	1.11417e+08	6.88142e+07	5.26875e+06	9.32477e+06	2.95438e+06	5.9773e+07	4.01371e+07	2.89582e+07	1.80959e+08	3.72797e+07	2.0785e+08	3.46612e+08	7.65305e+07	3.75775e+08	176677471	1.02752e+08	1.06485e+08	4.30402e+07	7.05601e+07	9.68646e+07	7.21751e+07	2.70693e+07	5.79412e+06	1.29683e+07	3.84687e+06	7.51033e+07	7.38471e+07	4.1079e+07	1.11305e+08	6.58029e+07	6.36784e+07	7.91526e+07	6.66555e+07	6.95538e+07	3.75501e+08	4.59857e+06	2.26606e+06	1.46342e+06	1.78314e+08	2.63965e+08	1.7069e+08	1.57635e+08	1.64146e+08
POS10798	Vaccenyl carnitine	10.737	426.358	[M+H]+	426.358	True	5.9801e+07	5.82421e+07	2.8744e+07	6.80124e+07	1.59267e+07	2.90605e+07	2.00716e+07	1.14655e+08	4.17968e+07	2.56673e+07	3.90603e+07	5.985e+07	8.38292e+07	5.25597e+07	4.86071e+07	3.88476e+07	7.29332e+07	8.35486e+07	2.45227e+07	3.58676e+07	9.08481e+07	3.4229e+07	4.26802e+07	4.47212e+07	2.9704e+07	4.83564e+07	4.7922e+07	2.75829e+07	1.90819e+07	3.5415e+07	3.33413e+07	1.30913e+08	1.10765e+08	71622637	2.90047e+07	2.12078e+08	3.64845e+07	3.2601e+07	5.80776e+07	6.3736e+07	3.61551e+07	9.1269e+07	9.67003e+07
POS12133	1-(9Z-Eicosenoyl)-sn-glycero-3-phosphocholine	10.323	550.386	[M+H-H2O]+	550.387	True	613165	348881	2.8044e+07	2.45819e+07	2.86046e+07	5.10224e+07	239242	730493	483365	159312	460313	1.05376e+06	525843	687370	613697	1.37679e+06	446024	680026	486441	1.37801e+06	725715	190829	2.56018e+07	6.37928e+07	2.51868e+08	1.0899e+07	803163	676761	894286	675195	794028	1.23931e+06	345249	316894	455878	4.68175e+07	5.12665e+07	7.05477e+07	3.71975e+07	1.24753e+06	1.16804e+06	1.20774e+06	912718
POS4286	Citrulline	0.941	176.103	[M+H]+	176.103	True	3.07409e+08	2.66615e+08	3.05164e+08	2.70428e+08	3.63025e+08	3.84884e+08	2.70725e+08	2.46674e+08	3.52844e+08	3.12048e+08	3.42423e+08	3.08059e+08	2.99873e+08	3.39611e+08	2.77356e+08	3.55857e+08	3.55705e+08	2.68796e+08	2.87698e+08	3.10598e+08	3.40729e+08	2.48252e+08	4.43705e+08	1.79189e+08	4.98105e+08	2.69544e+08	3.85682e+08	4.04531e+08	4.08609e+08	3.67976e+08	3.05346e+08	2.90325e+08	3.17613e+08	3.12123e+08	2.75909e+08	2.65033e+08	2.35738e+08	2.36734e+08	2.62495e+08	2.91256e+08	3.31404e+08	2.56249e+08	2.71603e+08
POS11394	1-O-Hexadecyl-sn-glycero-3-phosphocholine	9.647	482.36	[M+H]+	482.361	True	7.39561e+07	6.41444e+07	2.9045e+06	2.45408e+06	7.25886e+06	4.01109e+07	7.30635e+07	8.54042e+07	8.2819e+07	3.34e+07	2.47604e+08	1.92059e+08	6.4231e+07	1.56226e+08	3.0032e+08	7.18105e+07	1.40188e+08	1.37267e+08	1.07305e+08	9.61168e+07	1.68743e+08	5.05864e+07	725791	1.79823e+06	1.99654e+06	8.5199e+07	7.3857e+07	6.27203e+07	1.07956e+08	5.34505e+07	1.40352e+08	7.17438e+07	7.01619e+07	6.65164e+07	2.21921e+08	2.732e+06	2.45174e+06	1.94453e+06	1.67165e+08	2.60312e+08	1.26254e+08	1.74688e+08	2.04571e+08
POS11818	LPC(18:1)	9.191	522.355	[M+Na]+	522.356	True	2.31047e+07	2.41885e+07	4.15095e+09	7.98429e+09	5.26812e+07	2.33558e+07	3.32447e+07	1.01017e+07	5.18695e+07	2.98813e+07	1.63768e+07	4.39688e+07	3.83823e+07	1.78809e+07	1.30062e+07	1.76777e+07	1.20197e+07	1.12172e+07	3.2507e+07	2.91448e+07	3.72555e+07	4.82393e+07	1.25728e+10	3.52527e+09	1.54759e+07	9.49025e+06	2.08127e+07	2.02198e+07	1.15018e+07	3.21711e+07	2.12941e+07	2.04629e+07	3.92048e+07	3.52824e+07	3.01905e+07	4.65429e+09	5.94311e+09	3.74542e+07	2.09083e+07	3.01741e+07	3.93081e+07	2.30985e+07	2.71001e+07
POS5673	Acetylcarnitine	1.649	204.123	[M+H]+	204.123	True	5.49214e+09	6.21768e+09	6.73366e+09	9.41275e+09	3.67879e+09	5.37617e+09	5.69256e+09	6.35425e+09	7.12836e+09	5.13738e+09	5.22855e+09	3.70586e+09	1.23378e+10	5.04189e+09	3.97105e+09	6.36863e+09	6.632e+09	6.65929e+09	8.3746e+09	5.62655e+09	5.95946e+09	7.72733e+09	6.35103e+09	9.02671e+09	1.33664e+10	4.15803e+09	6.31439e+09	4.46433e+09	4.73129e+09	5.20337e+09	5.96692e+09	5.02322e+09	7.24296e+09	6.9783e+09	7.07251e+09	1.15733e+10	5.58678e+09	5.83887e+09	8.0267e+09	7.40572e+09	6.56532e+09	8.29871e+09	5.27418e+09
POS9921	Chenodeoxycholic acid	9.28	357.278	[M-2H2O+H]+	357.279	True	6.40671e+06	6.79576e+06	5.40723e+06	4.32695e+06	1.32469e+07	5.84913e+06	4.32041e+06	4.97268e+06	4.20038e+06	3.85184e+06	5.21323e+06	3.96251e+06	5.32628e+06	3.84772e+06	4.92215e+06	6.00156e+06	4.01806e+08	4.80967e+08	1.00463e+07	8.61519e+06	6.27416e+06	5.45562e+06	2.69067e+06	4.00047e+06	8.36187e+06	7.69919e+06	3.87661e+06	1.75256e+07	5.09095e+06	7.37258e+07	8.5265e+06	5.28805e+06	9.51402e+07	8.80826e+07	4.6419e+06	2.47119e+06	3.40903e+06	4.81032e+06	2.93499e+08	6.61081e+06	4.44324e+06	3.96073e+06	5.27139e+06
POS7701	6,10,14-Trimethyl-5,9,13-pentadecatrien-2-one	10.966	263.237	[M+H]+	263.237	True	9.512e+06	4.27595e+06	8.91585e+06	5.95782e+06	4.33977e+06	4.31881e+06	5.98227e+06	3.82147e+06	5.64284e+06	4.21824e+06	7.50582e+06	3.45898e+06	11833885	6.46479e+06	1.0197e+07	1.02559e+07	58139027	5.49161e+07	5.69165e+06	4.9328e+06	8.32871e+06	5.07589e+06	5.71309e+06	5.50003e+06	3.30209e+06	3.65533e+06	3.27437e+06	4.32915e+06	5.60794e+06	3.95349e+06	3.53079e+06	8.89127e+06	6.51259e+06	6.68617e+06	4.00307e+06	5.20617e+06	4.28217e+06	4.24781e+06	3.72103e+07	6.98691e+06	5.11332e+06	5.02106e+06	6.59063e+06
POS7214	Pivaloylcarnitine	5.691	246.17	[M+H]+	246.171	True	5.76037e+08	7.90957e+08	5.96992e+08	7.89492e+08	1.07349e+09	7.24222e+08	2.56211e+08	5.27299e+08	9.95976e+08	1.23502e+09	7.78709e+08	4.31411e+08	3.47162e+08	2.35445e+08	6.04619e+08	1.70446e+08	3.06456e+08	7.43083e+08	4.42779e+08	7.27579e+08	7.80926e+08	6.71038e+08	7.13496e+08	6.48493e+08	4.5126e+08	2.71346e+08	3.9419e+08	3.34074e+08	2.61273e+08	3.37131e+08	3.07672e+08	2.68014e+08	5.32229e+08	5.26395e+08	3.82628e+08	1.07557e+09	1.07152e+09	4.55979e+08	1.17824e+09	9.8858e+08	8.50077e+08	5.92174e+08	2.88217e+08
POS9014	gamma-Glutamyltyrosine	4.985	311.124	[M+H]+	311.124	True	1.9974e+07	18643655	1.7283e+07	29051354	3.39667e+07	1.86701e+07	6.30102e+06	1.01457e+07	1.59337e+07	1.99614e+07	8.85399e+06	7.90308e+06	1.02557e+07	2.06872e+07	1.19167e+07	8.85085e+06	7.40773e+06	5.86587e+06	1.4395e+07	1.11745e+07	1.17087e+07	1.44579e+07	1.29376e+07	1.94676e+07	1.05984e+07	6.49773e+06	1.37773e+07	4.04006e+07	1.21993e+07	4.87371e+06	1.05e+07	6.89101e+06	7.79306e+06	5.66994e+06	2.80637e+06	8.46226e+06	9.30582e+06	1.34295e+07	2.18123e+07	1.72656e+07	8.98582e+06	7.47066e+06	1.02212e+07
POS11364	LPC(P-16:0)	10.472	480.344	[M+H]+	480.345	True	4.39237e+08	3.12867e+08	6.15607e+06	1.33954e+07	4.15319e+08	5.05847e+08	3.31177e+08	398982331	2.15065e+08	1.61472e+09	9.98404e+08	4.12158e+08	1.00135e+09	1.69829e+09	6.7865e+08	7.86392e+08	8.33872e+08	5.28947e+08	5.65939e+08	1.11499e+09	4.8314e+08	7.36539e+08	1.98712e+07	6.56047e+06	6.08649e+08	6.60684e+08	5.31247e+08	8.88815e+08	5.12013e+08	6.18671e+08	5.41965e+08	4.90798e+08	4.56495e+08	2.04111e+09	2.30351e+09	1.58023e+07	3.35815e+07	1.54886e+09	1.21602e+09	1.03935e+09	1.3784e+09	1.69594e+09	8.01186e+08
POS5720	Tryptophan	5.277	205.097	[M+H]+	205.097	True	1.60832e+10	1.87441e+10	1.45784e+10	1.75923e+10	1.9125e+10	2.36127e+10	1.31126e+10	2.39063e+10	2.49425e+10	1.32802e+10	1.80766e+10	1.6433e+10	1.53304e+10	2.20856e+10	1.62181e+10	1.57701e+10	1.10803e+10	1.58008e+10	1.61005e+10	1.70584e+10	1.63586e+10	1.47545e+10	1.60308e+10	1.58859e+10	7.94544e+09	1.71852e+10	1.71643e+10	1.52792e+10	1.70489e+10	1.84225e+10	1.53293e+10	1.91372e+10	2.47816e+10	2.35183e+10	1.365e+10	1.9407e+10	1.70567e+10	1.92797e+10	2.11909e+10	1.7993e+10	1.75487e+10	1.41968e+10	1.53769e+10
POS7616	3-Methylpentanoylcarnitine	6.361	260.186	[M+H]+	260.186	True	1.01518e+07	9.50912e+06	1.49663e+07	2.26482e+07	3.78636e+06	9.29364e+06	5.88736e+06	7.78127e+06	9.19979e+06	8.15302e+06	7.3452e+06	4.49131e+06	1.39396e+07	6.03436e+06	7.2371e+06	1.51027e+07	1.21199e+07	1.63868e+07	6.168e+06	7.01319e+06	9.1866e+06	8.3061e+06	9.8493e+06	8.38494e+06	1.02773e+07	5.51048e+06	8.94971e+06	4.15301e+06	5.63113e+06	6.49437e+06	5.53324e+06	1.21151e+07	1.10629e+07	1.07961e+07	5.54788e+06	2.66249e+07	1.88409e+07	1.42152e+07	1.15855e+07	1.16856e+07	8.67476e+06	2.03336e+07	1.37289e+07
POS12417	Biliverdin	8.442	583.256	[M+H]+	583.255	True	1.59954e+07	8.85518e+06	3.52345e+07	4.65327e+07	2.75822e+06	4.76459e+06	1.67863e+06	4.57526e+06	3.77423e+06	2.03828e+06	3.65297e+06	3.7459e+06	1.93322e+07	1.27919e+07	1.73024e+07	2.02674e+07	6.52783e+06	7.8787e+06	1.02482e+07	5.09885e+06	3.37697e+06	5.67164e+06	7.57312e+06	6.13513e+06	1.81859e+06	3.72998e+06	8.50925e+06	9.22885e+06	3.71987e+06	760962	471347	5.43534e+06	9.40571e+06	8.22159e+06	1.34053e+06	9.11815e+06	3.782e+06	1.50133e+07	5.06817e+06	5.12012e+06	3.32904e+06	2.09663e+07	2.32316e+07
POS10017	Cortisol	7.376	363.216	[M+H]+	363.217	True	2.42957e+07	1.83409e+06	3.97964e+07	2.17707e+07	3.77166e+06	7.4156e+06	2.84401e+07	1.97156e+06	8.76302e+06	1.53813e+07	1.27378e+07	7.63847e+06	3.04256e+07	1.4995e+07	2.71801e+07	1.87806e+07	1.11042e+07	7.45695e+06	2.18199e+07	1.10468e+07	6.47689e+06	1.67486e+07	2.22484e+07	2.84764e+07	2.42006e+07	5.65588e+06	8.1805e+06	7.61663e+06	3.24551e+06	3.46245e+07	2.26394e+07	5.99055e+06	1.47596e+07	1.26721e+07	1.83576e+07	3.58557e+06	1.57028e+07	9.21364e+06	5.8982e+06	1.30605e+07	2.02962e+07	1.09677e+07	4.88087e+06
POS12089	LPC(20:3)	7.777	546.357	[M+H]+	546.356	True	1.35531e+07	1.2938e+08	7.01545e+06	3.30325e+06	1.12339e+08	9.07129e+07	1.44653e+08	2.90423e+08	5.22829e+07	8.06455e+08	4.85377e+08	4.95371e+07	2.05789e+08	7.47809e+08	1.34054e+08	1.11536e+08	1.13542e+08	1.08929e+08	4.05627e+07	2.64688e+08	1.22822e+08	3.13807e+08	1.19511e+07	3.76457e+06	1.71633e+08	8.78999e+07	4.6735e+07	2.09502e+08	2.53464e+07	2.62613e+07	2.03333e+07	3.08762e+07	8.9723e+06	6.06855e+08	7.89238e+08	6.57809e+06	5.47868e+06	4.27846e+08	7.76327e+08	2.93037e+08	3.64719e+08	6.52384e+08	3.28241e+08
POS1543	3-Amino-2,2-dimethylpropanoic acid	1	118.086	[M+CH3OH+H]+	118.086	True	2.37155e+10	2.544e+10	2.47157e+10	2.7215e+10	3.53164e+10	2.9053e+10	3.91283e+10	2.74144e+10	2.94079e+10	3.50008e+10	2.92871e+10	2.63744e+10	3.74158e+10	3.50684e+10	3.39526e+10	3.16401e+10	2.98846e+10	2.30692e+10	2.97556e+10	2.82331e+10	3.00783e+10	3.19514e+10	3.16473e+10	3.3694e+10	1.85007e+10	2.89462e+10	3.72252e+10	3.43857e+10	4.32002e+10	3.59144e+10	3.50683e+10	2.87775e+10	2.9066e+10	2.81489e+10	2.7483e+10	2.183e+10	2.87198e+10	3.05157e+10	2.7326e+10	3.154e+10	2.90885e+10	3.23589e+10	3.38239e+10
POS10868	Chenodeoxyglycocholic acid	8.534	432.31	[M-H2O+H]+	432.31	True	8.51092e+07	5.96216e+07	5.10089e+07	2.50507e+07	7.6132e+07	2.4118e+08	43962746	2.0926e+07	9.00572e+07	4.42382e+07	6.99202e+07	6.11169e+07	1.28744e+08	3.97853e+07	6.01345e+07	9.45024e+07	7.69223e+07	1.13982e+08	2.05154e+08	1.37552e+08	4.4246e+07	5.36505e+07	1.94908e+07	1.01927e+07	4.12675e+07	6.10546e+07	3.21389e+07	8.89206e+07	6.07986e+07	1.01072e+08	4.8997e+07	1.36231e+08	2.40621e+08	2.34752e+08	1.49387e+08	6.57036e+07	9.15719e+07	4.08239e+07	1.09163e+08	1.1182e+08	3.31869e+07	4.25527e+07	4.64659e+07
POS3616	Carnitine	0.988	162.112	[M+H]+	162.112	True	4.34359e+09	5.61894e+09	3.29597e+09	5.25054e+09	2.80363e+09	5.29656e+09	3.70132e+09	7.52838e+09	7.13313e+09	3.01018e+09	4.38938e+09	4.1489e+09	5.4106e+09	3.54904e+09	3.26372e+09	3.2048e+09	5.07672e+09	8.69111e+09	7.51338e+09	4.83893e+09	6.1564e+09	5.97321e+09	3.79192e+09	4.70585e+09	9.83917e+09	5.97206e+09	6.9457e+09	4.58455e+09	5.61711e+09	4.42473e+09	4.84216e+09	6.70001e+09	7.58528e+09	7.14063e+09	5.17062e+09	1.03104e+10	5.63031e+09	5.39657e+09	6.53295e+09	6.49151e+09	5.37919e+09	4.90919e+09	5.62466e+09
POS9151	7-Methylnonanoylcarnitine	7.95	316.249	[M+H]+	316.249	True	3.9079e+06	3.25717e+06	6.53814e+06	1.81398e+07	4.53622e+06	7.3956e+06	1.31743e+06	1.40911e+06	2.93579e+06	7.02439e+06	2.21492e+06	1.81972e+06	1.52589e+06	1.7316e+06	3.68352e+06	1.14268e+06	2.34031e+06	2.89697e+06	1.18401e+06	1.8302e+06	4.87298e+06	5.35662e+06	3.26264e+06	1.75043e+06	2.89487e+06	260815	1.35344e+06	180244	2.39209e+06	1.27721e+06	1.43167e+06	1.61752e+06	1.52511e+06	1.96398e+06	497638	3.13684e+06	5.53335e+06	3.71254e+06	1.07229e+07	2.43965e+06	2.19092e+06	9.63807e+06	6.75504e+06
POS1540	3-Amino-2,2-dimethylpropanoic acid	1.232	118.086	[M+NH4]+	118.086	True	6.58323e+09	4.67967e+09	4.55903e+09	6.83695e+09	6.61595e+09	6.01491e+09	6.1935e+09	7.50338e+09	7.31458e+09	7.28484e+09	6.00749e+09	6.41651e+09	7.76941e+09	7.39395e+09	6.28966e+09	7.17507e+09	6.61737e+09	4.53269e+09	6.90488e+09	6.34834e+09	6.08916e+09	5.34964e+09	6.81167e+09	6.55106e+09	6.18093e+09	7.58871e+09	7.06588e+09	6.97897e+09	7.82136e+09	9.18978e+09	7.44225e+09	6.38865e+09	7.08313e+09	7.05324e+09	5.11071e+09	5.61673e+09	5.19268e+09	9.53171e+09	6.17952e+09	5.45947e+09	6.30479e+09	5.58154e+09	5.53996e+09
POS9886	Cholic acid	8.42	355.263	[M+H-3H2O]+	355.263	True	3.31313e+06	313730	595051	501125	2.23841e+08	3.25451e+06	2.42879e+06	1.03066e+07	9.97932e+06	1.00269e+07	7.09541e+06	2.77659e+06	4.57012e+06	3.83798e+06	4.00223e+06	6.12571e+06	8.02113e+07	1.1278e+08	9.79776e+06	7841358	1.2804e+06	1.53365e+06	2.99592e+06	1.56991e+06	2.856e+07	3.3754e+06	2.33066e+06	2.48924e+08	5.31291e+06	6.09918e+08	8.07116e+07	503420	2.6253e+08	2.61643e+08	1.47475e+06	690023	773717	1.04302e+07	4.89735e+07	866352	4.88695e+06	1.66761e+06	1.50662e+06
POS6245	Pantothenic acid	5.006	220.118	[M+H]+	220.118	True	3.889e+07	5.62727e+07	3.50944e+07	5.11016e+07	7.04543e+07	4.63485e+07	4.21787e+07	5.1834e+07	5.49395e+07	60175680	3.77157e+07	6.16844e+07	3.35907e+07	3.5854e+07	4.32197e+07	2.73075e+07	3.22205e+07	5.37777e+07	4.10067e+07	5.96627e+07	6.80084e+07	4.19225e+07	4.76587e+07	4.59403e+07	2.7236e+07	3.90905e+07	3.40096e+07	3.55478e+07	3.28898e+07	2.2077e+07	3.80345e+07	4.64026e+07	3.77361e+07	3.74549e+07	5.39719e+07	4.37757e+07	6.49259e+07	4.75579e+07	6.56986e+07	6.05529e+07	3.29732e+07	5.23489e+07	7.35806e+07
POS8970	5alpha-Androstane-3beta,7alpha,17beta-triol	10.793	309.242	[M+H-H2O]+	309.242	True	9.05233e+07	1.20856e+08	5.54381e+07	6.26686e+07	7.65137e+07	4.37407e+07	3.31709e+07	2.42857e+06	9.31022e+07	7.95004e+06	1.95475e+06	3.70322e+06	4.56739e+07	7.45866e+07	7.17362e+06	4.45885e+07	5.92537e+06	2.3785e+07	630149	173885	708965	994138	1.10201e+06	1.64369e+07	8.8411e+06	816915	364870	1.70183e+07	5.76473e+06	2.89834e+07	3.90937e+07	1.34854e+06	124503	1.17628e+06	3.40133e+06	800534	7.18215e+06	2.94544e+07	6.62312e+06	1.82847e+07	9.4544e+07	1.31498e+08	2.24441e+07
POS11460	Glycocholate	7.883	488.298	[M+Na]+	488.298	True	4.51971e+07	1.05148e+07	2.45836e+07	1.6656e+07	8.83863e+07	7.90022e+07	2.65893e+07	4.39754e+06	3.22925e+07	5.60717e+07	2.73841e+07	5.86474e+06	5.90484e+07	1.33811e+07	2.85021e+07	4.4751e+07	6.75801e+07	1.84217e+07	2.40099e+08	3.69065e+07	1.21166e+07	6.10728e+07	2.57611e+07	6.81585e+06	2.41983e+07	6.20319e+06	1.42764e+07	7.12761e+07	5.40753e+07	1.03629e+08	3.86218e+07	1.63798e+07	8.34514e+07	8.10898e+07	2.0337e+07	1.73396e+07	1.63921e+07	5.61295e+06	3.97469e+07	1.00208e+07	8.36088e+06	3.06877e+07	4.29062e+06
POS1718	3-Aminopicolinaldehyde	1.862	123.056	[M+NH4]+	123.055	True	1.41866e+09	1.36879e+09	9.9136e+08	2.19163e+09	3.53168e+09	1.86643e+09	1.8436e+09	6.61246e+08	1.58693e+09	1.86054e+09	1.2298e+09	1.42189e+09	1.29275e+09	9.81639e+08	1.82371e+09	1.00273e+09	1.64282e+09	2.05399e+09	1.5492e+09	8.89696e+08	1.8734e+09	1.25344e+09	1.72132e+09	1.61359e+09	6.9922e+08	1.65496e+09	1.85085e+09	3.74869e+09	1.21297e+09	1.24774e+09	1.37595e+09	7.06409e+08	1.5925e+09	1.56031e+09	2.31328e+09	1.2112e+09	1.78282e+09	1.6342e+09	2.3577e+09	1.962e+09	1.17384e+09	1.50906e+09	1.61814e+09
POS12080	LPC(18:0)	10.124	546.351	[M+Na]+	546.353	True	2.1573e+08	1.90969e+08	4.6103e+06	3.99742e+07	4.82314e+07	7.17321e+06	4.13983e+08	3.0547e+08	7.02631e+08	3.54796e+08	3.14303e+08	2.12641e+08	5.75392e+08	2.27664e+08	869105353	3.89618e+08	7.11378e+08	1.05616e+09	1.13981e+09	8.41886e+08	7.98518e+08	3.66127e+08	3.75591e+06	4.60463e+07	4.46647e+07	4.56701e+07	6.58234e+08	5.47023e+08	5.78393e+08	1.56456e+08	5.13921e+08	6.76568e+08	2.16532e+08	6.28206e+08	6.82803e+08	9.70368e+06	1.33831e+08	1.53287e+08	2.55323e+07	5.08942e+08	1.06212e+09	2.21921e+08	5.67705e+08
POS10776	(2E,4E)-Octadeca-2,4-dienoylcarnitine	10.085	424.342	[M+H]+	424.343	True	6.9385e+06	4.51105e+07	6.02907e+06	1.3594e+07	4.95514e+06	1.91672e+07	4.36072e+06	1.85458e+08	2.00785e+07	4.11725e+06	1.53589e+07	8.74062e+07	1.32422e+07	6.19644e+06	2.78149e+06	7.86058e+06	1.48314e+07	5.31923e+07	1.74353e+06	2.24363e+07	5.23533e+07	4.50116e+06	3.00014e+06	5.93367e+06	4.78244e+06	6.0632e+07	8.62952e+06	7.48523e+06	5.87264e+06	5.73886e+06	7.23014e+06	1.81358e+08	6.10255e+07	5.27673e+07	2.03994e+07	2.14162e+08	8.71439e+07	6.24942e+07	3.73426e+07	6.33202e+07	1.25432e+07	6.37035e+07	1.20251e+08
POS2077	Pipecolic acid	1.026	130.086	[M+H]+	130.086	True	3.26972e+09	6.41806e+08	1.79121e+09	1.19258e+09	4.49956e+08	3.1316e+08	2.9399e+08	2.18116e+08	2.49627e+08	3.31702e+08	2.85689e+08	2.62117e+08	2.69443e+08	3.59934e+08	3.50689e+08	3.47813e+08	3.26167e+08	2.56061e+08	2.46523e+08	3.1654e+08	3.13234e+08	2.17171e+08	2.74745e+08	2.84258e+08	1.21129e+09	2.8315e+08	2.75491e+08	8.23986e+08	3.15013e+08	4.84485e+08	6.97827e+08	2.24667e+09	4.8097e+08	5.03321e+08	9.53292e+08	2.31584e+08	2.36886e+08	1.75534e+08	2.96749e+08	2.24351e+08	1.93331e+08	1.92314e+08	1.73422e+08
POS5040	3-(Indol-3-yl)propionic acid	7.286	190.086	[M+H]+	190.086	True	2.3444e+07	2.7332e+07	2.76746e+07	1.7978e+07	5.36214e+07	3.36108e+07	1.56642e+07	4.59584e+07	1.11149e+07	1.34355e+07	1.83747e+07	8.05973e+07	1.88142e+07	3.45234e+07	1.15562e+07	1.83039e+07	3.03544e+07	1.98607e+07	3.95014e+07	3.06114e+07	1.93521e+07	3.54756e+07	5.68899e+07	3.32874e+07	2.39126e+07	3.27355e+07	2.7755e+07	1.29114e+08	4.31223e+07	1.53578e+07	3.73789e+07	2.82971e+07	3.16619e+07	3.11732e+07	1.67478e+07	2.44054e+07	7.02389e+07	8.95281e+06	1.70177e+07	1.00113e+07	9.24923e+06	9.5994e+06	1.02679e+07
POS6741	Butyrylcarnitine	5.164	232.155	[M+H]+	232.154	True	2.20066e+08	1.78853e+08	1.53049e+08	2.76657e+08	1.91355e+08	2.42772e+08	1.53476e+08	2.18904e+08	2.61668e+08	2.38207e+08	1.87982e+08	1.66706e+08	2.33465e+08	1.89237e+08	1.73908e+08	1.52875e+08	1.89458e+08	2.843e+08	2.40362e+08	2.04133e+08	2.02438e+08	2.16297e+08	1.88561e+08	2.14169e+08	2.67134e+08	1.62211e+08	1.94923e+08	1.61492e+08	1.99175e+08	1.86353e+08	1.73178e+08	2.00372e+08	2.18201e+08	2.04597e+08	1.69909e+08	4.09059e+08	3.57365e+08	286586922	2.88527e+08	2.14265e+08	1.874e+08	1.90425e+08	1.31639e+08
POS5095	2,4-Thiazolidinedicarboxylic acid, 2-methyl-	1.035	192.033	[M+H]+	192.032	True	1.73652e+07	1.88576e+07	2.56724e+07	2.29989e+07	8.72134e+06	1.81798e+07	3.12411e+07	5.36082e+06	2.23204e+07	2.94371e+07	1.85355e+07	5.38976e+06	1.94988e+07	2.38934e+07	6.7034e+06	1.28504e+07	1.20041e+07	5.86884e+06	1.28805e+07	5.983e+06	7.09304e+06	3.01255e+07	3.2316e+07	2.79278e+07	1.35293e+07	472885	1.0188e+07	3.07156e+07	1.58133e+07	17814601	2.1664e+07	216.075	3.2928e+06	5.86398e+06	1.99633e+07	9.27393e+06	1.60169e+07	1.41499e+07	1.04252e+07	1.96349e+07	2.59435e+07	2.9448e+07	1.89344e+07
POS10197	Riboflavin	5.832	377.145	[M+H]+	377.146	True	6.0532e+06	6.96699e+06	5.95353e+06	9.99657e+06	1.72975e+07	1.261e+07	7.49167e+06	7.10674e+06	6.59269e+06	1.1686e+07	6.40491e+06	5.77877e+06	1.32693e+07	1.08943e+07	7.09868e+06	5.84236e+06	6.17926e+06	9.85404e+06	9.4201e+06	5.82584e+06	8.50523e+06	1.11387e+07	8.27822e+06	9.83097e+06	9.59062e+06	7.95637e+06	7.4109e+06	7.04655e+06	7.205e+06	6913893	6.83056e+06	3.38319e+06	8.22365e+06	7.67597e+06	9.45962e+06	6.57855e+06	6.93422e+06	6.39342e+06	9.72498e+06	7.63323e+06	4.79414e+06	7.89067e+06	9.0533e+06
POS13949	Thyroxine	7.925	777.693	[M+H]+	777.694	True	4.30798e+06	3.62223e+06	4.62169e+06	3.45815e+06	4.1997e+06	3.81582e+06	890476	3.35026e+06	3.92189e+06	4.72719e+06	3.55509e+06	3.10016e+06	3.69505e+06	4.59367e+06	4.51524e+06	5.45244e+06	3.54421e+06	3.93702e+06	5.45226e+06	3.4047e+06	1.47318e+06	6.48354e+06	4.29152e+06	2.21719e+06	1.50766e+06	2.11583e+06	3.84201e+06	3.21518e+06	2229874	1.44846e+06	1.10375e+06	3.53468e+06	5.3393e+06	4.8864e+06	3.62571e+06	3.18041e+06	4.81492e+06	2.144e+06	2.72711e+06	2.92445e+06	4.32198e+06	4.38299e+06	3.7573e+06
POS10473	Palmitoylcarnitine	10.484	400.342	[M+H]+	400.342	True	6.5608e+07	7.3578e+07	7.56478e+07	8.73108e+07	3.23174e+07	4.26515e+07	2.7733e+07	1.06267e+08	5.68229e+07	4.54851e+07	5.40395e+07	4.268e+07	8.36229e+07	5.93863e+07	6.50382e+07	7.39489e+07	9.2529e+07	9.36694e+07	3.01556e+07	4.71093e+07	6.79681e+07	6.0973e+07	5.83006e+07	6.04162e+07	7.79763e+07	3.19278e+07	7.2883e+07	4.41849e+07	3.0841e+07	5.20819e+07	4.90022e+07	1.06472e+08	110037534	9.05225e+07	4.74663e+07	1.22262e+08	6.51627e+07	5.91059e+07	4.72829e+07	1.19478e+08	5.10379e+07	1.16523e+08	1.71548e+08
POS10819	15-Methylheptadecanoylcarnitine	11.842	428.374	[M+H]+	428.374	True	2.45974e+07	1.26931e+07	2.09859e+07	1.88513e+07	9.66825e+06	1.31668e+07	2.90102e+06	2.18728e+07	1.21262e+07	1.15065e+07	3.49694e+07	1.32352e+07	1.42787e+07	4.06505e+07	2.34985e+07	2.00958e+07	3.94247e+07	1.3721e+07	1.04009e+07	1.29694e+07	2.05763e+07	1.79871e+07	1.59377e+07	2.0074e+07	1.57582e+07	1.05313e+07	2.28398e+07	1.70571e+07	1.15033e+07	4.53208e+07	7.52482e+06	3.47155e+07	3.65248e+07	2.26076e+07	9.66389e+06	1.92878e+07	9.89361e+06	9.4821e+06	2.24423e+07	1.34555e+07	9.4686e+06	1.83789e+07	2.56181e+07
POS6673	Ergothioneine	1.266	230.096	[M+H]+	230.096	True	3.22619e+07	3.26501e+07	3.66471e+07	1.00402e+08	2.44891e+08	1.22871e+08	3.00245e+07	5.80783e+07	8.78401e+07	6.12948e+07	8.3815e+07	1.35901e+08	4.48675e+07	7.13788e+07	5.68996e+07	5.59807e+07	4.08241e+07	8.64615e+07	5.12617e+07	6.88895e+07	8.44269e+07	6.71273e+07	6.26721e+07	3.39697e+07	4.58205e+07	8.81425e+07	1.00693e+08	5.12571e+08	2.9968e+08	1.26689e+08	1.5898e+08	4.54114e+07	2.03149e+08	2.24611e+08	8.74361e+07	6.45745e+07	9.30733e+07	1.73293e+08	8.3348e+07	1.08659e+08	8.14299e+07	5.74509e+07	5.03e+07
POS2881	4-Hydroxyquinoline	5.494	146.06	[M+H]+	146.06	True	2.97115e+08	3.66366e+07	1.60036e+08	1.6107e+08	1.89308e+08	1.19837e+08	1.7458e+08	8.12299e+07	5.76316e+07	3.07067e+08	1.04209e+08	1.55121e+08	1.73307e+08	1.60997e+08	2.60008e+08	2.40615e+08	2.18348e+08	2.4692e+08	3.82704e+08	1.07451e+08	5.5474e+07	2.80053e+08	3.00572e+08	2.61919e+08	3.64744e+08	1.09046e+08	2.10799e+08	4.39153e+08	1.35228e+08	2.13011e+08	4.47436e+08	7.31652e+07	9.97195e+07	1.06838e+08	1.25857e+08	7.85727e+07	3.56158e+08	1.10627e+08	1.23975e+08	6.43355e+07	7.48936e+07	1.07234e+08	5.50284e+07
POS10110	cis-5-Tetradecenoylcarnitine	9.19	370.296	[M+H]+	370.296	True	1.32489e+07	1.12612e+07	1.14305e+07	1.88295e+07	2.93012e+06	1.12273e+07	5.9789e+06	1.36017e+07	8.10535e+06	1.34746e+07	9.0759e+06	7.43086e+06	2.40138e+07	1.13245e+07	9.23839e+06	1.65621e+07	1.07318e+07	1.36157e+07	4.64046e+06	5.37964e+06	1.17686e+07	6.60962e+06	5.80048e+06	8.96295e+06	6.44412e+06	8.22932e+06	8.63584e+06	3.00258e+06	3.37528e+06	7.79901e+06	6.63302e+06	1.63391e+07	16185312	1.49008e+07	3.54704e+06	2.31399e+07	1.5996e+07	1.61763e+07	9.12996e+06	1.45011e+07	4.21767e+06	2.31028e+07	1.71787e+07
POS2053	4-Oxo-L-proline	1.307	130.05	[M+H]+	130.05	True	3.5977e+08	5.40984e+08	5.0106e+08	4.11908e+08	6.32075e+08	5.15535e+08	3.72758e+08	3.50506e+08	5.16637e+08	5.91988e+08	4.92154e+08	8.1067e+08	4.23106e+08	4.685e+08	5.7324e+08	4.41001e+08	4.74844e+08	7.29567e+08	5.97051e+08	6.37959e+08	6.06472e+08	5.2362e+08	5.67249e+08	4.00397e+08	5.02741e+08	3.1356e+08	3.6216e+08	4.08583e+08	3.79634e+08	4.89491e+08	5.85755e+08	5.63655e+08	8.20191e+08	8.55835e+08	7.19825e+08	4.88009e+08	8.13094e+08	4.50827e+08	5.59111e+08	6.25633e+08	4.66641e+08	4.97936e+08	5.47504e+08
POS7665	3-Hydroxyisovalerylcarnitine	4.217	262.165	[M+H]+	262.165	True	4.86434e+07	2.79105e+07	2.49049e+07	6.68421e+07	2.883e+07	4.36196e+07	1.8928e+07	5.76642e+07	7.05021e+07	2.23246e+07	2.82769e+07	1.65021e+07	2.68737e+07	2.67583e+07	2.37066e+07	8.07408e+07	4.11736e+07	5.71213e+07	6.45093e+07	5.48476e+07	2.55023e+07	5.58804e+07	2.52039e+07	3.32824e+07	1.2273e+08	2.19414e+07	4.80685e+07	6.71971e+07	5.53547e+07	3.96795e+07	4.00831e+07	2.36227e+07	4.93167e+07	5.24281e+07	3.16196e+07	5.3062e+07	2.83345e+07	3.48457e+07	5.56487e+07	4.16736e+07	2.56528e+07	1.95282e+07	2.14837e+07
POS86	1,3,5-Hexatriene	4.669	81.0705	[M+H]+	81.0699	True	2.19024e+08	3.18342e+08	2.39815e+08	2.18924e+08	1.54863e+08	3.12404e+08	1.57983e+08	2.12024e+08	1.91235e+08	2.4497e+08	2.04893e+08	1.36986e+08	1.1359e+08	1.59918e+08	3.61059e+08	3.08428e+08	3.03418e+08	2.40712e+08	3.44646e+08	2.71907e+08	2.51186e+08	3.18632e+08	1.03514e+08	3.52846e+08	2.88009e+08	4.09845e+08	3.85623e+08	3.81586e+08	3.43763e+08	3.6218e+08	3.39515e+08	3.35146e+08	3.95863e+08	2.53588e+08	3.58432e+08	1.25968e+08	3.47619e+08	3.77918e+08	2.89668e+08	1.66407e+08	2.68982e+08	2.47911e+08	2.45748e+08
POS8598	Colneleic acid	8.108	295.227	[M+H]+	295.227	True	8.01771e+06	1.09611e+07	8.43652e+06	1.03306e+07	1.49397e+07	1.62067e+07	7.78228e+06	5.61628e+06	2.7387e+07	1.94977e+07	1.27954e+07	9.4366e+06	1.93054e+07	1.78968e+07	1.422e+07	1.51858e+07	1.19193e+07	1.19987e+07	7.01494e+06	1.15179e+07	1.81828e+07	1.98324e+07	8.18296e+06	1.40539e+07	1.26105e+07	1.33664e+07	1.05612e+07	2.73188e+07	1.10413e+07	1.71256e+07	1.1092e+07	9.4209e+06	1.66099e+07	1.73839e+07	6.25762e+06	1.28299e+07	8.40679e+06	1.72123e+07	9.00275e+06	6.51278e+06	6.5477e+06	9.87734e+06	1.30923e+07
POS11683	LPC(17:0)	9.11	510.355	[M+H]+	510.355	True	1.42153e+08	1.76545e+08	2.63016e+07	7.74176e+06	1.30819e+06	1.18976e+08	1.51172e+08	2.43861e+08	121256959	6.92379e+07	7.36561e+07	1.75771e+08	2.266e+08	2.44992e+08	1.29818e+08	2.75839e+08	4.42266e+08	4.73006e+08	4.0823e+08	2.74941e+08	1.20078e+08	2.99468e+08	1.07535e+07	1.58503e+07	3.49199e+06	3.05062e+08	2.31218e+08	2.45615e+08	7.17063e+07	1.92322e+08	2.71196e+08	1.53003e+08	1.80511e+08	2.00548e+08	1.80627e+08	1.62779e+07	1.80658e+07	1.16553e+07	6.03554e+07	1.67305e+08	8.27414e+07	1.13992e+08	9.92212e+07
POS11392	LPC(15:0)	9.457	482.325	[M+H]+	482.324	True	8.05921e+07	1.27748e+08	1.3327e+08	3.14796e+07	5.87174e+07	9.54042e+07	5.07307e+07	2.79353e+07	2.67975e+07	5.15728e+07	7.07546e+07	7.06771e+07	2.85503e+07	7.5061e+07	1.31527e+08	1.40945e+08	9.21182e+07	5.66316e+07	5.39666e+07	1.30008e+08	5.02704e+07	2.99751e+07	4.92206e+08	8.96822e+07	8.06349e+07	5.84401e+07	2.25818e+07	6.34378e+07	5.75154e+07	4.52323e+07	4.68339e+07	5.57299e+07	2.96577e+07	4.22207e+07	4.24892e+07	4.04363e+08	2.97292e+07	3.98285e+07	2.80933e+07	5.39608e+07	2.30321e+07	2.16493e+07	2.4263e+07
POS10139	8-Methyltridecanoylcarnitine	9.626	372.311	[M+H]+	372.311	True	1.3267e+07	1.27638e+07	1.48868e+07	2.2636e+07	8.43952e+06	1.02034e+07	6.98569e+06	1.70357e+07	1.46619e+07	8.43813e+06	9.97345e+06	6.58771e+06	2.23187e+07	7.80499e+06	1.29412e+07	1.72187e+07	1.70189e+07	1.94255e+07	8.1219e+06	7.55074e+06	1.08815e+07	1.10149e+07	1.17982e+07	1.27511e+07	1.01511e+07	8.82658e+06	1.194e+07	8.38711e+06	7.3727e+06	1.20315e+07	1.07079e+07	1.41993e+07	1.66741e+07	1.41298e+07	6.8172e+06	2.62144e+07	1.17483e+07	1.371e+07	1.08335e+07	1.53965e+07	5.86239e+06	1.77649e+07	2.23977e+07
POS226	Cyclopentylamine	1.949	86.0971	[M+H]+	86.0964	True	8.25593e+09	6.22e+09	6.99161e+09	8.87298e+09	8.72886e+09	7.59026e+09	9.02279e+09	9.71263e+09	1.03493e+10	8.7148e+09	7.625e+09	7.27366e+09	1.02926e+10	7.79171e+09	6.16932e+09	7.30494e+09	8.03257e+09	5.88943e+09	8.1523e+09	7.46794e+09	7.46782e+09	6.4493e+09	8.76779e+09	8.63864e+09	9.7008e+09	9.01137e+09	7.96641e+09	7.3567e+09	8.88736e+09	1.04917e+10	7.68983e+09	8.37994e+09	9.06091e+09	8.81257e+09	5.98445e+09	7.41104e+09	6.54959e+09	1.00133e+10	9.67221e+09	6.95695e+09	8.02793e+09	8.19738e+09	7.75081e+09
POS7498	Hexadecanamide	11.316	256.263	[M+H]+	256.263	True	5.14255e+07	3.07892e+07	3.52284e+07	2.71805e+07	3.68424e+07	2.85032e+07	2.79326e+07	1.85051e+07	3.0173e+07	1.97074e+07	2.18432e+07	2.63169e+07	3.61792e+07	3.77884e+07	2.91769e+07	4.17539e+07	2.41218e+08	2.37897e+08	2.72904e+07	2.73099e+07	2.35016e+07	2.46106e+07	2.18478e+07	2.04319e+07	2.22374e+07	2.19743e+07	2.13723e+07	3.33325e+07	2.61433e+07	2.92036e+07	2.52816e+07	3.11639e+07	2.69918e+07	2.74777e+07	2.24868e+07	1.74312e+07	2.0549e+07	1.79714e+07	1.37051e+08	2.63359e+07	3.36449e+07	3.80953e+07	2.65118e+07
POS6833	1,10-Epoxygermacrone	9.739	235.169	[M+H]+	235.17	True	2.02666e+07	1.53174e+07	2.40972e+07	1.89191e+07	2.39579e+07	1.97098e+07	1.82585e+07	1.57246e+07	1.76882e+07	1.3914e+07	2.0896e+07	2.32879e+07	2.51892e+07	2.12789e+07	2.44553e+07	2.3236e+07	1.88152e+07	2.55606e+07	2.17256e+07	1.86525e+07	2.30188e+07	2.18202e+07	2.70146e+07	1.74921e+07	2.59682e+07	2.70772e+07	2.47634e+07	2.28011e+07	2.19232e+07	2.21867e+07	2.47772e+07	2.56737e+07	2.14821e+07	2.08724e+07	1.94192e+07	2.36149e+07	1.58111e+07	1.11482e+07	2.14578e+07	2.36452e+07	1.39278e+07	1.88917e+07	1.88301e+07
POS10656	Chenodeoxyglycocholic acid	8.534	414.299	[M-2H2O+H]+	414.3	True	6.02152e+07	4.59258e+07	3.39519e+07	1.69731e+07	5.17459e+07	1.86592e+08	3.0714e+07	1.60987e+07	6.72228e+07	3.10645e+07	5.49801e+07	4.52376e+07	9.34207e+07	2.88004e+07	4.32302e+07	6.15762e+07	5.50378e+07	9.02152e+07	1.42505e+08	1.02775e+08	3.28666e+07	3.54611e+07	1.27244e+07	6.40587e+06	3.00696e+07	4.55137e+07	2.51683e+07	6.54694e+07	4.20426e+07	7.21487e+07	3.42023e+07	1.07043e+08	176150169	1.68796e+08	1.20289e+08	4.62038e+07	6.83925e+07	3.29694e+07	7.42747e+07	8.16055e+07	2.39233e+07	2.91851e+07	3.29505e+07
POS38	Dimethyl sulfoxide	1.466	79.0218	[M+H]+	79.0212	True	1.05617e+09	6.83028e+08	1.36742e+09	1.0853e+09	7.18528e+08	1.2335e+09	3.08017e+09	1.12387e+09	7.90358e+08	5.25767e+08	8.39337e+08	8.55472e+08	1.3401e+09	9.25504e+08	2.4345e+09	1.3503e+09	8.84848e+08	7.73504e+08	1.01024e+09	9.41724e+08	1.31642e+09	8.8639e+08	2.07327e+09	2.19862e+09	1.10039e+09	7.41482e+08	6.15192e+08	1.72365e+09	6.92977e+08	1.74479e+09	5.7038e+08	1.35046e+09	9.77403e+08	1.41339e+09	1.907e+09	7.82843e+08	6.77726e+08	1.05846e+09	7.3106e+08	6.18546e+08	5.02942e+08	5.77147e+08	6.14037e+08
POS2074	D-Pipecolic acid	1.371	130.086	[M+H]+	130.087	True	4.96487e+08	4.19599e+08	6.79917e+08	3.18929e+08	6.86899e+08	5.27322e+08	4.75824e+08	3.41012e+08	2.992e+08	5.53407e+08	500601363	3.56279e+08	4.0408e+08	5.01699e+08	4.887e+08	4.26209e+08	3.69706e+08	2.66421e+08	3.26348e+08	4.1974e+08	4.22799e+08	3.03785e+08	4.27916e+08	3.99307e+08	1.7418e+09	3.49475e+08	3.27137e+08	1.23703e+09	4.94444e+08	6.90871e+08	1.10447e+09	4.03557e+08	3.71215e+08	4.41529e+08	3.08891e+08	2.03477e+08	2.87028e+08	2.93857e+08	2.7264e+08	3.26062e+08	2.90784e+08	330339280	2.74693e+08
POS18	Trimethyloxamine	0.973	76.0764	[M+H]+	76.0757	True	4.60921e+06	8.55274e+06	1.39423e+06	6.01474e+06	7.03592e+07	1.56236e+07	3.76332e+06	1.00805e+07	3.13749e+07	5.13686e+06	8.53748e+06	1.35897e+09	4.99293e+06	9.53926e+06	6.54227e+06	5.79385e+06	2.16857e+07	1.47183e+09	4.02507e+06	5.43981e+06	6.9052e+07	5.31567e+06	8.42939e+06	7.67111e+06	2.70737e+08	4.29262e+07	1.45034e+07	4.17332e+07	3.37818e+07	1.54523e+08	1.92998e+08	4.33664e+07	1.85157e+07	2.54426e+07	2.5124e+07	4.70703e+07	4.57963e+08	4.90042e+06	7.8748e+07	1.08693e+07	5.37529e+06	3.1622e+06	2.27014e+06
POS8190	8,12-Octadecadienoic acid	9.874	281.248	[M+H]+	281.248	True	3.00362e+07	9.66108e+06	3.46555e+07	2.04818e+07	3.47843e+07	2.87251e+07	5.91273e+07	8.89627e+06	1.88516e+07	2.07043e+07	1.97146e+07	1.02323e+07	1.05462e+08	3.67866e+07	4.29839e+07	1.28069e+08	3.09478e+07	2.50423e+07	4.70946e+07	1.70546e+07	1.54929e+07	1.07925e+07	2.78437e+07	1.64369e+07	7.41936e+06	1.2012e+07	1.03118e+07	2.22727e+07	1.2222e+07	2.68559e+07	2.00738e+07	1.64302e+07	3.55532e+07	3.66412e+07	2.57379e+07	1.28415e+07	1.47279e+07	1.55627e+07	1.27053e+07	2.76753e+07	1.6582e+07	3.23353e+07	1.67568e+07
POS7130	Tiglylcarnitine	5.516	244.154	[M+H]+	244.155	True	1.32596e+07	9.41345e+06	1.00026e+07	1.96863e+07	9.40765e+06	1.695e+07	1.0164e+07	1.18898e+07	1.63742e+07	1.38987e+07	1.19846e+07	8.26235e+06	1.67403e+07	1.27512e+07	1.25287e+07	1.25642e+07	1.4651e+07	1.67109e+07	1.51648e+07	1.34676e+07	1.28818e+07	1.44551e+07	1.3683e+07	1.73303e+07	2.54201e+07	7.94566e+06	14330331	8.71454e+06	1.29771e+07	1.35573e+07	1.19815e+07	1.01797e+07	1.38793e+07	1.32762e+07	9.90663e+06	1.74822e+07	1.6713e+07	1.53328e+07	1.99794e+07	1.45442e+07	9.54327e+06	1.28245e+07	9.20121e+06
POS11046	Glycocholate	7.879	448.304	[M-H2O+H]+	448.306	True	4.60223e+07	1.00026e+07	2.23474e+07	1.36024e+07	8.27585e+07	7.79855e+07	2.46682e+07	4.0771e+06	2.92256e+07	5.5647e+07	2.74318e+07	7.00346e+06	5.33379e+07	1.26965e+07	2.79128e+07	4.39721e+07	6.27013e+07	209751	2.0893e+08	4.0051e+07	1.1333e+07	5.6587e+07	2.36342e+07	6.85881e+06	2.75926e+07	5.67236e+06	1.16673e+07	6.48196e+07	5.03891e+07	9.46011e+07	4.00442e+07	639206	7.60668e+07	7.81389e+07	2.01208e+07	1.52547e+07	1.20092e+07	6.3426e+06	4.20145e+07	1.03846e+07	7.17254e+06	2.94593e+07	3.87176e+06
POS8472	3-Methylglutarylcarnitine	5.042	290.16	[M+H]+	290.16	True	8.02201e+06	9.26517e+06	7.81355e+06	8.57495e+06	7.63254e+06	5.32661e+06	1.09987e+07	6.58535e+06	7.94598e+06	1.49868e+07	5.75197e+06	4.60484e+06	11567481	5.59324e+06	5.46982e+06	4.71319e+06	7.32724e+06	1.36698e+07	8.0075e+06	6.16124e+06	5.35422e+06	1.24118e+07	8.52027e+06	1.20834e+07	1.58052e+07	4.40908e+06	1.05307e+07	4.30435e+06	9.36919e+06	1.23509e+07	8.17378e+06	8.03497e+06	6.42266e+06	6.44663e+06	7.23583e+06	1.38845e+07	1.14037e+07	1.02861e+07	9.69244e+06	9.96073e+06	4.46532e+06	1.358e+07	1.16148e+07
POS7553	Glycerophosphocholine	0.988	258.109	[M+H]+	258.11	True	1.69519e+08	2.50105e+08	1.98373e+08	2.81107e+08	2.55849e+08	2.80828e+08	2.3623e+08	4.80985e+08	3.62968e+08	2.02536e+08	3.29671e+08	2.1348e+08	2.81422e+08	3.22482e+08	4.3215e+08	3.42519e+08	3.52716e+08	3.53124e+08	297623183	3.48121e+08	4.01414e+08	3.95124e+08	4.38147e+08	4.01203e+08	2.81053e+08	3.3493e+08	4.13368e+08	3.19751e+08	5.50997e+08	5.46413e+08	4.62187e+08	5.82157e+08	6.01885e+08	6.63914e+08	3.79358e+08	3.26093e+08	3.39124e+08	2.99681e+08	3.13317e+08	296737974	2.20929e+08	2.64136e+08	3.53094e+08
POS7764	N-Phenylacetylglutamic acid	6.052	266.102	[M+NH4]+	266.103	True	315702	876001	1.53425e+06	609751	995213	2.03831e+06	1.39903e+06	762167	873655	1.01524e+06	888694	2.27572e+06	1.21515e+06	725986	1.03584e+06	1.20012e+06	1.20555e+06	4.28858e+06	2.77919e+06	1.11536e+06	654433	1.6896e+06	853027	1.23022e+06	1.36038e+06	763537	404912	1.20994e+06	335543	1.03809e+06	2.72775e+06	1.69529e+06	1.06139e+06	823020	1.00038e+06	606060	1.54789e+07	120305	1.57967e+06	299302	318965	302869	243360
POS6186	Propionylcarnitine	4.888	218.139	[M+H]+	218.139	True	4.69815e+07	4.03353e+07	3.78837e+07	5.89254e+07	3.96047e+07	5.67408e+07	3.39818e+07	6.49834e+07	6.16357e+07	3.96398e+07	5.02166e+07	7.28282e+07	5.63792e+07	4.92306e+07	3.84178e+07	3.5426e+07	3.81709e+07	8.34811e+07	5.08821e+07	3.94325e+07	4.1912e+07	4.52418e+07	3.4707e+07	4.83083e+07	5.93477e+07	3.75508e+07	4.12224e+07	4.04603e+07	4.19755e+07	3.90931e+07	3.40593e+07	4.64476e+07	4.62667e+07	4.02756e+07	3.58785e+07	8.88127e+07	9.9698e+07	5.53389e+07	6.35706e+07	5.12026e+07	4.68532e+07	3.69991e+07	3.62461e+07
POS11844	LPC(18:0)	10.107	524.371	[M+H]+	524.371	True	1.44996e+09	1.63786e+09	3.41391e+07	1.56997e+07	3.35343e+07	1.75677e+07	2.45192e+09	1.76799e+09	2.82145e+09	9.44882e+08	1.30901e+09	2.08989e+09	2.79644e+09	2.69954e+09	5.64008e+09	3.71113e+09	4.01271e+09	7.33996e+09	7.01903e+09	6.23912e+09	4.98344e+09	3.23487e+09	4.07469e+07	1.56911e+07	4.06673e+07	2.80064e+07	4.36803e+09	3.54166e+09	4.01159e+09	1.39331e+09	3.74211e+09	5.02524e+09	2.50595e+09	2.69363e+09	3.91321e+09	1.45285e+08	5.84491e+07	4.62435e+07	4.31663e+07	1.69062e+09	4.29363e+09	1.53813e+09	2.12289e+09
POS11248	LPC(14:0)	8.312	468.308	[M+H]+	468.308	True	4.51304e+08	4.53874e+08	175591	1.85974e+08	2.6008e+08	5.15975e+08	1.38204e+08	1.47022e+08	7.98945e+07	1.1479e+08	2.44367e+08	1.72638e+08	8.2901e+07	2.78021e+08	3.80395e+08	4.95377e+08	3.91565e+08	2.04309e+08	1.38551e+08	3.724e+08	1.26488e+08	6.65747e+07	1.07881e+06	3.33534e+08	3.07892e+08	1.38845e+08	6.98656e+07	2.28226e+08	2.64329e+08	2.24277e+08	3.46268e+08	2.80466e+08	6.5216e+07	1.67824e+08	1.68692e+08	3.25632e+06	7.14379e+07	9.75529e+07	6.08282e+07	9.08806e+07	6.12021e+07	6.70682e+07	8.98265e+07
POS10240	Sphingosine 1-phosphate	9.338	380.255	[M+H]+	380.256	True	3.96351e+07	3.73064e+07	2.6746e+07	4.08587e+07	4.07819e+07	4.14102e+07	3.51991e+07	2.98249e+07	3.03544e+07	2.33424e+07	3.90686e+07	3.85669e+07	4.16371e+07	4.02791e+07	3.8168e+07	2.92327e+07	2.71061e+07	3.31613e+07	2.99341e+07	2.8529e+07	3.93094e+07	3.53569e+07	2.54875e+07	2.60844e+07	2.93044e+07	3.71871e+07	4.12812e+07	6.34612e+07	2.69185e+07	3.40555e+07	3.31864e+07	6.09678e+07	4.21846e+07	3.71878e+07	6.57356e+07	1.60834e+07	2.47881e+07	2.50557e+07	6.23026e+07	8.74217e+07	3.40195e+07	2.76583e+07	6.47055e+07
POS3994	3-Methylhistidine	0.921	170.092	[M+H]+	170.092	True	1.96991e+09	5.61131e+09	2.83054e+09	2.4573e+09	1.07116e+09	1.55482e+09	3.7086e+09	5.24891e+09	2.51874e+09	1.67988e+09	2.47927e+09	3.54986e+09	3.22114e+09	2.31078e+09	2.71609e+09	4.73318e+09	2.70551e+09	2.6905e+09	3.49717e+09	3.93752e+09	3.84477e+09	4.03034e+09	2.85795e+09	4.5481e+09	4.19013e+09	3.3726e+09	4.44962e+09	4.59878e+09	3.08566e+09	3.27342e+09	3.20065e+09	4.35041e+09	3.74252e+09	3.64664e+09	3.96316e+09	3.13651e+09	2.01108e+09	3.43664e+09	1.84329e+09	3.2394e+09	2.93465e+09	3.20057e+09	4.29576e+09
POS9563	Erucamide	13.439	338.341	[M+H]+	338.342	True	5.91669e+08	9.70926e+07	7.97041e+07	8.38299e+07	4.32115e+07	1.44002e+08	3.8436e+07	1.07909e+08	4.01508e+08	7.13246e+07	7.16504e+08	1.65887e+08	2.24797e+08	1.54428e+08	1.47335e+08	3.45207e+08	2.27339e+08	2.39772e+08	1.12788e+08	1.65848e+08	1.64163e+08	2.18609e+08	8.07526e+07	1.6999e+08	9.33093e+07	9.80553e+07	1.86686e+08	1.06218e+08	1.53949e+08	1.87372e+08	3.59951e+08	2.62383e+08	1.68593e+08	1.40482e+08	2.51953e+08	2.90489e+08	1.26431e+08	2.79001e+07	4.37879e+08	7.95222e+07	6.23302e+07	5.45859e+07	7.36607e+07
POS4280	Indole-3-acetic acid	6.817	176.071	[M+H]+	176.071	True	1.1361e+07	1.44701e+07	1.26328e+07	7.31086e+06	2.84897e+07	2.19299e+07	1.25765e+07	1.64584e+07	1.85964e+07	1.65708e+07	1.62016e+07	5.57488e+07	9.11769e+06	1.34822e+07	9.89149e+06	8.88937e+06	1.62078e+07	4.41369e+07	1.51224e+07	1.27967e+07	1.38059e+07	1.14718e+07	1.16548e+07	1.29124e+07	2.42106e+07	1.0418e+07	1.12711e+07	1.30535e+07	1.17328e+07	1.95791e+07	1.32412e+07	1.81795e+07	3.78519e+07	3.43382e+07	1.41032e+07	1.783e+07	6.81176e+07	12131963	2.71267e+07	1.55335e+07	1.17255e+07	1.33119e+07	1.22212e+07
POS12350	LPC(22:4)	8.927	572.371	[M+H]+	572.372	True	8.12392e+06	3.93951e+06	3.3674e+08	1.86839e+08	6.97234e+06	6.26256e+06	7.52795e+06	7.4031e+06	1.21884e+07	5.90108e+06	3.09365e+06	5.31239e+06	6.58773e+06	6.31697e+06	4.56789e+06	5.14764e+06	7.42651e+06	3.85503e+06	6.02341e+06	3.63329e+06	3.35151e+06	6.92711e+06	3.08604e+08	2.40863e+08	5.27113e+06	4.13111e+06	7.43172e+06	3.84781e+06	6.86186e+06	6.97033e+06	4.29497e+06	8.46926e+06	8.41516e+06	2.75454e+06	3.69174e+06	2.44351e+08	2.10419e+08	3.43316e+06	2.46817e+06	3.10063e+06	3.13311e+06	4.00528e+06	4.57564e+06
POS10675	Nonaethylene glycol	5.903	415.255	[M+H]+	415.254	True	2.98786e+06	4.37267e+06	3.56897e+06	2.70842e+06	4.23572e+06	3.4852e+06	3.32326e+06	1.66148e+06	2.87487e+06	3.46042e+06	3.86666e+06	5.59242e+06	3.10964e+06	2.97218e+06	1.92513e+06	1.7102e+06	2.72446e+06	2.65493e+06	2.24793e+06	3.28745e+06	1.42391e+06	1.80549e+06	2.9177e+06	4.61077e+06	3.44694e+06	2.49775e+06	4.83006e+06	2.80056e+06	4.66328e+06	1.49284e+06	1.87226e+06	2.56106e+06	3.73705e+06	3.15229e+06	942535	3.72826e+06	1.3646e+06	5.13114e+06	4.79728e+06	1.78717e+06	1.92461e+06	2.5426e+06	2.69001e+06
POS2185	1,2-Dihydroquinoline	5.277	132.081	[M+NH4]+	132.081	True	2.55549e+08	3.11022e+08	2.27864e+08	2.84986e+08	2.98269e+08	3.55682e+08	2.02679e+08	3.76652e+08	4.09088e+08	2.27538e+08	2.79928e+08	2.45127e+08	2.40716e+08	3.43708e+08	2.52632e+08	2.58714e+08	1.79999e+08	2.50497e+08	2.57875e+08	2.64349e+08	2.56251e+08	2.39763e+08	2.5286e+08	2.48484e+08	1.26701e+08	2.71862e+08	2.65301e+08	2.46108e+08	2.7121e+08	2.926e+08	2.49758e+08	2.89245e+08	4.01283e+08	3.78079e+08	2.17871e+08	3.09098e+08	2.72112e+08	2.97072e+08	3.36277e+08	2.855e+08	2.85842e+08	2.13234e+08	2.46138e+08
POS6915	1-Carboxyethylphenylalanine	6.357	238.107	[M+Na]+	238.108	True	7.93124e+06	2.07148e+06	7.71114e+06	8.94262e+06	6.82581e+06	7.08169e+06	1.25289e+07	4.99185e+06	5.78414e+06	8.05693e+06	8.6571e+06	3.63087e+06	1.98784e+07	1.11707e+07	8.5661e+06	5.77729e+06	6.10487e+06	4.61937e+06	9.84688e+06	4.50491e+06	3.90224e+06	1.01903e+07	1.43017e+07	1.60499e+07	1.46504e+07	2.97653e+06	4.58026e+06	4.08481e+06	6.04753e+06	1.1677e+07	5.70626e+06	3.68908e+06	2.4507e+06	2.9597e+06	6.50636e+06	3.46191e+06	6.14518e+06	5.8519e+06	5.53002e+06	3.13287e+06	6.03497e+06	5.52003e+06	3.84383e+06
POS6642	N,N,N-Trimethyl-L-alanyl-L-proline betaine	5.283	229.154	[M+NH4]+	229.155	True	1.56282e+07	1.9129e+07	2.94298e+07	2.66862e+07	2.75106e+07	3.05416e+07	5.30036e+07	1.45589e+07	2.17124e+07	2.54365e+07	8.95991e+06	6.60343e+06	1.29588e+07	4.60187e+06	9.39864e+06	1.1914e+07	1.31458e+07	3.49193e+07	1.66406e+07	7.71344e+06	3.1217e+06	1.47835e+07	8.2916e+06	1.00603e+07	9.00311e+06	3.48678e+06	1.12908e+07	4.3128e+07	1.37626e+07	3.69759e+07	1.34361e+07	5.79716e+06	1.98411e+07	1.74601e+07	2.5437e+07	1.90645e+07	8.8457e+07	1.84959e+07	7.18084e+07	1.11879e+08	4.24693e+07	4.49292e+07	4.69116e+07
POS10443	Trans-Hexadec-2-Enoyl Carnitine	9.864	398.327	[M+H]+	398.327	True	9.03713e+06	1.43852e+07	13742926	1.23917e+07	4.51966e+06	1.11105e+07	4.35682e+06	2.04035e+07	5.35109e+06	5.5182e+06	9.33992e+06	9.84973e+06	2.46156e+07	1.05339e+07	9.74843e+06	1.50343e+07	1.24052e+07	1.77071e+07	5.63621e+06	6.3589e+06	1.21584e+07	4.53981e+06	10971340	6.92346e+06	8.05014e+06	1.37112e+07	7.955e+06	2.68382e+06	2.76281e+06	3.45388e+06	6.72238e+06	2.03851e+07	7.09889e+06	1.62727e+07	6.72474e+06	4.15005e+07	1.7623e+07	1.35038e+07	1.35698e+07	1.98776e+07	6.20693e+06	2.35489e+07	2.79652e+07
POS11911	LPC(17:0)	9.125	532.336	[M+Na]+	532.337	True	1.90622e+07	2.46204e+07	2.19261e+06	877138	464513	2.09163e+07	2.39154e+07	4.26353e+07	1.74723e+07	9.97499e+06	1.10718e+07	2.1758e+07	3.67754e+07	3.91464e+07	1.53129e+07	3.26104e+07	6.36989e+07	6.60087e+07	5.05534e+07	3.75494e+07	1.67713e+07	5.65583e+07	3.63474e+06	1.32502e+06	761318	4.5173e+07	3.22081e+07	4.01776e+07	1.55734e+07	3.08899e+07	3.56424e+07	2.60165e+07	2.3069e+07	2.66718e+07	2.7236e+07	3.23559e+06	2.82787e+06	303944	1.14305e+07	2.4487e+07	1.43816e+07	2.54518e+07	1.57096e+07
POS8014	gamma-Glutamylglutamine	0.992	276.119	[M+H]+	276.119	True	1.25965e+07	1.88075e+07	1.59939e+07	6.07533e+07	3.41548e+07	1.8825e+07	1.02333e+07	1.5025e+07	5.72621e+06	6.88562e+06	3.4886e+06	4.58983e+06	4.20731e+06	5.71116e+06	2.73033e+06	3.01783e+06	5.21124e+06	1.0028e+06	4.13174e+06	972492	5.19984e+06	5.54949e+06	2.08518e+06	1.19779e+07	7.85279e+06	1.31451e+06	8.51425e+06	6.18159e+07	1.61789e+06	216.075	693788	216.075	2.60209e+06	1.70077e+06	216.075	4.04798e+06	1.62369e+07	1.97985e+07	1.73891e+07	2.12095e+07	8.21022e+06	9.87136e+06	1.69042e+07
POS11142	O-(17-Carboxyheptadecanoyl)carnitine	8.956	458.347	[M+H]+	458.348	True	1.90725e+07	4.31094e+06	1.52859e+07	1.58442e+07	1.66275e+07	1.09271e+07	1.55568e+07	6.18365e+06	1.11535e+07	2.68589e+07	1.66978e+07	2.3156e+06	2.07985e+07	1.90497e+07	1.80118e+07	1.68954e+07	1.18476e+07	7.81099e+06	1.746e+07	8.74266e+06	3.58112e+06	1.64288e+07	1.60042e+07	11370225	1.19297e+07	3923973	1.79756e+07	1.69947e+07	1.80357e+07	2.11643e+07	1.35222e+07	5.41372e+06	8.96762e+06	8.66335e+06	5.77948e+06	4.37625e+06	4.06502e+06	8.95408e+06	5.86785e+06	4.65382e+06	4.23847e+06	1.952e+07	4.29189e+06
POS5016	Trimethyllysine	0.934	189.16	[M+H]+	189.16	True	6.68095e+08	5.47286e+08	556449090	9.54301e+08	1.34977e+09	7.42289e+08	6.5551e+08	5.8051e+08	5.2287e+08	6.20108e+08	5.73921e+08	9.56138e+08	5.03748e+08	7.09691e+08	5.62841e+08	5.83005e+08	6.74203e+08	6.86285e+08	5.06541e+08	7.535e+08	8.90056e+08	5.89743e+08	5.27747e+08	5.92256e+08	7.9126e+08	5.20859e+08	7.40149e+08	2.63815e+09	1.00551e+09	8.56728e+08	1.36861e+09	5.86944e+08	7.51639e+08	7.72797e+08	7.56372e+08	7.11058e+08	6.48871e+08	5.3765e+08	4.21796e+08	7.16426e+08	5.04569e+08	5.27515e+08	6.84503e+08
POS8309	Stearic acid amide	12.315	284.294	[M+H]+	284.295	True	1.40215e+07	3.06142e+06	1.23214e+07	3.41998e+06	7.03284e+06	4.52009e+06	4.50384e+06	6.06186e+06	8.00193e+06	7012012	3.90979e+06	9.18669e+06	9.98642e+06	1.3332e+07	1.02251e+07	2.63574e+07	6.47768e+07	5.15952e+07	9.80396e+06	9.97713e+06	1.45203e+07	5.51123e+06	9.27034e+06	1.42938e+07	6.20878e+06	8.40956e+06	1.06058e+07	1.32941e+07	4.34232e+06	9.35231e+06	5.89993e+06	2.19605e+07	1.00463e+07	6.92386e+06	5.41677e+06	4.58023e+06	4.73105e+06	2.25321e+06	3.46557e+07	6.70953e+06	5.36218e+06	3.62622e+06	3.43939e+06
POS8524	Edetic acid	1.085	293.097	[M+H]+	293.098	True	5.56898e+10	7.33797e+10	7.95477e+10	6.59232e+10	6.58486e+10	5.23626e+10	6.9596e+10	5.831e+10	6.42842e+10	6.72567e+10	5.22264e+10	5.81449e+10	6.22664e+10	6.87392e+10	6.29211e+10	7.20263e+10	70891529301	5.45014e+10	5.895e+10	7.25951e+10	6.43343e+10	8.01503e+10	6.53123e+10	7.47504e+10	7.79925e+10	7.09334e+10	7.61305e+10	7.24114e+10	7.14802e+10	7.00727e+10	7.62984e+10	5.37159e+10	6.33028e+10	6.06675e+10	6.95939e+10	5.11006e+10	4.0853e+10	4.57894e+10	3.15952e+10	4.65511e+10	4.46275e+10	4.76913e+10	5.5209e+10
POS1132	Carbapenem	0.62	110.06	[M+CH3OH+H]+	110.06	True	6.08113e+07	6.97277e+07	4.33674e+07	6.3343e+07	4.99601e+07	3.80818e+07	5.03811e+07	4.86522e+07	2.91097e+07	4.42869e+07	3.89966e+07	8.84601e+07	6.73961e+07	6.17299e+07	7.30568e+07	7.82599e+07	7.29341e+07	3.69437e+07	5.10618e+07	3.37533e+07	3.88222e+07	4.95358e+07	6.52519e+07	6.16521e+07	7.75971e+07	7.94048e+07	6.08337e+07	4.40632e+07	8.16261e+07	5.97724e+07	5.06926e+07	1.0038e+08	7.00818e+07	3.18914e+07	4.39073e+07	5.82288e+07	5.12932e+07	6.59693e+07	4.04955e+07	4.02266e+07	5.2977e+07	5.70192e+07	2.39118e+07
POS10381	Dioctyl phthalate	11.88	391.284	[M+H]+	391.284	True	5.86585e+06	1.64115e+06	3.21029e+06	3.25196e+06	1.899e+06	1.59265e+06	1.26389e+06	1.52274e+06	1.99824e+06	2.24904e+06	2.12249e+06	1.52123e+06	2.6183e+06	2.77817e+06	7.29541e+06	7.32098e+06	4.98274e+06	2.94898e+06	4.99145e+06	1.79706e+06	4.09403e+06	3.0934e+06	3.62317e+06	1.94804e+06	2.28788e+06	1.5496e+06	1.50097e+06	2.29274e+06	1.66835e+06	2.05017e+06	2.31555e+06	5.25336e+06	4.31807e+06	3.32186e+06	1.76114e+06	1.26184e+06	2.48796e+06	1.82535e+06	3.27304e+06	1.55729e+06	1.91655e+06	1.80947e+06	1.27771e+06
POS7736	Phenylacetylglutamine	5.72	265.118	[M+H]+	265.118	True	3.05039e+06	1.38959e+06	5.67234e+06	2.01891e+06	5.17078e+06	5.20938e+06	3.2729e+06	570097	1.26716e+06	2.87588e+06	568430	6.20254e+06	2.95537e+06	1.50489e+06	2.75888e+06	3.85576e+06	5.98562e+06	1.24679e+07	9.14626e+06	2.09902e+06	742864	6.38698e+06	4.50985e+06	3.42626e+06	4.90531e+06	418624	1.64684e+06	3.97316e+06	1.29666e+06	2.19808e+06	4.63389e+06	2.23044e+06	1.31774e+06	1.0001e+06	2.0092e+06	600964	2.97151e+07	217747	4.37966e+06	705916	288767	317469	515417
POS12041	LPC(20:4)	9.665	544.341	[2M+H]+	544.34	True	5.82803e+08	6.72566e+08	3.52148e+07	3.48646e+07	6.98849e+08	6.63446e+08	6.75241e+08	7.46474e+08	2.58622e+08	1.4821e+09	1.09902e+09	3.75442e+08	6.00324e+08	1.62605e+09	8.51084e+08	8.43753e+08	9.05206e+08	8.11712e+08	6.33013e+08	1.28511e+09	8.17826e+08	6.0922e+08	7.91392e+07	5.97711e+07	7.57659e+08	6.09947e+08	5.45546e+08	8.62065e+08	6.96647e+08	3.72556e+08	4.97328e+08	5.20416e+08	3.89454e+08	1.41726e+09	1.51495e+09	6.54512e+07	7.0232e+07	1.94973e+09	2.13294e+09	9.15408e+08	1.48556e+09	1.75642e+09	8.0058e+08
POS8178	Enterolactone	6.789	281.117	[M+H-H2O]+	281.117	True	1.81219e+06	3.48655e+06	7.33074e+06	1.24242e+06	2.53755e+07	1.29226e+07	6.46667e+06	6.34893e+06	8.41678e+06	6.79639e+06	4.71868e+06	8.7162e+06	7.62552e+06	5.80294e+06	6.32101e+06	6.48634e+06	5.18314e+06	6.93129e+06	4.94279e+06	3.75196e+06	2.42625e+06	3.10788e+06	5.61608e+06	1.69347e+06	3.13733e+06	3.41627e+06	2.49816e+06	4.65097e+06	9.62368e+06	7.95221e+06	4.56094e+06	1.02403e+07	6.27949e+06	6.5383e+06	4.55378e+06	3.28759e+06	1.29921e+07	2.95269e+06	6.32206e+06	1.03178e+07	5.81265e+06	3.44358e+06	1.8212e+06
POS4256	1,2,3,4,Tetrahydro-1,5,7-trimethylnapthalene	6.378	175.148	[M+H-H2O]+	175.149	True	245627	165182	303250	354800	2.72129e+07	5.59356e+06	6.07856e+06	2.41186e+06	4.90308e+06	1.01863e+07	8.4223e+06	2.6537e+06	756592	6.22359e+06	8.34044e+06	2.68113e+06	1.73667e+07	9.36566e+06	1.39129e+06	1.05551e+06	4.84892e+06	3.04678e+06	3.17176e+06	3.66821e+06	1.5257e+07	1.1181e+06	2.69743e+06	184244	2.02741e+07	3.40357e+06	326254	798142	273163	1.02205e+06	2.97042e+06	1.75342e+07	6.65631e+06	2.66362e+07	4.02119e+07	3.1092e+06	714324	3.00572e+07	2.78987e+07
POS4935	Indole-3-Lactic Acid	5.277	188.07	[M+H-H2O]+	188.07	True	1.16439e+10	1.36734e+10	1.03617e+10	1.26737e+10	1.35722e+10	1.64725e+10	9295818183	1.71122e+10	1.84567e+10	9.74723e+09	1.26004e+10	1.13233e+10	1.06544e+10	1.5789e+10	1.10042e+10	1.12272e+10	7.97941e+09	1.11392e+10	1.16891e+10	1.214e+10	1.18711e+10	1.06336e+10	1.14341e+10	1.12474e+10	5.65591e+09	1.22938e+10	1.23921e+10	1.08981e+10	1.18576e+10	1.3074e+10	1.09591e+10	1.34484e+10	1.80433e+10	1.69395e+10	9.91533e+09	1.40996e+10	1.1991e+10	1.32146e+10	1.48385e+10	1.29936e+10	1.24471e+10	9.85733e+09	1.07293e+10
POS2800	8-Methylquinoline	5.277	144.081	[M+H]+	144.081	True	3.82542e+08	4.49351e+08	3.27303e+08	4.24303e+08	4.41831e+08	5.39124e+08	2.84911e+08	5.40558e+08	6.28019e+08	3.19063e+08	4.03571e+08	3.65959e+08	3.47897e+08	5.22413e+08	3.56235e+08	3.52543e+08	2.60885e+08	3.58651e+08	3.78698e+08	4.04834e+08	3.85815e+08	3.34435e+08	3.74694e+08	3.62162e+08	1.79587e+08	3.86995e+08	3.96915e+08	3.51606e+08	3.83452e+08	4.32957e+08	3.55555e+08	4.22744e+08	6.11133e+08	5.646e+08	3.0901e+08	4.6526e+08	4.1044e+08	4.26627e+08	4.87053e+08	4.36238e+08	4.01989e+08	3.15952e+08	3.39824e+08
POS4449	Quinceoxepine	9.546	179.143	[M+CH3OH+H]+	179.144	True	1.57914e+07	3.03036e+06	6.76181e+06	7.5422e+06	1.58438e+07	4.49272e+06	3.5873e+06	2.81022e+06	2.84393e+06	5.21185e+06	2.73275e+06	2.37642e+06	2.27556e+07	7.7007e+06	2.67589e+07	9.99794e+06	4.17658e+06	5.0559e+06	2.26031e+07	2.17883e+06	2.59969e+06	3.49478e+06	8.72451e+06	4.16016e+06	5.387e+06	2.69807e+06	6.76701e+06	4.73172e+06	1.19139e+07	3.92807e+06	4.55531e+06	3.43453e+06	2.55592e+06	1.74383e+06	1.32425e+06	2.83777e+06	1.95458e+06	4.80973e+06	2.22744e+06	2.19852e+06	2.70368e+06	1.10491e+07	2.41277e+06
POS10033	Melibiose	0.927	365.105	[M+Na]+	365.105	True	6.87299e+07	2.75422e+07	5.22964e+07	3.00226e+07	4.35899e+07	4.84888e+07	3.19617e+07	7.04895e+07	4.54996e+07	5.43368e+07	4.45613e+07	3.39167e+07	8.2831e+07	1.10077e+08	5.20888e+07	5.15126e+07	7.53069e+07	5.3833e+07	5.93703e+07	3.40428e+07	1.98789e+07	4.2398e+07	5.85935e+07	4.08009e+07	4.91956e+07	4.11981e+07	4.83008e+07	6.46569e+07	4.8979e+07	9.80924e+07	2.52336e+07	5.11161e+07	4.08927e+07	3.9313e+07	3.48383e+07	3.58128e+07	2.1094e+07	5.63504e+07	6.90613e+07	5.15444e+07	3.22446e+07	7.21767e+07	1.00727e+08
POS8471	Ophthalmic acid	1.646	290.134	[M+H]+	290.135	True	207027	161844	2.23948e+06	1.114e+07	1.85357e+07	8.14318e+06	2.18733e+06	789488	209000	1.67635e+06	416774	181412	517036	682866	138527	1.51605e+06	2.97916e+06	567509	1.91633e+06	1.99898e+06	230735	1145671	1.51329e+06	1.20648e+06	1.99773e+06	179525	428493	4.30302e+06	176929	549203	516987	277965	3.93552e+06	1.32612e+06	5.01601e+06	276304	1.12013e+06	6.96228e+06	1.62556e+06	4319772	505550	887682	1.91462e+06
POS5499	Dodecanamide	9.665	200.201	[M+H]+	200.201	True	1.81e+07	1.01374e+07	7.73056e+06	5.94695e+06	9.09433e+06	7.81344e+06	6.92084e+06	8.6012e+06	1.20283e+07	1.11933e+07	9.22681e+06	9.21459e+06	1.81819e+07	8.00378e+06	9.75609e+06	8.47647e+06	2.25906e+07	1.55196e+07	1.00446e+07	1.15505e+07	6.6673e+06	1.25239e+07	7.56755e+06	8.96189e+06	6.89708e+06	1.15995e+07	1.1843e+07	8.69483e+06	1.79753e+07	1.00264e+07	2.72059e+07	7.51414e+06	6.17412e+06	5.21504e+06	5.23721e+06	7.12609e+06	5.70344e+06	3.92128e+06	1.9996e+07	6.38848e+06	5.21692e+06	5.91503e+06	7.36669e+06
POS2647	Methenamine	12.951	141.113	[M+H]+	141.113	True	2.92798e+08	2.34119e+08	5.28646e+08	3.30324e+08	3.64035e+08	4.99515e+08	5.09015e+08	5.31274e+08	3.96587e+08	5.5526e+08	5.49055e+08	4.4952e+08	3.7211e+08	6.97662e+08	7.70226e+08	4.22844e+08	4.98814e+08	7.37766e+08	3.85761e+08	6.35245e+08	6.98766e+08	6.85056e+08	4.28544e+08	6.41407e+08	4.99126e+08	1.11569e+09	7.69765e+08	4.2656e+08	8.12477e+08	7.50902e+08	9.43055e+08	7.33329e+08	8.48415e+08	7.29457e+08	5.80375e+08	5.74356e+08	2.63178e+08	3.95608e+08	2.97538e+08	3.71703e+08	3.31175e+08	3.29192e+08	3.18045e+08
POS5031	Kynurenic acid	6.855	190.05	[M+H]+	190.05	True	2.62404e+08	3.06344e+08	5.3259e+08	2.27644e+08	3.10152e+08	3.51415e+08	4.94151e+08	3.48423e+08	3.82729e+08	4.84596e+08	2.27231e+08	8.08516e+07	4.91971e+08	3.85123e+08	2.75347e+08	3.02557e+08	1.3947e+08	1.45721e+08	2.66233e+08	3.4904e+08	3.68594e+08	3.75871e+08	3.61927e+08	3.02467e+08	6.34445e+07	3.23721e+08	1.92705e+08	4.14916e+07	8.92607e+07	9.63521e+07	7.7637e+07	1.13346e+08	1.62247e+08	1.64516e+08	2.51454e+08	3.43069e+08	1.00167e+08	5.78591e+08	3.3996e+08	3.63869e+08	1.98056e+08	4.23709e+08	3.77057e+08
POS1901	Thymine	4.965	127.05	[M+H]+	127.05	True	1.04565e+08	8.51697e+07	8.75573e+07	1.0353e+08	1.28512e+08	1.22734e+08	1.1008e+08	6.79871e+07	1.3871e+08	1.5526e+08	1.18421e+08	6.48054e+07	88814998	9.74345e+07	1.0148e+08	6.51872e+07	9.69086e+07	1.02304e+08	9.68489e+07	9.1191e+07	8.59402e+07	1.17387e+08	9.55766e+07	123102403	1.26977e+08	1.02499e+08	7.13788e+07	5.00449e+07	1.02544e+08	7.38337e+07	7.91003e+07	1.16547e+08	1.12815e+08	1.10142e+08	7.39303e+07	7.99006e+07	8.32772e+07	7.35794e+07	1.08158e+08	9.91213e+07	8.75102e+07	1.06258e+08	1.26883e+08
POS9657	9-Methylundecanoylcarnitine	8.875	344.279	[M+Na]+	344.28	True	9.18854e+06	7.15772e+06	1.46666e+07	1.812e+07	3.94759e+06	9.92289e+06	5.77272e+06	8.31096e+06	7.63052e+06	1.13295e+07	8.51281e+06	3.46485e+06	2.01975e+07	9.62461e+06	8.53499e+06	1.62814e+07	1.19058e+07	9910197	5.6735e+06	5.09113e+06	5.46595e+06	8.13925e+06	7.82202e+06	8.33269e+06	5.22833e+06	4.96523e+06	6.36773e+06	3.0255e+06	3.31473e+06	7.48073e+06	7.03589e+06	9.40062e+06	9.68632e+06	9.47719e+06	6.01302e+06	1.40133e+07	8.39865e+06	1.19621e+07	6.15972e+06	9.61015e+06	4.70387e+06	1.99893e+07	1.33384e+07
POS11	2-Hydroxyacetamide	5.927	76.04	[M+H]+	76.0393	True	3.36631e+07	2.94329e+07	5.55476e+07	3.51705e+07	3.72301e+07	4.70624e+07	3.80402e+07	2.68839e+07	2.6738e+07	3.88958e+07	2.31509e+07	3.26604e+07	4.17617e+07	3.19555e+07	3.06271e+07	3.29041e+07	3.12476e+07	4.6716e+07	4.61045e+07	3.73134e+07	3.0065e+07	4.72436e+07	5.15689e+07	3.94988e+07	4.32511e+07	2.94943e+07	2.96669e+07	2.9789e+07	1.94214e+07	3.50875e+07	4.32573e+07	4.34795e+07	3.40103e+07	3.60728e+07	4.84198e+07	3.18582e+07	8.44536e+07	2.05315e+07	4.2536e+07	3.58151e+07	2.12756e+07	2.61075e+07	2.75338e+07
POS893	Choline	9.85	104.108	[M]+	104.107	True	2.0379e+08	1.83796e+08	3.13046e+07	2.31619e+08	2.32801e+08	2.46736e+08	2.72331e+08	1.86199e+08	2.11483e+08	2.21212e+08	2.80716e+08	2.17391e+08	2.20576e+08	2.46731e+08	2.65494e+08	2.71608e+08	2.69037e+08	2.46624e+08	3.12171e+08	2.46703e+08	1.97719e+08	2.14245e+08	1.34169e+08	1.70409e+08	2.21284e+08	5.39351e+07	1.74195e+08	1.79176e+08	4.59448e+08	1.50217e+08	2.87419e+08	1.8646e+08	2.06236e+08	2.04995e+08	2.14815e+08	3.13375e+08	3.31218e+08	2.35604e+08	2.09545e+08	3.41221e+08	2.93205e+08	2.58001e+08	2.50645e+08
POS8423	4-Methylheptanoylcarnitine	7.338	288.217	[M+H]+	288.217	True	6.65713e+06	7.21669e+06	1.07358e+07	1.7423e+07	2.87538e+06	7.38249e+06	4.69401e+06	5.93107e+06	6.27623e+06	6.79981e+06	5.65195e+06	4.2064e+06	1.16228e+07	6.29089e+06	6.05902e+06	9.87172e+06	9.86116e+06	1.12996e+07	4.43095e+06	5.08673e+06	5.83296e+06	6.52098e+06	6.64593e+06	6.80884e+06	4.93584e+06	3.6556e+06	6.47998e+06	2.54948e+06	3.62263e+06	4.11987e+06	5.65554e+06	9.03924e+06	8.07505e+06	7.64108e+06	4.49441e+06	1.57846e+07	1.06905e+07	1.1476e+07	7067502	8.62849e+06	6.22442e+06	1.42269e+07	9.22606e+06
POS5400	Citrulline	0.933	198.085	[M+Na]+	198.085	True	2.47405e+08	2.50297e+08	2.52663e+08	1.89896e+08	2.46275e+08	3.94023e+08	2.29903e+08	3.59196e+08	3.57103e+08	2.64344e+08	3.19152e+08	2.42684e+08	2.60353e+08	3.07259e+08	2.09607e+08	2.68962e+08	3.41615e+08	2.45366e+08	2.52217e+08	2.90844e+08	3.39138e+08	2.3482e+08	3.5128e+08	1.76274e+08	3.46774e+08	3.4957e+08	4.55249e+08	1.98575e+08	3.15845e+08	2.7945e+08	2.61907e+08	2.70561e+08	2.54294e+08	2.67811e+08	2.39587e+08	2.55917e+08	1.5979e+08	2.24911e+08	2.45452e+08	2.66982e+08	2.96233e+08	2.37143e+08	3.04235e+08
POS10382	12-Ketodeoxycholic acid	8.965	391.284	[M+H]+	391.284	True	6.72663e+06	5.40763e+06	5.54535e+06	7.76659e+06	3.77066e+06	4.04402e+06	1.01711e+07	4.26645e+06	4.81222e+06	3.53744e+06	6.3833e+06	5.50711e+06	6.9249e+06	3.94838e+06	5.13493e+06	4.14139e+06	5.03534e+07	8.16257e+07	9.70328e+06	4.27307e+06	4.22974e+06	5.74526e+06	5.50887e+06	4.52391e+06	5.403e+06	2.62983e+06	3.81539e+06	5.16791e+06	1.2732e+07	4.26592e+06	7.11304e+06	3.78106e+06	7.29848e+06	5.71325e+06	3.71645e+06	7.95673e+06	4.02474e+06	6.20442e+06	3.90138e+07	4.62838e+06	7.90285e+06	3.24098e+06	6.49597e+06
POS5363	Arginine	0.897	197.101	[M+Na]+	197.101	True	3.12926e+08	2.16786e+08	2.37953e+08	1.86463e+08	3.43245e+08	3.00192e+08	2.21039e+08	1.59944e+08	2.56614e+08	2.62535e+08	3.76608e+08	3.47936e+08	2.66666e+08	1.78338e+08	3.36083e+08	2.79098e+08	1.9897e+08	2.09515e+08	321939688	3.07414e+08	3.38073e+08	2.41221e+08	3.68151e+08	2.07364e+08	3.92854e+08	1.69104e+08	1.85167e+08	1.41533e+08	1.40174e+08	2.03547e+08	1.45091e+08	3.36626e+08	2.14798e+08	2.1676e+08	3.05545e+08	2.85233e+08	2.43764e+08	1.77491e+08	2.82822e+08	3.88324e+08	2.83428e+08	2.27188e+08	2.37288e+08
POS8447	10-Methoxyyangonin	5.226	289.11	[M+H]+	289.108	True	3.15729e+07	4.57604e+06	7.01876e+06	6.60434e+06	5.95209e+06	1.07003e+07	6.36319e+06	1.3346e+07	6.03151e+06	5.26783e+06	1.05498e+07	620193	1.92022e+07	5.02914e+06	1.87322e+06	2.91467e+06	1.07104e+07	1.48592e+06	9.0367e+06	3.99305e+06	2.60186e+06	8.02139e+06	1.54037e+07	1.40991e+07	2.87235e+07	1.07762e+07	1.4863e+07	1.38641e+07	1.68476e+07	1.23404e+07	5.73366e+06	4.67603e+06	5.25961e+06	5.55209e+06	5.88069e+06	7.52712e+06	142837	1.53923e+07	2.22482e+06	1.38352e+06	5.01625e+06	1.65097e+07	1.67795e+07
POS8729	Palmidrol	10.898	300.289	[M+H]+	300.29	True	8.86573e+06	2.36704e+06	5.79525e+06	4.06862e+06	5.47314e+06	4.13171e+06	3.29326e+06	3.03611e+06	4.90025e+06	3.76795e+06	6.48372e+06	4.44186e+06	6.46438e+06	1.03531e+07	1.31333e+07	1.10978e+07	1.57988e+07	1.30368e+07	6.50512e+06	6.24727e+06	4.91593e+06	3.38684e+06	4165718	4.14339e+06	3.77335e+06	1.6359e+06	3.08639e+06	6.97914e+06	3.03235e+06	4.48675e+06	5.97454e+06	1.36467e+07	1.48834e+07	1.14207e+07	3.70751e+06	2.88127e+06	7.08439e+06	1.93942e+06	9.83723e+06	4.20152e+06	4.8316e+06	8.16904e+06	6.04629e+06
POS3745	Tyrosine	2.196	165.055	[M+HFA+H]+	165.055	True	9.63622e+08	8.50674e+08	7.86896e+08	7.8988e+08	1.34238e+09	1.10662e+09	8.53136e+08	8.43643e+08	1.15128e+09	9.55935e+08	8.02858e+08	5.78281e+08	9.55992e+08	1.2849e+09	7.73767e+08	1.14643e+09	6.52918e+08	1.02807e+09	9.86742e+08	7.7888e+08	8.48761e+08	7.88113e+08	7.07707e+08	9.45824e+08	7.15517e+08	6.56067e+08	6.68961e+08	6.18386e+08	8.05052e+08	8.34943e+08	7.85042e+08	8.23827e+08	8.44346e+08	7.76038e+08	6.9558e+08	7.70898e+08	8.40084e+08	1.31318e+09	9.67392e+08	1.13237e+09	7.49856e+08	7.05037e+08	7.00784e+08
POS716	1-Pyrrolidinecarboxaldehyde	4.996	100.076	[M+NH4]+	100.076	True	1.56891e+08	1.43788e+08	1.69201e+08	1.70775e+08	2.22947e+08	1.91943e+08	2.11851e+08	1.91991e+08	1.74717e+08	1.61887e+08	1.66647e+08	2.81076e+09	2.01489e+08	1.69731e+08	2.30363e+08	1.84889e+08	5.3181e+08	6.33398e+08	2.04943e+08	1.88938e+08	1.94732e+08	2.04299e+08	2.07903e+08	2.1081e+08	2.67321e+08	1.71754e+08	1.60522e+08	2.28122e+09	2.04617e+08	3.81133e+08	5.8224e+08	1.96369e+08	1.76093e+08	2.03157e+08	2.31197e+08	1.44524e+08	1.12209e+09	1.92334e+08	5.61438e+08	1.28908e+08	1.67708e+08	1.76897e+08	1.6343e+08
POS11519	LPC(16:0)	7.905	496.34	[M+CH3OH+H]+	496.34	True	7.41607e+08	6.42066e+08	7.276e+06	7.60493e+06	5.06401e+08	5.31955e+08	8.76989e+08	4.82673e+08	4.29927e+08	5.54038e+08	7.28172e+08	7.36486e+08	7.67332e+08	6.30199e+08	9.6774e+08	1.1597e+09	1.07451e+09	8.8518e+08	1.00189e+09	7.09008e+08	7.36693e+08	6.65639e+08	1.15172e+07	7.3362e+06	8.63926e+08	8.94384e+08	7.0802e+08	4.46776e+08	8.07325e+08	7.93745e+08	8.73742e+08	8.82744e+08	8.90864e+08	820702958	1.10043e+09	9.58735e+06	4.47779e+07	4.61103e+08	6.60611e+08	5.58111e+08	4.43776e+08	4.7432e+08	4.9075e+08
POS1629	Isoindoline	4.824	120.081	[M+NH4]+	120.081	True	1.63315e+08	4.13839e+08	1.52468e+08	2.46134e+08	2.20762e+08	2.97677e+08	1.8808e+08	5.26512e+08	2.47634e+08	1.72736e+08	2.81626e+08	2.80056e+08	2.15511e+08	1.85461e+08	2.44586e+08	1.79396e+08	1.95001e+08	4.61873e+08	2.05508e+08	2.04974e+08	3.77198e+08	2.0352e+08	1.58778e+08	2.82504e+08	1.59911e+08	2.47918e+08	1.47408e+08	1.8495e+08	2.12245e+08	1.98869e+08	1.30269e+08	3.28005e+08	2.35734e+08	2.1235e+08	1.77228e+08	5.27703e+08	3.4745e+08	3.65455e+08	7.61263e+08	4.0447e+08	2.85236e+08	5.12363e+08	4.9736e+08
POS1810	Diaminopropane	5.088	125.071	[M+H]+	125.071	True	4.30598e+07	6.20038e+07	3.68922e+07	5.58285e+07	5.97632e+07	3.29541e+07	4.99788e+07	3.6148e+07	6.24439e+07	4.95334e+07	4.16299e+07	1.6669e+07	4.35484e+07	4.6143e+07	2.24416e+07	7.10755e+07	3.3242e+07	2.28114e+07	1.77903e+07	3.83897e+07	3.31792e+07	4.62618e+07	5.48786e+07	3.20493e+07	4.15219e+07	3.25019e+07	3.32049e+07	2.24724e+07	6.18346e+07	3.90928e+07	5.68713e+07	2.60353e+07	3.59132e+07	5.91657e+07	5.11988e+07	47515531	5.06798e+07	4.48585e+07	1.05285e+07	4.87432e+07	5.12137e+07	7.15818e+07	4.63893e+07
POS3800	2-Pyrazinoylguanidine	2.309	166.072	[M+Na]+	166.072	True	9.90842e+07	9.137e+07	1.15573e+08	9.2671e+07	1.28046e+08	1.11548e+08	1.09298e+08	5.73922e+07	8.60427e+07	1.2813e+08	7.57744e+07	7.58302e+07	6.65815e+07	7.95119e+07	9.70635e+07	7.38559e+07	9.74156e+07	1.09355e+08	7.40844e+07	7.42314e+07	9.73559e+07	7.97255e+07	9.02554e+07	8.22369e+07	1.09287e+08	6.87283e+07	6.8188e+07	5.44011e+07	5.51215e+07	7.16732e+07	6.43995e+07	60495135	6.52911e+07	6.35497e+07	7.82599e+07	1.02414e+08	9.9066e+07	8.94551e+07	9.69794e+07	9.0968e+07	6.20408e+07	8.51431e+07	9.18603e+07
POS9359	Undec-3-enoylcarnitine	8.107	328.248	[M+H]+	328.249	True	1.71991e+07	1.59864e+07	1.93234e+07	2.46092e+07	8.1234e+06	1.97657e+07	8.66814e+06	1.49054e+07	1.72851e+07	2.62977e+07	1.80916e+07	7.58256e+06	1.45239e+07	1.45663e+07	1.02866e+07	7.03862e+06	1.70085e+07	2.39224e+07	9.43857e+06	1.53633e+07	2.03681e+07	1.79696e+07	1.23941e+07	1.48564e+07	1.91975e+07	1.18574e+07	1.06199e+07	3.38903e+06	1.1536e+07	9.56347e+06	9.06942e+06	1.35754e+07	1.60453e+07	1.49813e+07	8.56657e+06	3.76042e+07	1.36729e+07	2.9998e+07	2.04282e+07	1.17507e+07	9.38174e+06	2.18622e+07	2.0086e+07
POS2973	Glutamic acid	0.922	148.06	[M+H]+	148.06	True	5.28739e+07	9.94784e+07	8.87083e+07	1.17108e+08	9.66289e+07	9.89618e+07	1.47101e+08	1.50476e+08	9.62877e+07	9.25853e+07	1.09719e+08	2.25634e+08	1.06907e+08	1.39691e+08	1.16573e+08	1.14525e+08	1.0509e+08	1.94592e+08	1.68066e+08	1.6709e+08	1.24522e+08	1.53312e+08	1.21508e+08	1.84317e+08	1.71535e+08	1.33834e+08	1.18763e+08	4.47516e+08	1.55961e+08	1.88168e+08	2.01209e+08	2.11299e+08	2.36137e+08	2.19945e+08	1.67276e+08	9.15863e+07	2.23622e+08	6.52421e+07	1.04971e+08	1.69548e+08	1.48078e+08	1.22091e+08	1.31095e+08
POS8262	Hexaethylene glycol	5.462	283.175	[M+H]+	283.175	True	2.85233e+07	4.41117e+07	4.16913e+07	3.81992e+07	4.38309e+07	4.03181e+07	3.96046e+07	2.17072e+07	3.55466e+07	3.75087e+07	3.45158e+07	3.99717e+07	3.20293e+07	2.72328e+07	2.59844e+07	2.65854e+07	3.15091e+07	3.16388e+07	2.53312e+07	3.75595e+07	2.35886e+07	2.65713e+07	3.96349e+07	4.29027e+07	3.59913e+07	3.0687e+07	5.61486e+07	3.57018e+07	5.17035e+07	2.10817e+07	2.45235e+07	3.1572e+07	3.60509e+07	3.5111e+07	1.8986e+07	2.99337e+07	2.77909e+07	4.94889e+07	4.88864e+07	2.46789e+07	3.54081e+07	4.18055e+07	4.1338e+07
POS8417	(2E)-Hexenedioylcarnitine	4.885	288.144	[M+H]+	288.145	True	1.65229e+06	9.16005e+06	2.48335e+06	8.47432e+06	5.30214e+06	3.19555e+06	2.66038e+06	6.36274e+06	8.3818e+06	6.52985e+06	3.91994e+06	3.24119e+06	3.5985e+06	4.87631e+06	779107	2.1517e+06	4.99177e+06	9.00348e+06	2.43077e+06	4.2441e+06	1.5534e+06	5.03173e+06	5.28927e+06	2.11442e+07	5.91397e+06	3.77338e+06	4.2451e+06	1.52721e+06	5.757e+06	2.15378e+07	1.60641e+07	2.44979e+06	1.44017e+07	1.35729e+07	1.92067e+06	1.11853e+07	828536	7.39267e+06	2.37733e+06	9.42181e+06	6.98766e+06	3.13783e+06	4.6613e+06
POS14143	PC(18:0/18:2)	10.897	786.6	[M+H]+	786.601	True	1.67196e+08	1.55191e+08	1.15942e+08	9.39855e+07	5.26951e+07	7.00627e+07	5.56712e+07	1.58651e+08	1.77678e+08	9.50464e+07	6.70278e+07	2.27198e+08	1.03202e+08	1.95905e+08	9.05741e+07	1.23701e+08	6.78841e+07	5.88003e+07	1.2858e+08	9.30032e+07	8.20602e+07	1.25846e+08	7.28979e+07	1.24611e+08	8.81899e+07	1.29252e+08	1.17061e+08	2.14792e+08	1.25786e+08	7.40693e+07	7.46907e+07	1.42933e+08	9.06574e+07	1.37724e+08	7.96757e+07	2.61167e+07	2.20348e+07	2.23123e+07	2.52305e+07	3.7684e+07	2.06418e+07	4.46002e+07	5.62088e+07
NEG2672	Fluorenone	0.919	179.05	[M-H]-	179.05	True	4.41073e+08	5.71539e+08	3.5872e+08	3.5144e+08	2.66844e+08	5.65018e+08	4.43728e+08	7.48459e+08	5.44396e+08	4.00203e+08	5.3022e+08	4.29107e+08	4.63656e+08	4.25461e+08	4.22158e+08	4.21263e+08	4.62223e+08	4.64085e+08	4.2755e+08	4.11015e+08	4.46339e+08	4.45284e+08	4.22021e+08	4.21339e+08	4.20307e+08	7.0644e+08	5.95375e+08	4.17292e+08	4.72919e+08	4.11583e+08	4.93701e+08	6.01833e+08	5.01058e+08	5.19424e+08	4.68912e+08	7.48702e+08	4.97212e+08	9.24412e+08	8.68971e+08	8.38915e+08	7.76046e+08	9.78121e+08	1.19578e+09
POS4174	Quinaldic acid	5.631	174.055	[M+H]+	174.055	True	4.18121e+07	1.60985e+08	1.01542e+08	3.81765e+07	1.05645e+08	4.80062e+07	1.11347e+08	1.55569e+08	5.61083e+07	4.02386e+07	3.97317e+07	1.58359e+08	2.09905e+07	3.93763e+07	1.9155e+07	2.9493e+07	4.13667e+07	8.56695e+07	2.60492e+07	4.63623e+07	1.47224e+08	3.06128e+07	5.29608e+07	4.78661e+07	3.56686e+07	8.24133e+07	1.82966e+07	1.81284e+07	7.80266e+07	4.8204e+07	3.15253e+07	2.32644e+08	2.53817e+08	2.49e+08	3.38479e+08	1.14274e+08	1.25957e+08	6.93075e+07	7.58845e+07	1.05946e+08	4.06759e+07	1.60157e+08	2.18021e+08
POS3449	2,2,6,6-Tetramethylpiperidin-1-ol	8.37	158.154	[M+H]+	158.154	True	7.62362e+07	7.17151e+07	7.13366e+07	6.77241e+07	7.7303e+07	7.58236e+07	8.28296e+07	8.01612e+07	8.00249e+07	8.02502e+07	8.46736e+07	9.24121e+07	8.28083e+07	7.97283e+07	9.19022e+07	9.25258e+07	8.20834e+07	8.35455e+07	9.16195e+07	1.00445e+08	9.26855e+07	9.52414e+07	8.67479e+07	8.12589e+07	1.02209e+08	9.64664e+07	9.64966e+07	9.09166e+07	9.37784e+07	8.74512e+07	9.23826e+07	9.72447e+07	8.65872e+07	8.90116e+07	9.25083e+07	7.10257e+07	7.13845e+07	7.65385e+07	6.35886e+07	8.25651e+07	72607300	7.5828e+07	7.68731e+07
POS11066	Glycoursodeoxycholic acid	8.534	450.321	[M+H]+	450.321	True	5.8303e+07	4.32915e+07	3.06005e+07	1.56734e+07	5.13313e+07	1.69973e+08	3.51183e+07	1.48481e+07	6.27257e+07	2.14582e+07	5.39953e+07	4.32654e+07	8.76672e+07	27737110	4.31591e+07	6.09438e+07	5.92622e+07	8.38607e+07	1.5389e+08	9.09436e+07	3.08445e+07	3.69854e+07	8.33241e+06	6.65162e+06	2.06544e+07	4.62743e+07	2.54517e+07	6.45523e+07	2.893e+07	7.96575e+07	3.41247e+07	9.58441e+07	1.72976e+08	1.62192e+08	1.03344e+08	4.89534e+07	6.58264e+07	3.14626e+07	7.03131e+07	7.63321e+07	2.35506e+07	3.18573e+07	3.07459e+07
POS14031	PC(18:2/18:2)	11.318	782.566	[M+H]+	782.569	True	4.5444e+07	5.31732e+07	8.11817e+07	7.82195e+07	5.65864e+07	6.64346e+07	6.33298e+07	6.21179e+07	4.73747e+07	5.02477e+07	5.76119e+07	1.2969e+08	1.11478e+08	8.94278e+07	9.80895e+07	4.08471e+07	1.02233e+08	4.17336e+07	5.42953e+07	5.74075e+07	1.44722e+08	4.95872e+07	1.16278e+08	8.83204e+07	5.61732e+07	6.83755e+07	8.6846e+07	8.03613e+07	5.71668e+07	4.48889e+07	5.71125e+07	5.11147e+07	3.67865e+07	8.51239e+07	7.55646e+07	4.40857e+07	8.31837e+07	7.45877e+07	5.8194e+07	7.72115e+07	6.22382e+07	5.12974e+07	5.36808e+07
POS12153	LPC(20:0)	10.523	552.403	[M+H]+	552.402	True	1.51439e+06	1.54926e+06	210516	783859	412569	97614.1	1.79856e+07	4.42853e+06	1.7729e+07	7.20462e+06	2.21478e+06	6.99951e+06	3.16191e+06	9.50652e+06	6.03256e+06	4.63853e+06	4.3718e+07	3.37618e+07	4.38712e+07	2.61152e+07	1.2453e+07	5.47754e+07	678790	686932	612297	708348	2.21492e+07	3.84653e+06	3.78129e+07	2.36727e+06	1.47975e+07	1.95999e+07	2.73314e+07	4.65872e+07	2.58923e+07	287533	369966	260931	2.31717e+07	8.50249e+06	2.66561e+07	1.96587e+06	2.13582e+07
POS5747	Xanthurenic acid	5.403	206.045	[M+H]+	206.045	True	1.63537e+08	2.20709e+08	1.62327e+08	3.13604e+08	2.21122e+08	1.59677e+08	6.13737e+07	2.95489e+08	3.30372e+08	4.37611e+08	1.13681e+08	2.50986e+08	8.2858e+07	3.60857e+08	4.70428e+08	7.42093e+08	1.16574e+08	2.31322e+08	1.86862e+08	1.05312e+08	2.36593e+08	1.86432e+08	2.35008e+08	2.65685e+08	5.52647e+07	1.19564e+08	1.03523e+08	3.46755e+07	5.84443e+07	6.43533e+07	6.38408e+07	7.89884e+07	1.52597e+08	1.45401e+08	8.17952e+07	1.44757e+08	1.74422e+08	2.25148e+08	4.04947e+08	3.30908e+08	8.99439e+07	1.36438e+08	1.39062e+08
POS2730	5-Hydroxymaltol	1.408	143.034	[M+H]+	143.034	True	3.39105e+08	2.15681e+08	1.83691e+08	1.53626e+08	1.89188e+08	3.1138e+08	2.54742e+08	8.33531e+07	1.55179e+08	8.21287e+08	2.09975e+08	2.66003e+08	5.12543e+08	2.0109e+08	3.797e+08	2.07482e+08	2.40365e+08	2.50444e+08	3.9975e+08	4.65482e+08	1.41855e+08	2.47879e+08	4.72459e+08	3.94552e+08	2.18926e+08	6.20533e+08	2.02966e+08	3.20655e+08	4.12731e+08	2.25064e+08	5.35621e+08	4.90019e+08	2.2039e+08	2.74832e+08	3.32218e+08	2.86418e+08	2.90983e+08	2.65262e+08	1.19753e+08	2.15705e+08	2.45424e+08	1.9529e+08	3.42994e+08
POS9938	Tridecanoylcarnitine	9.109	358.296	[M+H]+	358.296	True	1.23998e+07	5.38153e+06	7.56388e+06	1.54048e+07	518341	5.95675e+06	3.12599e+06	1.01784e+07	7.1386e+06	1.06001e+07	6.86265e+06	4.75586e+06	9.1995e+06	8.14049e+06	4.53924e+06	3.73301e+06	6.95634e+06	9.99247e+06	3.43731e+06	7.20774e+06	1.35418e+07	1.07464e+07	5.03791e+06	6.69896e+06	7.82084e+06	4.00705e+06	6.21978e+06	1.98095e+06	4.93252e+06	3.45047e+06	3.54758e+06	5506297	6.80115e+06	6.26258e+06	1.76395e+06	2.1155e+07	9.17443e+06	2.99959e+07	6.53618e+06	8.02265e+06	3.80391e+06	9.24049e+06	8.30118e+06
POS3338	Histidine	0.908	156.077	[M+H]+	156.077	True	1.17745e+08	146907066	1.31807e+08	1.10649e+08	1.84764e+08	1.67337e+08	1.44187e+08	1.80165e+08	1.13502e+08	1.33054e+08	1.38403e+08	1.91808e+08	1.12421e+08	167260170	1.30356e+08	1.4161e+08	1.40161e+08	1.21662e+08	1.50848e+08	2.16603e+08	1.21492e+08	2.12591e+08	9.5863e+07	2.04594e+08	1.70527e+08	1.62511e+08	1.79702e+08	3.05084e+08	2.5086e+08	1.42899e+08	2.06059e+08	1.65193e+08	1.77827e+08	1.69781e+08	1.45455e+08	1.15325e+08	1.39269e+08	9.07729e+07	9.1107e+07	1.29319e+08	1.27961e+08	1.68231e+08	1.76536e+08
POS6635	Prolylhydroxyproline	1.331	229.118	[M+H]+	229.118	True	6.38665e+07	5.0149e+07	8.09192e+07	5.21472e+07	8.28722e+07	2.19231e+08	5.35687e+07	6.41525e+07	9.02803e+07	1.88127e+08	1.47308e+08	2.86299e+07	5.04539e+07	1.28632e+08	6.05291e+07	4.24863e+07	1.10268e+08	5.87917e+07	5.17441e+07	1.46487e+08	4.51196e+07	9.11682e+07	8.96192e+07	4.55415e+07	1.21257e+08	3.36776e+07	1.50575e+08	4.82133e+07	1.01933e+08	3.61483e+07	3.23265e+07	1.81963e+07	3.75237e+07	3.68752e+07	7.36809e+07	7.84438e+07	4.52503e+07	7.96647e+07	7.09503e+07	6.84348e+07	4.39253e+07	1.0715e+08	8.93522e+07
POS2518	Urocanic acid	1.727	139.05	[M+H]+	139.05	True	2.06545e+08	1.10051e+08	1.60733e+08	1.36434e+08	1.788e+08	6.95486e+07	3.02415e+08	7.98729e+07	1.40725e+08	1.15078e+08	8.91183e+07	9.73676e+07	1.25483e+08	6.95146e+07	1.56025e+08	1.26302e+08	1.50998e+08	1.28193e+08	1.27254e+08	6.71534e+07	2.24774e+08	1.20161e+08	1.27102e+08	1.14543e+08	1.39499e+08	1.64771e+08	1.00006e+08	3.39417e+07	7.48701e+07	8.1576e+07	1.11956e+08	4.78281e+07	1.40223e+08	1.40117e+08	1.19295e+08	1.65242e+08	6.93917e+07	1.88788e+08	2.65139e+08	1.15113e+08	8.37042e+07	1.05381e+08	9.68509e+07
POS2575	Betaine	0.99	140.068	[M+Na]+	140.068	True	1.79414e+08	2.3734e+08	2.05805e+08	2.6429e+08	3.96424e+08	3.75688e+08	3.37765e+08	2.0618e+08	2.8181e+08	4.22997e+08	2.30422e+08	1.61444e+08	3.7807e+08	2.96606e+08	3.78926e+08	2.06825e+08	2.3931e+08	2.13826e+08	2.38539e+08	1.96082e+08	2.84995e+08	2.72228e+08	2.84153e+08	2.75587e+08	9.2494e+07	1.79015e+08	3.36432e+08	2.44308e+08	3.53136e+08	2.45866e+08	2.34062e+08	2.82358e+08	2.15235e+08	1.99877e+08	2.0419e+08	1.81848e+08	3.70997e+08	2.97519e+08	4.44195e+08	3.8485e+08	2.75077e+08	4.53457e+08	3.97286e+08
POS2833	3-Hydroxyadipic acid 3,6-lactone	4.726	145.049	[M+H]+	145.05	True	1.35635e+09	1.21319e+09	1.29502e+09	1.10947e+09	1253166320	9.36617e+08	1.26345e+09	9.4227e+08	1.32339e+09	1.39473e+09	1.32437e+09	1.18413e+09	1.42089e+09	4.91298e+08	1.65574e+09	1.12619e+09	8.49727e+08	1.6086e+09	1.25874e+09	1.18918e+09	1.13812e+09	1.1992e+09	1.22834e+09	1.35003e+09	1.65623e+09	1.24716e+09	7.05923e+08	1.50493e+09	1.17493e+09	1.06029e+09	1.11016e+09	1.33471e+09	9.56693e+08	1.34797e+09	1.34164e+09	1.44426e+09	1.28984e+09	1.20811e+09	1.2426e+09	1.49682e+09	1.22623e+09	1.43029e+09	1.63553e+09
POS12226	LPC(18:1)	9.158	560.31	[M+K]+	560.311	True	2.11816e+06	1.76708e+06	1.83399e+07	1.02966e+08	1.30672e+06	1.5369e+06	1.53409e+06	988112	2.40121e+06	3.00752e+06	2.16574e+06	229858	1.78712e+06	1.90902e+06	1.33387e+06	213042	1.20361e+06	1.19649e+06	184160	1.42881e+06	1.56663e+06	173042	4.72752e+07	4.18359e+07	1.38675e+06	869873	1.21912e+06	153564	975197	60447.7	264771	456730	195959	1.59657e+06	1.66056e+06	1.75012e+07	9.41374e+07	4.43627e+06	797119	664190	3.86862e+06	660322	2.65632e+06
POS5938	Cyclo(Pro-Leu)	6.323	211.144	[M+H]+	211.144	True	4.59118e+06	6.49286e+06	6.10247e+06	5.25923e+06	5.32518e+06	4.54507e+06	8.21768e+06	6.71179e+06	6.21645e+06	5.74673e+06	6.86668e+06	6.12941e+07	7.46913e+06	5.40796e+06	5.4012e+06	7.9653e+06	4.69667e+06	2.50503e+07	5.71635e+06	6.06505e+06	6.59221e+06	4.37692e+06	4.55353e+06	6.07558e+06	5.21457e+06	1.09757e+07	4.04711e+06	6.43259e+06	4.26352e+06	8.89398e+06	5.67817e+06	8.43428e+06	9.21404e+06	8.14598e+06	4.8093e+06	6.17528e+06	8.19002e+07	5.81939e+06	9.24228e+06	7.21652e+06	9.52003e+06	6.17859e+06	6.9986e+06
POS1624	p-Aminobenzoic acid	6.066	120.045	[M+H-H2O]+	120.044	True	6.61169e+07	4.61819e+07	4.07894e+07	4.28603e+07	3.41215e+07	5.88304e+07	4.50752e+07	3.35116e+07	5.42278e+07	4.66785e+07	5.59146e+07	4.16977e+07	4.50298e+07	5.59627e+07	5.25818e+07	3.93192e+07	4.23122e+07	6.29729e+07	4.63223e+07	5.61329e+07	35701606	3.51685e+07	4.20471e+07	3.97879e+07	3.41026e+07	3.50727e+07	4.59517e+07	3.74858e+07	4.54367e+07	5.63731e+07	3.88289e+07	5.39262e+07	4.66125e+07	4.47982e+07	2.94178e+07	4.90816e+07	65939580	4.49461e+07	4.87258e+07	3.83799e+07	5.17777e+07	6.39091e+07	6.5292e+07
POS1241	1H-Imidazole-4-carboxamide	1.704	112.051	[M+H]+	112.051	True	4.1356e+08	2.13611e+08	2.84438e+08	2.8933e+08	3.62265e+08	4.24425e+08	2.10252e+08	1.94737e+08	3.93653e+08	3.86228e+08	3.11651e+08	2.14161e+08	1.59648e+08	2.43792e+08	3.03969e+08	1.97856e+08	2.93456e+08	2.02117e+08	263666293	2.7556e+08	3.03001e+08	2.95513e+08	2.62105e+08	2.30932e+08	1.85027e+08	2.31767e+08	2.19711e+08	1.46685e+08	2.18226e+08	1.77754e+08	1.78795e+08	2.0217e+08	2.44986e+08	2.53299e+08	1.62695e+08	2.99208e+08	2.35085e+08	4.57836e+08	3.83074e+08	2.27531e+08	2.35324e+08	3.15537e+08	3.92189e+08
POS1136	Carbapenem	2.275	110.06	[M+H]+	110.06	True	6.08744e+07	1.30809e+08	1.67554e+07	1.45186e+07	4.01105e+07	2.70509e+07	4.13686e+07	6.37037e+07	3.76925e+07	4.03189e+07	3.67906e+07	4.18246e+07	3.2101e+07	4.63759e+07	2.66877e+07	3.18104e+07	1.97698e+07	5.36443e+07	4.08448e+07	4.54802e+07	1.15348e+08	2.96052e+07	3.75679e+07	3.56282e+07	7.65532e+07	2.87163e+07	3.97033e+07	5.44112e+07	5.81734e+07	4.07658e+07	4.27235e+07	5.81997e+07	6.80671e+07	5.72473e+07	4.58191e+07	1.31381e+08	6.5938e+07	6.57545e+07	9.09261e+07	8.10862e+07	3.53227e+07	1.6386e+07	4.62596e+07
POS904	(Methylthio)acetone	6.145	105.037	[M+H]+	105.037	True	2.0662e+07	3.6396e+07	3.15721e+07	3.58344e+07	3.97263e+07	4.86596e+07	2.65794e+07	2.97278e+07	2.7288e+07	4.11468e+07	2.2442e+07	2.06637e+07	3.22498e+07	2.98633e+07	3.13035e+07	4.1724e+07	1.58171e+07	2.9032e+07	2.42827e+07	1.9624e+07	2.15036e+07	2.66174e+07	4.18519e+07	3.79821e+07	2.79822e+07	2.09478e+07	5.21745e+07	2.1318e+07	2.32942e+07	3.58723e+07	2.96718e+07	2.74142e+07	1.47705e+07	1.59633e+07	2.02913e+07	1.6773e+07	4.4542e+07	3.05451e+07	2.70071e+07	1.52924e+07	1.06972e+07	1.68319e+07	1.84252e+07
POS11611	LPC(15:0)	9.811	504.307	[M+Na]+	504.306	True	5.53958e+07	8.9725e+07	1.16676e+06	2.56308e+07	3.77064e+07	6.56814e+07	3.56393e+07	2.429e+07	1.94182e+07	4.1046e+07	6.98456e+07	5.14168e+07	1.95633e+07	4.79388e+07	9.22356e+07	9.22228e+07	7.36708e+07	6.1173e+07	4.35393e+07	8.21235e+07	4.2628e+07	2.02599e+07	3.56711e+06	6.05183e+07	6.70688e+07	4.89689e+07	2.29547e+07	4.7869e+07	5.26101e+07	4.19882e+07	5.30351e+07	5.67e+07	2.61341e+07	4.26122e+07	3.74779e+07	5.6927e+06	2.07315e+07	2.39345e+07	2.04797e+07	2.91756e+07	1.47233e+07	17978358	1.44448e+07
POS5640	N,N-Dimethylarginine	0.997	203.15	[M+H]+	203.15	True	2.32976e+08	2.29165e+08	2.19029e+08	2.00288e+08	2.52309e+08	2.3338e+08	2.29724e+08	1.35108e+08	2.20693e+08	2.86015e+08	1.82875e+08	2.13224e+08	1.91422e+08	1.67587e+08	1.97277e+08	1.72524e+08	2.1078e+08	2.71858e+08	1.91245e+08	2.23629e+08	2.41473e+08	2.58458e+08	1.90161e+08	1.9826e+08	3.12631e+08	1.80658e+08	1.91771e+08	1.89412e+08	1.54916e+08	1.88618e+08	1.87848e+08	2.18191e+08	2.44188e+08	2.05045e+08	2.76809e+08	2.14222e+08	2.47892e+08	1.71695e+08	2.22111e+08	2.6831e+08	1.72995e+08	2.71712e+08	2.92267e+08
POS1342	Creatinine	0.975	114.067	[M+H]+	114.066	True	9.47504e+09	1.24973e+10	1.00358e+10	9.36436e+09	8.93781e+09	1.00023e+10	8.94087e+09	1.00518e+10	1.14221e+10	1.071e+10	8.66033e+09	1.12338e+10	7.66509e+09	9.03243e+09	9.97829e+09	9.33248e+09	9.24843e+09	1.19447e+10	9.39479e+09	9.9388e+09	1.11788e+10	1.09033e+10	7.98973e+09	9.7108e+09	1.45415e+10	1.02394e+10	8.41032e+09	7.77167e+09	7.49076e+09	8.05928e+09	9.9178e+09	9.36465e+09	9.47753e+09	9.07874e+09	1.10189e+10	1.46924e+10	1.01794e+10	1.26137e+10	1.08832e+10	1.38531e+10	8.55479e+09	1.27602e+10	1.57991e+10
POS9623	8-Dodecenoylcarnitine	8.489	342.264	[M+H-H2O]+	342.264	True	1.15532e+07	1.87263e+07	1.705e+07	2.07196e+07	7.15842e+06	1.27117e+07	6.12693e+06	1.44329e+07	1.62986e+07	1.7842e+07	9.27633e+06	1.44265e+07	1.5188e+07	1.16691e+07	9.06196e+06	1.25303e+07	1.00588e+07	1.5706e+07	5.84389e+06	1.06565e+07	1.79935e+07	8.51521e+06	1.04261e+07	1.30638e+07	6.65727e+06	1.3078e+07	7.10913e+06	2.00436e+06	4.15049e+06	1.08564e+07	1.53579e+07	1.27467e+07	4.88662e+07	4.76883e+07	7.95513e+06	2.34386e+07	1.30522e+07	1.55023e+07	1.00047e+07	3.44734e+07	2.11506e+07	1.69667e+07	1.55659e+07
POS1892	4-Hydroxy-2H-pyran-3-carboxaldehyde	0.618	127.039	[M+H]+	127.04	True	5.6719e+08	5.94026e+08	1.71525e+08	5.64885e+08	4.95886e+08	3.24378e+08	4.24097e+08	3.94546e+08	3.37564e+08	4.84001e+08	6.61784e+08	5.31443e+08	5.30045e+08	5.52389e+08	4.67335e+08	3.75186e+08	3.04592e+08	6.46804e+08	5.62261e+08	5.07138e+08	4.07415e+08	2.53179e+08	2.00869e+08	6.47734e+08	5.7902e+08	5.38599e+08	1.83449e+08	5.81018e+08	3.83371e+08	4.79917e+08	4.48422e+08	3.7295e+08	6.57491e+08	3.69064e+08	3.31265e+08	6.70992e+08	4.94576e+08	8.29157e+08	3.58386e+08	6.79952e+08	3.69186e+08	4.89429e+08	4.05631e+08
POS7243	Hypaphorine	5.621	247.144	[M+H]+	247.144	True	3.89341e+06	2.22422e+07	1.52162e+07	5.68347e+06	2.33883e+07	1.24413e+07	1.579e+07	1.54691e+07	8.51837e+06	1.43621e+07	7.63482e+06	2.10901e+07	1.42145e+07	1.1984e+07	1.81108e+07	1.58851e+07	1.38266e+07	1.80373e+07	7.51649e+06	1.15576e+07	1.50722e+07	9.35309e+06	9.63505e+06	8.2321e+06	1.50658e+07	8.8203e+06	8.72274e+06	1.75576e+07	2.19542e+07	2.79345e+07	2.38488e+07	1.95347e+07	2.27862e+07	2.14296e+07	1.55092e+07	1.96355e+07	1.79421e+07	1.07841e+07	1.2893e+07	7.50345e+07	1.4724e+07	2.33858e+07	1.73512e+07
POS3803	Gentiatibetine	7.687	166.086	[M+H]+	166.087	True	1.17705e+07	1.28586e+07	7.66001e+06	1.00154e+08	1.72481e+08	6.90012e+07	2.2085e+07	2.03912e+07	2.15404e+07	2.04389e+07	1.46321e+07	3.61873e+07	2.11358e+07	2.9673e+07	2.18278e+07	2.4061e+07	1.64219e+07	3.84167e+07	1.63312e+07	2.18566e+07	2.1551e+07	2.07676e+07	1.18463e+07	2.22445e+07	2.46306e+07	2.67991e+07	3.31257e+07	1.74377e+08	3.13274e+07	2.52375e+07	2.17108e+07	2.67441e+07	2.73188e+07	2.61068e+07	2.35113e+07	1.96439e+07	2.74669e+07	6.95293e+07	2.28253e+07	2.96916e+07	2.39061e+07	1.80956e+07	2.08237e+07
POS13650	PC(16:0/18:1)	11.04	760.582	[M+H]+	760.585	True	1.60792e+07	2.42411e+07	4.72871e+07	3.28427e+07	6.37676e+07	4.32313e+07	3.85782e+07	4.33702e+07	4.5501e+07	4.11885e+07	4.43549e+07	3.48822e+07	6.51347e+07	2.61395e+07	62454937	1.03275e+08	7.19091e+07	2.49678e+07	6.91979e+07	3.28205e+07	8.74499e+07	5.65474e+07	8.22125e+07	6.57255e+07	9.61275e+07	3.11195e+07	9.17708e+07	4.96648e+07	7.29053e+07	2.60596e+07	2.57668e+07	3.73095e+07	2.24077e+07	56527226	5.90728e+07	4.65453e+07	9.41829e+07	2.67014e+07	1.00557e+08	5.2464e+07	3.75378e+07	5.37733e+07	4.26579e+07
POS11597	3,6,9,12,15,18,21,24,27,30-Decaoxadotriacontane-1,32-diol	6.132	503.307	[M+H]+	503.306	True	1.0021e+06	1.7257e+06	1.23835e+06	1.00078e+06	1.13664e+06	1.54377e+06	898330	661080	1.02644e+06	1.34073e+06	873215	1.97769e+06	1.00672e+06	732179	702280	715808	1.11431e+06	1.15982e+06	920898	1.02337e+06	538391	673306	846843	1.56365e+06	1.44342e+06	787444	1.73756e+06	1.09762e+06	1.48777e+06	511392	849578	776677	1.2138e+06	890331	476151	1.58047e+06	656457	1.67847e+06	1.8324e+06	712992	1.02095e+06	758133	751438
POS3440	Homostachydrine	1.802	158.117	[M+H]+	158.118	True	3217690536	1.28327e+09	2.67277e+09	4.97432e+09	4.94186e+08	9.52882e+08	1.49826e+08	1.4341e+08	4.55381e+08	8.7772e+08	1.19482e+09	2.14838e+08	1.59711e+08	2.0544e+09	4.959e+08	2.58043e+09	2.43944e+09	4.52153e+08	4.20623e+07	7.0399e+08	6.93987e+08	1.63451e+07	1.55805e+08	2.27743e+08	1.89518e+07	3.08557e+08	3.45752e+08	3.61303e+08	1.20051e+09	414485353	9.95232e+07	2.51217e+09	2.27702e+09	3.45398e+09	2.79903e+09	3.95999e+07	1.46052e+09	1.79997e+08	9.32899e+08	4.82063e+07	1.16304e+07	4.65948e+07	3.49887e+07
POS6554	Carnosine	0.939	227.112	[M+H]+	227.114	True	6.26092e+07	5.95641e+07	1.78319e+06	8.68133e+07	1.40019e+08	8.25898e+07	4.83662e+07	4.90377e+07	5.73223e+07	8.366e+07	6.30582e+07	4.91635e+07	5.58182e+07	1.37087e+08	7.02094e+07	6.39944e+07	5.5279e+07	5.96558e+07	8.77043e+07	5.97518e+07	3.76129e+07	56921907	5.12387e+07	5.62566e+07	3.58682e+07	3.40544e+07	1.77077e+06	8.78865e+07	1.2224e+08	4.94708e+07	1.21184e+08	3.90919e+07	4.48654e+07	3.85015e+07	5.71652e+07	3.62845e+07	7.92932e+07	5.40775e+07	6.18621e+07	8.30701e+07	4.2834e+07	6.99087e+07	1.16825e+08
POS2802	3beta,6beta-Dihydroxynortropane	1.041	144.102	[M+NH4]+	144.102	True	2.78452e+09	7.55589e+08	7.72191e+08	1.25744e+09	1.61313e+08	1.07045e+08	8.43005e+07	7.13397e+07	1.66227e+08	1.15088e+08	1.62855e+08	1.59529e+08	3.55559e+07	1.26539e+08	1.56212e+08	1.64597e+08	2.074e+08	1.63812e+08	4.78824e+07	1.0146e+08	1.39154e+08	5.16492e+07	1.18305e+08	6.9192e+07	6.28954e+07	9.82814e+07	6.6723e+07	1.434e+08	1.89448e+08	1.07228e+08	1.0613e+08	1.30158e+09	3.38441e+08	3.15432e+08	1.02492e+09	1.17016e+08	1.28167e+08	5.06267e+07	1.46445e+08	1.24093e+08	7.44025e+07	5.75927e+07	5.70346e+07
POS6643	Prolylleucine	2.414	229.154	[M+H]+	229.155	True	2.2039e+08	2.97635e+08	1.01617e+08	3.65016e+08	2.72582e+08	1.17313e+08	2.03253e+08	3.38089e+08	2.27394e+08	2.27549e+08	1.62057e+08	4.08339e+08	2.25352e+08	2.59524e+08	2.73998e+08	2.27115e+08	2.59699e+08	3.53178e+08	2.78387e+08	2.94512e+08	3.53748e+08	2.99636e+08	1.86849e+08	3.8574e+08	4.25647e+08	1.41813e+08	2.85789e+08	2.16859e+08	2.54138e+08	1.80947e+08	1.83357e+08	1.0938e+08	2.40336e+08	2.65222e+08	3.11489e+08	4.29636e+08	2.10425e+08	4.21182e+08	3.27077e+08	4.78063e+08	2.17685e+08	4.19934e+08	4.45969e+08
POS7022	Pirbuterol	4.828	241.154	[M+H]+	241.155	True	2.53539e+07	7.66052e+07	4.2633e+07	7.01015e+07	6.81228e+07	5.0053e+07	4.21269e+07	5.36773e+07	4.96492e+07	4.50693e+07	4.23717e+07	6.75961e+07	3.68413e+07	3.40883e+07	4.53608e+07	3.7941e+07	3.49974e+07	7.36213e+07	4.71607e+07	3.91012e+07	5.61755e+07	4.87452e+07	3.46605e+07	5.20413e+07	6.54631e+07	4.72697e+07	3.90297e+07	1.10725e+08	4.29523e+07	4.39913e+07	4.61556e+07	6.43373e+07	4.80824e+07	4.55675e+07	6.47484e+07	7.5734e+07	5.80619e+07	7.50361e+07	7.26705e+07	8.36684e+07	4.11405e+07	8.14089e+07	8.30552e+07
POS8497	Octinoxate	9.408	291.196	[M+H]+	291.195	True	1.27327e+07	5.08448e+06	1.19236e+07	7.26162e+06	1.60338e+07	9.93915e+06	1.07981e+07	6.2442e+06	6.23736e+06	8639551	8.50021e+06	4.88076e+06	2.43807e+07	9.91124e+06	1.08116e+07	13167086	7.53733e+06	4.78021e+06	1.08487e+07	4.92771e+06	6.80508e+06	1.02186e+07	6.79174e+06	8.1587e+06	7.36407e+06	4.98474e+06	9.46253e+06	8.95356e+06	7.26678e+06	1.78882e+07	1.17866e+07	3.83458e+06	7.14419e+06	5.84464e+06	7.56424e+06	4.98673e+06	4.49337e+06	6.57208e+06	5.43135e+06	5.42979e+06	7.02268e+06	8.40979e+06	6.45546e+06
POS7660	Succinylcarnitine	2.103	262.128	[M+H]+	262.129	True	2.88454e+06	8.75317e+06	5.32361e+06	7.04713e+06	1.25084e+07	1.04206e+07	4.70586e+06	1.06496e+07	9.70804e+06	1.31212e+07	2.68769e+06	7.37153e+06	8.45207e+06	6.34772e+06	5.04589e+06	7.86066e+06	7.67648e+06	1.4521e+07	1.51234e+07	1.56324e+07	1.29113e+07	1.36136e+07	6.03546e+06	9.71682e+06	1.32919e+07	3.74382e+06	1.06547e+07	1.99102e+07	1.82827e+07	1.1148e+07	1.73386e+07	5.37569e+06	1.18313e+07	7.62119e+06	8.49722e+06	1.54903e+07	1.2794e+07	1.1587e+07	1.2764e+07	1.22805e+07	2.95487e+06	9.24753e+06	1.57091e+07
POS6280	Xylazine	6.406	221.11	[M+H]+	221.111	True	4.45827e+09	1.37789e+09	2.66277e+09	6.65628e+08	2.21032e+09	4.22164e+09	2.67173e+08	3.31938e+09	2.85465e+09	8.59085e+09	3.04666e+09	3.28873e+09	4.65998e+09	6.22394e+09	2.22111e+09	1.25434e+09	1.67663e+09	9.88476e+08	2.4629e+09	2.80853e+09	2.48582e+09	2.27666e+09	3.19493e+09	2.85177e+08	5.26035e+08	2.76583e+09	4.04839e+09	8.18967e+09	3.71959e+09	3.39553e+08	9.59467e+07	3.33411e+09	3.67622e+09	3.7227e+09	1.88301e+09	1.97014e+09	2.46362e+09	2.95752e+09	2.57254e+09	2.07235e+09	1.33135e+09	2.76068e+09	2.31044e+09
POS10102	Cholesterol	12.474	369.351	[M+H-H2O]+	369.352	True	7.68153e+07	2.18136e+08	2.27537e+06	1.67637e+08	1.20744e+08	9.91971e+07	8.19256e+07	9.51145e+07	9.83911e+07	1.06349e+08	1.15761e+08	1.94112e+08	1.14532e+08	149958476	2.19077e+08	2.7805e+08	2.69252e+08	1.44759e+08	1.70267e+08	1.52942e+08	6.19321e+07	2.65364e+08	1.67605e+06	1.37015e+08	1.23944e+08	1.36964e+08	1.11207e+08	1.33805e+08	2.88738e+08	1.15401e+08	1.72272e+08	1.22122e+08	1.75018e+08	1.97347e+08	1.39302e+08	898223	9.30952e+07	1.13545e+08	6.34822e+07	1.23929e+08	1.19308e+08	1.01359e+08	8.20385e+07
POS2184	Creatine	0.992	132.077	[M+H]+	132.077	True	1.36401e+10	1.79654e+10	1.91757e+10	1.78728e+10	1.86401e+10	1.96194e+10	8.15854e+09	1.43077e+10	1.43411e+10	1.9758e+10	1.652e+10	1.6885e+10	1.94038e+10	1.52623e+10	2.0751e+10	1.97474e+10	1.75363e+10	1.33847e+10	1.96755e+10	1.71007e+10	2.061e+10	1.20969e+10	2.07353e+10	1.66769e+10	2.68429e+10	1.46261e+10	1.80185e+10	1.17653e+10	1.52469e+10	1.58603e+10	1.25514e+10	2.10644e+10	1.91652e+10	1.85839e+10	1.7112e+10	2.17992e+10	1.85724e+10	1.97567e+10	2.5045e+10	2.88432e+10	1.78496e+10	1.96615e+10	2.085e+10
POS3805	Phenylalanine	4.211	166.086	[M+H]+	166.086	True	2.54744e+10	3.52423e+10	2.13875e+10	2.64709e+10	2.86111e+10	3.40222e+10	2.56643e+10	3.0205e+10	3.41826e+10	2.68461e+10	2.69053e+10	3.5648e+10	3.0165e+10	2.66244e+10	2.23594e+10	2.24636e+10	2.21813e+10	2.83391e+10	2.17974e+10	2.53392e+10	4.92118e+10	1.97952e+10	2.40896e+10	2.60716e+10	1.82677e+10	2.99242e+10	2.12673e+10	2.25508e+10	2.36515e+10	2.65561e+10	2.12726e+10	3.16206e+10	28617181638	2.70036e+10	2.03607e+10	4.57155e+10	4.25948e+10	3.47642e+10	5.13691e+10	4.23517e+10	3.2491e+10	3.09235e+10	4.08447e+10
POS7641	Glutamylleucine	5.295	261.144	[M+H]+	261.144	True	1.14921e+08	8.99842e+07	1.28393e+08	1.91723e+08	1.45713e+08	1.15222e+08	6.90057e+07	6.57661e+07	1.14709e+08	1.43396e+08	4.84757e+07	5.50001e+07	1.00224e+08	1.3443e+08	9.4112e+07	7.70387e+07	8.21686e+07	3.35899e+07	8.01534e+07	9.18044e+07	8.19545e+07	9.20339e+07	1.16317e+08	1.26219e+08	1.04485e+08	6.31798e+07	1.19324e+08	2.23116e+08	1.08811e+08	9.05686e+07	8.80983e+07	4.32031e+07	6.43787e+07	5.85842e+07	2.27495e+07	4.73136e+07	3.35427e+07	1.04408e+08	1.0786e+08	1.01499e+08	8.98979e+07	6.50857e+07	6.0578e+07
POS2896	Deoxycarnitine	1.255	146.117	[M+H]+	146.118	True	3.47238e+08	2.31796e+08	2.51282e+08	3.58097e+08	4.59588e+08	4.41584e+08	3.35393e+08	2.54747e+08	3.77578e+08	3.51671e+08	2.87687e+08	2.1443e+08	3.30535e+08	3.60381e+08	3.52891e+08	3.61087e+08	3.72181e+08	2.99661e+08	4.03159e+08	2.92368e+08	3.11928e+08	3.93116e+08	4.13213e+08	3.66392e+08	2.29095e+08	2.25556e+08	3.64801e+08	2.63609e+08	3.53651e+08	2.99961e+08	2.91089e+08	2.08316e+08	2.96896e+08	2.94319e+08	3.15005e+08	2.29203e+08	2.558e+08	2.72322e+08	3.50485e+08	2.96908e+08	1.75497e+08	2.6287e+08	2.55125e+08
POS2287	Isoindolin-1-one	6.297	134.06	[M+H]+	134.06	True	6.10706e+06	6.18991e+06	7.99412e+06	5.3682e+06	9.88616e+06	6.77048e+06	6.6077e+06	6.60922e+06	4.55151e+06	5.58056e+06	6.12028e+06	7.75845e+06	1.75962e+07	1.05387e+07	6.75648e+06	8.40813e+06	9.46818e+06	2.28797e+07	6.8702e+06	5.92499e+06	5.85291e+06	6.31067e+06	4.76714e+06	6.47353e+06	5.40264e+06	5.24045e+06	9.15526e+06	6.25599e+06	7.40567e+06	7.79711e+06	7.85835e+06	6.60473e+06	5.66654e+06	4.43155e+06	4.82345e+06	4.37367e+06	1.50833e+07	4.27291e+06	7.04195e+06	5.20217e+06	5.2779e+06	6.03785e+06	6.02976e+06
POS12318	LPC(22:5)	8.483	570.353	[M+H]+	570.356	True	2.7773e+07	1.61485e+07	1.12534e+07	1.58356e+07	9.1535e+06	6.88851e+06	5.24677e+07	9.29296e+06	3.73978e+07	4.01285e+06	6.29552e+07	2.44409e+07	1.677e+07	6.91461e+07	3.62717e+07	9.54946e+06	2.93779e+07	2.34037e+07	3.57812e+07	1.29126e+07	1.92931e+07	2.10454e+07	1.07011e+07	1.24179e+07	9.27174e+06	9.26653e+06	2.18933e+07	1.08462e+07	4.26645e+07	1.94421e+07	2.02945e+07	4.30197e+07	2.39911e+07	9.58759e+06	5.04026e+07	2.68194e+07	1.61836e+07	2.93637e+06	5.63347e+07	2.68311e+07	3.42932e+07	2.31082e+07	4.23516e+07
POS14537	PC(18:0/20:4)	9.133	810.599	[M+H]+	810.601	True	2.11382e+07	3.4281e+07	3.36009e+07	1.11045e+07	1.4827e+07	3.40881e+07	3.07146e+07	4.47395e+07	4.08189e+07	3.58635e+07	4.23157e+07	3.47957e+07	1.84684e+07	3.58107e+07	5.87269e+07	3.37793e+07	6.48503e+07	6.3916e+07	2.59919e+07	2.56042e+07	3.88196e+07	2.05718e+07	9.74739e+07	1.06959e+08	2.92082e+07	3.33419e+07	3.20437e+07	2.50584e+07	2.24022e+07	1.76735e+07	3.30649e+07	2.2194e+07	1.99899e+07	9.15894e+07	4.60078e+07	3.13527e+07	5.83704e+07	3.0562e+07	2.51449e+07	3.54569e+07	6.66307e+07	3.22245e+07	5.33695e+07
POS8582	gamma-Glutamylphenylalanine	5.468	295.128	[M+H]+	295.129	True	5.21051e+07	7.05984e+07	4.09238e+07	7.13435e+07	7.31513e+07	5.94416e+07	1.76263e+07	3.50706e+07	5.05072e+07	5.10376e+07	3.07776e+07	4.58288e+07	3.39699e+07	5.67433e+07	3.66182e+07	2.60711e+07	2.67959e+07	4.24694e+07	3.30783e+07	3.7395e+07	7.22878e+07	3.17382e+07	3.7661e+07	4.81708e+07	2.4466e+07	2.50814e+07	40515768	1.18608e+08	3.21812e+07	1.9489e+07	2.78852e+07	2.85831e+07	2.12561e+07	1.89367e+07	1.02745e+07	5.0673e+07	4.46483e+07	4.20585e+07	1.08744e+08	9.18189e+07	4.12523e+07	3.2353e+07	4.19771e+07
POS4491	Hippuric acid	5.689	180.065	[M+H]+	180.065	True	1.37917e+09	6.65395e+08	1.25624e+09	1.24924e+09	4.906e+09	3.13382e+09	2.25443e+09	1.46106e+09	2.35417e+09	3.07857e+09	2.85721e+09	6.35374e+09	1.05904e+09	2.20727e+09	2.7533e+09	2.0598e+09	3.28036e+09	7.80235e+09	1.41937e+09	1.59634e+09	3.11173e+09	1.09991e+09	2.00845e+09	1.41233e+09	2.87208e+09	1.03176e+09	9.5861e+08	4.75343e+08	2.3631e+09	1.01561e+09	8.05678e+08	1.03248e+09	1.03082e+09	1.01748e+09	1.08028e+09	3.80698e+09	9.71578e+09	4.15909e+09	6.30784e+09	2.22665e+09	9.52065e+08	1.1568e+09	9.02554e+08
POS4703	Phosphocholine	0.955	184.073	[M]+	184.073	True	1.56296e+07	1.68932e+07	1.93643e+07	2.58458e+07	3.04036e+07	2.10246e+07	3.05011e+07	3.21467e+07	4.65476e+07	3.24806e+07	4.38727e+07	2.36427e+07	2.60422e+07	4.37499e+07	3.54654e+07	3.74767e+07	4.3859e+07	4.33174e+07	5.14028e+07	7.11217e+07	2.84952e+07	4.98047e+07	3.98007e+07	5.36949e+07	2.69238e+07	3.99628e+07	4.46734e+07	9.8927e+07	5.90118e+07	5.47017e+07	6.5482e+07	2.15672e+07	4.50115e+07	4.56326e+07	4.27866e+07	1.37721e+07	3.28403e+07	1.33533e+07	4.95191e+07	4.44962e+07	3.66717e+07	3.36394e+07	2.8899e+07
POS4334	Dihydro-alpha-ionone	7.014	177.164	[M+H-H2O]+	177.164	True	1.76179e+06	2.16965e+06	2.22137e+06	1.11047e+06	5.825e+06	1.69947e+06	1.73631e+06	290128	1.23486e+06	1.50222e+06	1.61427e+06	9.07526e+06	385494	755392	886491	438648	3.79426e+06	1.95621e+07	893537	900094	1.39986e+06	957367	2.24114e+06	1.76443e+06	3.60994e+06	157328	1.43237e+06	529956	5.43596e+06	1.82177e+06	220405	964820	1.07663e+06	929568	1.83457e+06	1.99006e+06	2.00261e+07	3.93338e+06	1.27988e+07	1.65793e+06	891684	2.6727e+06	4.59442e+06
POS5107	3-Methylhistidine	0.915	192.074	[M+Na]+	192.074	True	6.48101e+08	1.85567e+09	8.46601e+08	7.83735e+08	343684309	5.36433e+08	1.1424e+09	1.29632e+09	9.50654e+08	6.25271e+08	8.43823e+08	9.7069e+08	1.08583e+09	6.78719e+08	8.68447e+08	1.08715e+09	9.68638e+08	8.62582e+08	1.13718e+09	1.07329e+09	1.24218e+09	1.21925e+09	9.97026e+08	1.31333e+09	1.12987e+09	8.95677e+08	1.16406e+09	6.5715e+08	6.3387e+08	8.15703e+08	7.25112e+08	1.58901e+09	1.00302e+09	1.02535e+09	1.35311e+09	1.02472e+09	6.0717e+08	1.18409e+09	7.13478e+08	1.26926e+09	9.73338e+08	9.16336e+08	1.17189e+09
POS5202	Phenylacetylglycine	5.926	194.081	[M+H]+	194.081	True	1.55561e+09	1.37594e+09	2.71151e+09	1.67718e+09	1.75127e+09	2.42447e+09	1.85727e+09	1.00056e+09	1.13477e+09	1.90099e+09	1.1381e+09	1.53951e+09	2.06718e+09	1.47841e+09	1.40132e+09	1.47977e+09	1498829839	2.21932e+09	2.18872e+09	1.82596e+09	1.3271e+09	2.07394e+09	2.29565e+09	1.73002e+09	1.91953e+09	1.13768e+09	1.15134e+09	1.436e+09	537414086	1.21894e+09	2.08563e+09	1.87903e+09	1.56286e+09	1.56296e+09	2.05375e+09	1.36465e+09	4.64355e+09	8.92089e+08	2.04178e+09	1.85911e+09	8.60234e+08	9.39637e+08	9.85306e+08
POS9901	Tridec-8-enoylcarnitine	8.823	356.279	[M+H]+	356.28	True	8.20135e+06	6.18705e+06	5.33913e+06	1.07208e+07	2.38569e+06	4.97747e+06	2.10601e+06	6.40688e+06	6.96772e+06	9.05767e+06	4.62011e+06	4.45911e+06	5.96128e+06	5.64889e+06	2.97289e+06	4.46296e+06	5.89401e+06	7.10978e+06	3.15302e+06	4.46988e+06	8.09572e+06	4.19807e+06	3.45426e+06	6.71393e+06	7.09431e+06	4.40703e+06	1.77674e+06	1.0201e+06	3.61604e+06	1.07736e+07	7.85707e+06	3.71728e+06	1.44582e+07	1.28177e+07	1.80969e+06	1.16998e+07	4.60337e+06	1.16964e+07	3.70761e+06	8.77691e+06	5.73998e+06	3.64697e+06	2.38769e+06
POS2419	Hypoxanthine	3.837	137.046	[M+H]+	137.046	True	6.55933e+08	8.34171e+08	1.1542e+09	1.71301e+09	6.83112e+08	8.51266e+08	9.25507e+08	1.01591e+09	7.72564e+08	1.27729e+09	5.79222e+08	7.69349e+08	1.40804e+09	8.71982e+08	1.04511e+09	8.78831e+08	1.0713e+09	1.33396e+09	1.49968e+09	9.1514e+08	8.92643e+08	1.71048e+09	1.53479e+09	1.73507e+09	1.50985e+09	6.0048e+08	7.91449e+08	6.63836e+08	5.88458e+08	5.15075e+08	7.30173e+08	7.1158e+08	7.24722e+08	6.47e+08	1.31981e+09	1.04574e+09	8.62162e+08	8.80225e+08	2.47431e+09	1.7056e+09	1.1851e+09	1.13354e+09	1.32375e+09
POS471	2-Methylpyridine	11.593	94.0656	[M+NH4]+	94.0657	True	7.13908e+07	1.743e+07	4.86027e+07	5.02253e+07	1.2118e+07	5.10849e+07	3.01418e+07	6.50356e+07	1.9115e+07	1.44238e+07	5.88931e+07	6.44582e+07	3.6992e+07	7.81487e+07	2.50545e+07	5.76889e+07	4.18543e+07	4.34133e+07	9.02003e+07	4.05115e+07	4.05902e+07	6.44691e+07	4.84136e+07	2.82297e+07	8.96003e+07	4.03974e+07	7.12053e+07	3.3788e+07	5.93638e+07	6.57111e+07	3.14496e+07	6.37105e+07	6.87409e+07	7.51703e+07	6.86957e+07	4.84138e+07	39325407	3.43618e+07	1.96045e+07	5.49349e+07	3.67932e+07	2.1744e+07	2.2229e+07
POS2186	Norleucine	1.958	132.102	[M+H]+	132.102	True	3.85821e+10	2.89117e+10	3.21211e+10	4.09875e+10	4.02885e+10	3.41148e+10	4.08359e+10	4.44559e+10	4.72067e+10	4.04e+10	3.56097e+10	3.34387e+10	4.79749e+10	3.68303e+10	2.90676e+10	3.37745e+10	3.61739e+10	2.75418e+10	3.68293e+10	3.40486e+10	3.45695e+10	2.99719e+10	4.01848e+10	4.04439e+10	4.47549e+10	41608127257	3.68886e+10	3.41064e+10	4.08043e+10	4.86977e+10	3.56318e+10	3.763e+10	4.09605e+10	3.94549e+10	2.76125e+10	3.42455e+10	3.0483e+10	4.79606e+10	4.50423e+10	3.27265e+10	3.70492e+10	3.77721e+10	3.6186e+10
POS1430	Proline	0.995	116.071	[M+H]+	116.071	True	3.95611e+09	1.98687e+09	3.49769e+09	3.5481e+09	4.56137e+09	3.47069e+09	3846618327	3.14636e+09	3505940527	4.08758e+09	3.3719e+09	2.61667e+09	4.58147e+09	4.23765e+09	3.84918e+09	3.13348e+09	3.15462e+09	2.41019e+09	4.44497e+09	3.01716e+09	2.73177e+09	3.43064e+09	4.00292e+09	4.02729e+09	4.06148e+09	2.19443e+09	3.41203e+09	4.13098e+09	4.98133e+09	4.16849e+09	4.43063e+09	2.29847e+09	3.20049e+09	2.99129e+09	2.1948e+09	2.3895e+09	2.64931e+09	3.0957e+09	2.93736e+09	2.32572e+09	2.87434e+09	2.66333e+09	2.69473e+09
POS3242	3-Hydroxyanthranilate	5.013	154.05	[M+H]+	154.05	True	1.43703e+08	6.92191e+07	1.59149e+08	1.38475e+07	4.10657e+07	1.20684e+08	3.87808e+06	1.79313e+07	1.89909e+08	1.13847e+08	9.47387e+07	5.62558e+07	1.26377e+07	1.17313e+07	8.54686e+07	1.00722e+07	1.12444e+07	4.89363e+07	1.63761e+07	1.00347e+08	7.52594e+07	1.09218e+08	1.37613e+08	7.98102e+06	5.61251e+06	1.92726e+07	4.16591e+07	4.96605e+06	6.22872e+06	3.60767e+06	3.97473e+06	9.73343e+06	8.85337e+07	8.20553e+07	4.53541e+07	7.69782e+07	1.06481e+08	1.03808e+07	7.81963e+07	5.58285e+07	5.90551e+07	7.5179e+07	2.15506e+07
POS2067	Quinoline	5.279	130.065	[M+H]+	130.065	True	1.56872e+08	1.76516e+08	1.3375e+08	1.52693e+08	1.60552e+08	1.94502e+08	1.2866e+08	2.09626e+08	2.35988e+08	1.25917e+08	1.57482e+08	1.60013e+08	1.62389e+08	1.95879e+08	1.6635e+08	1.33751e+08	1.16228e+08	1.44758e+08	1.6385e+08	1.73157e+08	1.63569e+08	1.57278e+08	1.50314e+08	1.60818e+08	8.23942e+07	1.73914e+08	1.6397e+08	1.64603e+08	1.39551e+08	1.79032e+08	1.60955e+08	1.90646e+08	2.43861e+08	2.24753e+08	1.44628e+08	1.73935e+08	1.57042e+08	1.60717e+08	1.76462e+08	1.67652e+08	1.48532e+08	1.23238e+08	1.50659e+08
POS1545	N-Methyl-a-aminoisobutyric acid	7.631	118.087	[M+H]+	118.087	True	8.37767e+07	6.92711e+07	1.20786e+08	1.05859e+08	1.09137e+08	5.20288e+07	7.15732e+07	7.04012e+07	1.23729e+08	7.48366e+07	9.10004e+07	6.30986e+07	4.86476e+07	6.86747e+07	1.4916e+08	3.27863e+07	5.84939e+07	5.32997e+07	1.33596e+08	1.1914e+08	1.78503e+08	9.83405e+07	9.04159e+07	3.90965e+07	7.21858e+07	8.99911e+07	8.11408e+07	7.48674e+07	1.08337e+08	1.03417e+08	1.52575e+08	1.4421e+08	1.69958e+08	1.09338e+08	1.55993e+08	4.73051e+07	7.02458e+07	1.05727e+08	7.95387e+07	4.2792e+07	1.0422e+08	4.7375e+07	8.21627e+07
POS8357	N-Acetylcytidine	5.001	286.104	[M+H]+	286.103	True	1.05987e+07	5.36969e+07	6.24624e+07	2.89919e+07	1.90917e+07	1.72587e+07	1.47418e+07	2.22471e+07	5.93398e+06	1.07308e+07	1.24985e+07	5.14155e+07	1.45334e+07	5.74463e+06	1.31068e+07	1.42988e+07	1.84515e+07	1.73736e+07	2.05163e+07	8.9774e+06	2.04217e+07	6.73521e+06	3.74581e+07	5.70673e+06	9.77517e+06	1.93925e+07	3.56437e+07	2.48674e+07	1.24109e+07	4.74216e+06	1.79041e+07	4.32924e+06	4.31124e+06	3.45298e+06	6.89239e+06	1.95638e+07	3.15848e+07	3.24609e+07	1.01591e+07	2.8927e+07	2.36911e+07	2.58323e+07	2.91899e+07
POS11157	3,6,9,12,15,18,21,24,27-Nonaoxanonacosane-1,29-diol	6.022	459.279	[M+H]+	459.28	True	1.64831e+06	2.65614e+06	2.05418e+06	2.01284e+06	2.43984e+06	2.58692e+06	1.91e+06	1.25323e+06	2.05878e+06	1.71169e+06	2.30836e+06	2.97308e+06	1.91865e+06	1.11266e+06	1.44898e+06	1.08218e+06	1.6453e+06	1.84676e+06	1.43421e+06	1.98447e+06	1.16475e+06	1.08708e+06	1.90251e+06	2.59707e+06	2.24578e+06	1.40142e+06	3.18477e+06	1.96741e+06	2.57723e+06	1.15606e+06	1.12434e+06	1.25504e+06	2.10134e+06	2.22326e+06	771485	2.03027e+06	1.05707e+06	2.6155e+06	2.87591e+06	1.13243e+06	1.4791e+06	1.64822e+06	1.45819e+06
POS9745	dGMP	1.526	348.069	[M+H]+	348.07	True	3.26712e+06	8.43062e+06	3.34493e+06	4.58024e+07	9.18274e+07	4.1949e+07	7.7219e+07	3.55733e+07	2.49788e+07	2.88027e+07	1.45758e+07	8.73485e+07	8.80877e+06	2.1856e+07	1.40724e+07	1.12145e+07	6.67764e+07	1.84913e+08	6.18654e+07	7.64842e+07	2.91899e+07	2.43139e+07	1.74136e+07	2.31776e+07	1.15404e+07	1.02831e+07	1.04321e+08	3.61905e+08	2.11413e+08	2.39263e+08	2.10453e+08	6.02118e+07	1.66919e+08	1.69091e+08	1.33332e+08	1.28514e+07	1.87571e+08	3.24078e+07	1.44121e+08	2.37911e+08	5.01082e+07	5.89419e+07	7.58736e+07
POS1759	2-Hydroxy-4-imino-2,5-cyclohexadienone	1.498	124.039	[M+H]+	124.04	True	362614509	2.81844e+08	1.82166e+08	2.23921e+08	3.94279e+08	1.78899e+08	3.52536e+08	2.70937e+08	2.09702e+08	3.38403e+08	1.91986e+08	2.4216e+08	3.67308e+08	4.67937e+08	3.34509e+08	4.50287e+08	3.97028e+08	2.64875e+08	3.6951e+08	3.64961e+08	2.42907e+08	2.15001e+08	3.78182e+08	1.96419e+08	2.16203e+08	3.42894e+08	3.45139e+08	2.78654e+08	5.98912e+08	4.17827e+08	4.02061e+08	3.89057e+08	4.61384e+08	3.52263e+08	2.45243e+08	1.32165e+08	2.5322e+08	2.54884e+08	1.95301e+08	2.57951e+08	2.06119e+08	2.57366e+08	2.05598e+08
POS7017	Anserine	0.943	241.13	[M+H]+	241.129	True	8.24091e+07	1.05768e+08	7.26465e+07	1.15654e+08	1.42563e+08	9.11242e+07	8.06254e+07	9.93672e+07	8.07568e+07	4.88155e+07	4.17675e+07	9.41554e+07	7.97982e+07	1.41096e+08	8.45793e+07	1.8459e+08	8.27421e+07	8.79786e+07	2.38649e+08	9.21032e+07	6.06291e+07	1.14627e+08	6.37032e+07	1.4105e+08	8.22972e+07	5.2659e+07	1.06614e+08	2.7269e+08	1.37382e+08	8.05831e+07	1.18427e+08	9.13764e+07	9.47109e+07	9.58477e+07	1.19513e+08	9.83067e+07	9.16306e+07	8.34061e+07	7.07035e+07	1.14141e+08	7.94485e+07	1.09072e+08	1.33306e+08
POS4325	Serotonin	4.22	177.102	[M+H]+	177.102	True	3.38061e+07	1.86588e+08	3.94386e+07	1.167e+08	4.37112e+08	1.54092e+08	1.21919e+08	3.08315e+08	1.09915e+08	1.86259e+08	4.62361e+07	3.22837e+08	8.35771e+06	7.27415e+07	2.15634e+07	1.69941e+07	2.7449e+07	4.76318e+08	1.473e+08	5.88217e+07	5.90011e+07	9.68858e+07	8.88239e+07	1.8115e+07	1.21023e+07	1.1443e+08	7.26558e+08	2.686e+08	1.93813e+08	8.34786e+07	3.49294e+07	6.19618e+08	5.43269e+08	5.37912e+08	9.08536e+08	6.38522e+07	6.17487e+08	6.05058e+07	2.96357e+09	2.43781e+09	7.23594e+08	6.10057e+08	1.11974e+09
POS2455	Trigonelline	1.001	138.055	[M+H]+	138.055	True	8.08865e+07	6.16294e+07	1.14567e+08	9.62458e+07	116783869	6.84973e+07	6.85453e+07	4.8478e+07	7.84117e+07	7.21802e+07	5.40639e+07	1.27244e+08	8.05466e+07	1.12709e+08	1.40865e+08	8.6353e+07	9.59279e+07	4.68619e+07	6.21196e+07	3.57642e+07	1.40713e+08	5.10223e+07	9.33213e+07	5.65901e+07	1.48225e+08	3.15151e+07	5.23648e+07	1.08942e+08	7.09311e+07	2.11208e+08	1.07872e+08	1.48409e+08	1.26518e+08	1.3756e+08	2.67067e+07	5.51675e+07	1.32361e+08	4.64066e+07	5.45502e+07	6.11626e+07	5.22219e+07	4.56913e+07	4.93022e+07
POS12300	LPC(22:6)	8.604	568.34	[M+CH3OH+H]+	568.34	True	1.0449e+07	1.72202e+07	1.32675e+06	6.42849e+06	1.14012e+07	3.01342e+07	1.75776e+07	1.36098e+07	1.48411e+07	2.1597e+07	3.52857e+07	1.71951e+07	9.33904e+06	1.36958e+07	2.81741e+07	1.73113e+07	9.93299e+06	1.47573e+07	1.75807e+07	2.20637e+07	1.56505e+07	8.61995e+06	2.48001e+06	8.78727e+06	1.85035e+07	1.60464e+07	1.19258e+07	1.92755e+07	6.16392e+06	1.76709e+07	1.06015e+07	1.12145e+07	9.3644e+06	1.54896e+07	1.51745e+07	1.71499e+06	1.26373e+07	2.43236e+07	2.42173e+07	1.0507e+07	1.28414e+07	7.94514e+06	1.62381e+07
POS9995	2-(2-hydroxybut-3-en-2-yl)-3a,6,6,9a-tetramethyl-2,4,5,5a,7,8,9,9b-octahydro-1H-benzo[e][1]benzofuran-4,5-diol	9.899	361.234	[M+Na]+	361.235	True	4.7849e+07	5.99505e+07	6.14101e+07	5.35267e+07	6.34319e+07	5.70372e+07	5.97187e+07	2.39869e+07	5.34576e+07	4.03954e+07	5.99786e+07	1.48954e+07	5.03793e+07	4.57297e+07	4.21733e+07	3.29752e+07	3.24915e+07	1.48014e+07	2.88937e+07	4.53628e+07	3.4817e+07	3.59562e+07	3.99535e+07	4.8905e+07	4.9727e+07	4.70368e+07	7.6019e+07	4.1426e+07	6.68222e+07	3.07823e+07	3.18881e+07	3.47289e+07	4.86598e+07	4.86522e+07	1.95178e+07	2.11917e+07	1.55298e+07	6.25619e+07	1.94804e+07	1.90041e+07	1.77706e+07	1.84581e+07	2.89094e+07
POS3992	1-Methylhistidine	1.194	170.092	[M+H]+	170.092	True	3.69602e+07	1.16825e+08	4.66314e+07	5.20708e+07	1.35508e+08	4.46629e+07	6.26659e+07	8.39574e+07	6.07524e+07	2.51981e+08	2.04598e+08	8.83529e+07	5.06256e+07	6.07897e+07	4.99612e+07	6.25564e+07	1.70956e+08	5.12e+07	2.78847e+08	4.29512e+07	4.84519e+07	2.88858e+08	5.45409e+07	6.54177e+07	6.50004e+07	1.83833e+08	6.49316e+07	5.54669e+07	2.06442e+08	5.58064e+07	4.127e+07	8.17257e+07	5.12899e+07	5.96346e+07	5.08056e+07	5.66607e+07	5.5835e+07	1.0401e+08	5.71867e+07	6.47257e+07	5.68836e+07	6.55301e+07	8.42436e+07
POS8059	4,8,12,15-Octadecatetraenoic acid	9.538	277.216	[M+H]+	277.217	True	1.20856e+07	1.80448e+06	4.48166e+06	8.37414e+06	8.82947e+06	5.10458e+06	3.10506e+06	1.86954e+06	6.13972e+06	4.80199e+06	4.17749e+06	1.58082e+06	3.20285e+07	8.88497e+06	1.38174e+07	3.08152e+07	7.49612e+06	4.97394e+06	7.27076e+06	3.08735e+06	1.67053e+06	4.42809e+06	9.28673e+06	7.78435e+06	4.10173e+06	1.83992e+06	3.42471e+06	5.62302e+06	3.98351e+06	9.75668e+06	1.01806e+07	2.01309e+06	7.23047e+06	5.24865e+06	3.66239e+06	1.92636e+06	3.18576e+06	2.13069e+06	3.44042e+06	3.0338e+06	3.3174e+06	1.49231e+07	2.89461e+06
POS8490	Inosine	4.165	291.07	[M+Na]+	291.07	True	3.72401e+07	6.54679e+07	5.95534e+07	1.08164e+08	3.74948e+07	3.97675e+07	3.13319e+07	4.1869e+07	4.02802e+07	49498179	7.22703e+07	3.6273e+07	6.75094e+07	3.5496e+07	9.6655e+07	3.8848e+07	3.80885e+07	5.82303e+07	9.30183e+07	3.53641e+07	4.92778e+07	9.88111e+07	4.93454e+07	1.23415e+08	9.41646e+07	3.06104e+07	1.31188e+07	4.05058e+07	2.58147e+07	2.07813e+07	3.46999e+07	3.53078e+07	1.66307e+07	1.75259e+07	3.26752e+07	7.32247e+07	2.0772e+07	4.32578e+07	1.97975e+07	1.0736e+07	2.19175e+07	5.0525e+07	1.71249e+07
POS8084	gamma-Glutamylmethionine	4.377	279.101	[M+H]+	279.101	True	6.28259e+06	3.24731e+06	4.27428e+06	1.96267e+07	2.08901e+07	8.58362e+06	2.89255e+06	4.47762e+06	4.11137e+06	5.03056e+06	180837	1.07102e+06	2.76343e+06	9.907e+06	385836	1.80994e+06	2.50236e+06	4.23176e+06	3.59172e+06	296906	1.91805e+06	1.12062e+06	2.5518e+06	2.86348e+06	1.82912e+06	22567.7	2.56567e+06	2.45336e+07	1.88086e+06	140421	945299	1.04643e+06	706780	1.21744e+06	216.075	795164	1.99233e+06	1.45941e+07	8.49642e+06	6.07614e+06	4.58454e+06	3.60102e+06	3.04618e+06
POS13655	PC(18:1/16:0)	9.175	760.583	[M+H]+	760.585	True	5.28695e+07	1.93681e+07	1.25785e+07	9.81752e+06	3.67141e+07	1.40155e+07	4.9791e+07	8.94037e+07	1.13683e+08	1.05787e+08	5.7792e+07	39778534	8.33113e+07	8.43881e+07	1.28617e+08	3.48008e+07	3.1092e+07	6.9829e+07	1.00579e+08	2.6717e+07	4.83344e+07	2.42439e+07	1.73001e+07	1.29444e+08	6.77661e+07	126191392	5.60439e+07	1.75727e+07	1.44848e+08	3.81833e+07	3.03217e+07	6.30189e+07	5.83625e+07	2.24218e+07	3.70697e+07	8.41531e+07	4.50467e+07	1.47398e+08	3.23874e+07	6.88133e+07	5.41925e+07	9.41648e+07	6.09536e+07
POS9292	Linoleoyl Ethanolamide	10.494	324.289	[M+H]+	324.29	True	7.61888e+06	6.51923e+06	5.18999e+06	4.85285e+06	4.41659e+06	5.50198e+06	3.23027e+06	2.10064e+06	5.08628e+06	2.91898e+06	2.48882e+06	2.45183e+06	7.71328e+06	6.14426e+06	4.90467e+06	7.42988e+06	5.72753e+07	5.88744e+07	3.18553e+06	3.18403e+06	2.63789e+06	1.4751e+06	2.33848e+06	3.19214e+06	1.40718e+06	1.41795e+06	916856	3.4966e+06	1.83371e+06	3.21414e+06	2.3422e+06	3.73996e+06	4.13495e+06	3.4892e+06	2.55299e+06	2.95113e+06	3.56372e+06	1.94735e+06	3.8059e+07	8.03145e+06	9.24872e+06	8.93505e+06	4.07933e+06
POS11105	LPE(16:0)	10.937	454.292	[M+H]+	454.293	True	2.64017e+07	3.78016e+06	1.6903e+07	8.4464e+06	1.99277e+07	1.02173e+07	5.25835e+06	9.2982e+06	1.08496e+07	1.15051e+07	1.72411e+07	1.45799e+07	1.72629e+07	2.52784e+07	3.26124e+07	2.74834e+07	2.19897e+07	1.33916e+07	1.84756e+07	1.28913e+07	1.36821e+07	1.19089e+07	1.25985e+07	6.49057e+06	6.9102e+06	5.14827e+06	1.12247e+07	2.6673e+07	1.15561e+07	8.32437e+06	5.12028e+06	1.98095e+07	2.36628e+07	1.95112e+07	8.50131e+06	5.78214e+06	1.57437e+07	2.59243e+06	1.23919e+07	1.22078e+07	9.24553e+06	5.53386e+06	7.73527e+06
POS2883	Indole-3-carboxyaldehyde	5.277	146.06	[M+H]+	146.06	True	7.56159e+08	8.9196e+08	6.67391e+08	7.98205e+08	8.38731e+08	1.00475e+09	5.87342e+08	1.03994e+09	1.17078e+09	6.21059e+08	7.76372e+08	7.31609e+08	6.70232e+08	9.81876e+08	7.07352e+08	6.7991e+08	4.96858e+08	6.92362e+08	7.50389e+08	7.72217e+08	7.56408e+08	734291089	7.03631e+08	7.04077e+08	3.54495e+08	7.73328e+08	7.66934e+08	6.66613e+08	7.4327e+08	8.25604e+08	6.62197e+08	8.1223e+08	1.11753e+09	1.04888e+09	6.2034e+08	8.86005e+08	7.50372e+08	8.02911e+08	8.92038e+08	8.14587e+08	7.46472e+08	5.88614e+08	6.6084e+08
POS13759	PC(O-16:0/20:5)	9.674	766.572	[M+H]+	766.572	True	2.98158e+06	6.00105e+06	9.45446e+06	4520579	6.73923e+06	4.55505e+06	2.69474e+06	3.65249e+06	1.68961e+06	4.15115e+06	6.18307e+06	7.55016e+06	2.79519e+06	6.64202e+06	1.49137e+07	9.52626e+06	6.07083e+06	1.34083e+07	9.16565e+06	2.35855e+07	2.33586e+07	2.00323e+07	1.25909e+07	9.6711e+06	1.01172e+07	2.1484e+07	1.78677e+07	2.03108e+07	2.85478e+07	7.82011e+06	9.24457e+06	1.53495e+07	2.15534e+07	2.77975e+07	1.76218e+07	1.78398e+06	3.32567e+06	5.67609e+06	4.31975e+06	7.02039e+06	1.1339e+07	1.92635e+07	6.69799e+06
POS7584	3',4',7-Trihydroxyisoflavan	5.217	259.099	[M+H]+	259.097	True	3.80208e+08	6.09562e+07	1.04099e+08	1.17836e+08	2.19362e+08	1.11783e+08	7.00591e+07	1.55336e+08	9.46949e+07	1.14128e+08	9.98808e+07	2.49708e+06	2.40268e+08	6.91758e+07	1.79733e+07	22511243	1.18735e+08	1.38057e+07	1.11667e+08	4.6923e+07	2.55165e+07	1.25853e+08	2.59424e+08	2.46555e+08	3.08704e+08	1.3568e+08	2.82237e+08	1.6809e+08	2.59197e+08	1.75545e+08	7.02778e+07	4.01374e+07	6.31942e+07	5.52438e+07	5.84499e+07	9.10681e+07	1.1221e+06	1.28853e+08	1.85858e+07	8.83755e+06	5.29711e+07	1.35685e+08	1.32666e+08
POS3199	Camphor	1.421	153.127	[M+H]+	153.127	True	3.7972e+08	1.61483e+08	2.44762e+08	1.71518e+08	1.4006e+08	4.55308e+08	1.341e+08	3.21007e+08	1.53958e+08	1.99104e+08	1.88656e+08	1.58555e+08	4.36184e+08	1.39183e+08	2.93718e+08	1.88553e+08	3.8254e+08	3.65772e+08	2.8697e+08	4.51274e+08	2.25619e+08	6.11849e+08	2.9761e+08	1.10041e+08	1.9153e+08	5.34692e+08	4.79251e+08	4.46355e+08	4.10842e+08	1.97504e+08	3.44429e+08	2.80597e+08	4.64283e+08	1.91894e+08	2.72835e+08	2.28743e+08	4.89356e+08	1.27544e+08	1.34547e+08	1.37791e+08	4.79073e+08	1.84884e+08	4.96667e+08
POS13405	PC(18:1/14:0)	10.876	732.553	[M+H]+	732.554	True	5.32319e+06	2.58297e+06	3.07024e+06	1.81616e+06	1.25655e+06	2.88986e+06	2.98836e+06	1.90658e+06	1.27258e+06	3.90494e+06	3.97276e+06	3.20884e+06	3.229e+06	6.87581e+06	1.05944e+07	2.19233e+07	2.28463e+07	1.35987e+07	2.90203e+07	1.16379e+07	1.60652e+07	1.3491e+07	4.60465e+06	6.87159e+06	7.5401e+06	1.1045e+07	1.04333e+07	6.10556e+06	3.04242e+06	6.04861e+06	5.0154e+06	9.1268e+06	2.24564e+06	8.93689e+06	5.23053e+06	2.55306e+06	3.78477e+06	2.8074e+06	2.29429e+06	5.94753e+06	2.10087e+06	6135824	1.25295e+07
POS9326	Oleoylethanolamide	11.003	326.305	[M+H]+	326.305	True	3.06606e+07	8.26296e+06	1.70124e+07	1.21016e+07	9.28519e+06	1.34419e+07	7.93318e+06	1.37707e+07	1.92739e+07	1.03824e+07	1.77108e+07	1.81901e+07	1.89493e+07	1.31041e+07	2.47324e+07	1.73154e+07	3.1817e+07	3.60088e+07	1.76478e+07	2.10807e+07	4.07168e+07	6.35773e+06	7.19132e+06	1.54035e+07	6.79561e+06	9.77904e+06	3.36267e+06	2.00557e+07	7.10378e+06	1.21536e+07	1.40685e+07	3.70308e+07	4.52562e+07	3.53416e+07	2.1269e+07	1.86323e+07	1.08338e+07	1.01187e+07	3.28445e+07	3.43118e+07	1.77771e+07	1.34426e+07	2.32054e+07
POS1533	Benzeneacetonitrile	5.277	118.065	[M+H]+	118.066	True	3.7949e+08	4.57648e+08	3.28356e+08	4.17226e+08	4.50723e+08	5.33156e+08	2.88511e+08	5.63016e+08	6.17916e+08	3.14681e+08	4.06357e+08	3.87267e+08	3.77647e+08	5.42853e+08	3.65322e+08	3.61304e+08	2.76788e+08	3.73124e+08	3.79241e+08	4.02244e+08	3.82691e+08	3.54575e+08	3.82077e+08	3.65515e+08	1.95232e+08	4.21662e+08	4.18766e+08	3.59753e+08	4.0295e+08	4.38336e+08	3.76987e+08	4.21036e+08	6.03172e+08	5.54128e+08	3.29184e+08	4.60158e+08	3.97641e+08	4.25347e+08	4.70577e+08	4.27668e+08	4.06357e+08	3.16799e+08	3.53227e+08
POS873	GABA	0.957	104.071	[M+H]+	104.071	True	6.60809e+07	1.36581e+08	6.77647e+07	6.82653e+07	8.04647e+07	1.00632e+08	9.84299e+07	1.18697e+08	1.1226e+08	9.26483e+07	8.82631e+07	1.25812e+08	6.62669e+07	6.93532e+07	7.53769e+07	7.68567e+07	8.08165e+07	1.1303e+08	6.71811e+07	1.11564e+08	246677698	8.50594e+07	7.42077e+07	6.79046e+07	9.40941e+07	2.16593e+08	8.20848e+07	7.74477e+07	9.22652e+07	7.1691e+07	6.47895e+07	1.21406e+08	1.34158e+08	1.39803e+08	1.10142e+08	1.25462e+08	1.35682e+08	1.40037e+08	1.28779e+08	2.55992e+08	1.27085e+08	1.92398e+08	228859325
POS5729	Nerolidol	8.769	205.195	[M+H-H2O]+	205.195	True	2.08665e+06	2.68731e+06	2.15248e+06	935486	3406510	3.92389e+06	1.5065e+06	3.44408e+06	4.11559e+06	5.06664e+06	4.16376e+06	7.43189e+06	1.31012e+06	2.99006e+06	3.25689e+06	1.69531e+06	1.88575e+06	5.77605e+06	3.87608e+06	3.51711e+06	3.31094e+06	1.49663e+06	1.75429e+06	2.28056e+06	2.56194e+06	3.22387e+06	1.44622e+06	1.58799e+06	1.44719e+06	2.09293e+06	1.10124e+06	4.85693e+06	6.69046e+06	5.34684e+06	1.19939e+07	3.58943e+06	1.15596e+07	1.98846e+06	6.04934e+06	6.23557e+06	3.04891e+06	2.70619e+06	4.07487e+06
POS8797	2,6 Dimethylheptanoyl carnitine	7.513	302.232	[M+CH3OH+H]+	302.233	True	9.26451e+06	5.66921e+06	9.72296e+06	1.13885e+07	4.61353e+06	9.06304e+06	5.19775e+06	3.38718e+06	8.80537e+06	8.5835e+06	7.12194e+06	4.0242e+06	10891168	4.3853e+06	8.33397e+06	6.40516e+06	8.36503e+06	2.0822e+07	6.70379e+06	5.1066e+06	6.3333e+06	7.77817e+06	7.86013e+06	3.62623e+06	9.04883e+06	3.85824e+06	5.18333e+06	3.83244e+06	6.15582e+06	5.76681e+06	3.59016e+06	6.68557e+06	4.86693e+06	4.59623e+06	3.34597e+06	1.26056e+07	1.07383e+07	1.18017e+07	1.11916e+07	6.29368e+06	4.10874e+06	8.43166e+06	5.03575e+06
POS8763	17-Hydroxy-15-Kauren-19-Oic Acid	8.957	301.216	[M-H2O+H]+	301.216	True	1.9693e+06	216.075	1.09895e+06	593387	2.25318e+06	802621	1.26614e+06	535744	1.10787e+06	638838	1.48597e+06	5.57608e+06	1.2398e+06	1.08378e+06	943571	2.04767e+06	1.00039e+06	8.47469e+06	1.22378e+06	430246	384744	1.31693e+06	1.03134e+06	1.43002e+06	1.79065e+06	454198	486879	6.83644e+06	7.09104e+06	7.17896e+06	7.49395e+06	794932	1.33689e+06	1.00685e+06	1.1521e+06	203700	3.2756e+06	864430	2.14523e+06	1.87916e+06	2.47255e+06	997054	1.46018e+06
POS3599	2,8-Dihydroxyquinoline	6.855	162.055	[M+H]+	162.055	True	1.65546e+07	1.86824e+07	2.84403e+07	1.67599e+07	1.7791e+07	2.11737e+07	2.67241e+07	2.17939e+07	2.38859e+07	2.76868e+07	1.50389e+07	6.77756e+06	2.93425e+07	2.15083e+07	1.69227e+07	1.74704e+07	1.16776e+07	1.16902e+07	1.71558e+07	2.36565e+07	2.3226e+07	2.15999e+07	2.37687e+07	1.9691e+07	5.72696e+06	1.93069e+07	1.29496e+07	6.71236e+06	7.57986e+06	8.57678e+06	9.45541e+06	8.374e+06	1.17583e+07	1.10932e+07	1.59845e+07	2.27198e+07	1.10416e+07	3.21865e+07	2.1223e+07	2.28441e+07	1.34265e+07	2.33379e+07	2.18473e+07
POS8665	Methylthioadenosine	5.332	298.096	[M+H]+	298.097	True	1.3787e+07	1.08886e+07	1.09617e+07	1.16696e+07	6.94311e+06	9.78758e+06	6.20844e+06	5.81618e+06	7.67128e+06	1.3723e+07	5.26316e+06	2.28459e+06	2.65037e+06	2.2831e+06	6.10933e+06	6.04722e+06	1.75075e+07	2.63882e+07	5.00391e+06	1.14279e+07	8.95375e+06	2.98665e+06	5.8822e+06	4.77726e+06	7.51886e+06	4.07694e+06	1.18959e+06	1.44325e+06	988439	1.44004e+06	1.19391e+06	4.64336e+06	914707	632155	4.44984e+06	7.79992e+06	1.23714e+07	7.67804e+06	3.85068e+07	3.52878e+07	1.0285e+07	1.13279e+07	1.42476e+07
POS8099	Dibutyl phthalate	10.007	279.159	[M+H]+	279.159	True	3.76429e+08	2.77248e+08	3.37027e+08	4.23802e+08	3.47549e+08	2.78827e+08	3.76049e+08	2.68165e+08	3.11297e+08	3.73559e+08	3.10123e+08	3.77268e+08	3.73645e+08	3.79905e+08	3.94294e+08	3.22417e+08	2.90325e+08	3.26936e+08	2.59461e+08	3.12254e+08	3.01776e+08	3.58075e+08	3.21014e+08	3.33256e+08	2.83365e+08	2.51357e+08	2.68976e+08	3.36544e+08	3.65574e+08	4.87316e+08	3.1254e+08	2.51935e+08	3.35235e+08	3.02789e+08	3.43958e+08	2.91109e+08	3.61558e+08	2.27686e+08	3.13116e+08	3.65999e+08	3.17887e+08	3.31825e+08	3.64445e+08
POS4899	4-Methoxy-1H-indole-3-acetonitrile	5.495	187.087	[M+NH4]+	187.087	True	949932	985614	733977	2.29874e+06	4.38404e+06	1.77073e+06	1.20666e+07	3.05739e+06	633313	2.06651e+06	761236	2.13061e+06	739844	1.76488e+06	580155	1.06191e+06	1.01761e+07	1.01983e+07	2.3763e+06	992624	982133	2.09242e+06	2.03181e+06	2.72857e+06	1.8116e+06	2.09762e+06	9.66879e+06	6.3547e+06	3.25139e+06	5.98735e+06	3.68661e+06	4.99022e+06	6.66548e+06	5.34389e+06	1.62719e+07	421451	1.34841e+07	1.79655e+06	2.656e+07	8.32626e+06	3.74721e+06	4.87422e+06	9.38873e+06
POS190	Furanone A	1.651	85.0291	[2M+H]+	85.0289	True	1.39261e+08	1.62257e+08	1.54328e+08	1.73151e+08	9.0486e+07	9.62651e+07	1.65114e+08	1.20217e+08	1.60948e+08	1.19245e+08	1.78145e+08	9.1019e+07	1.87733e+08	9.76127e+07	1.15049e+08	1.35587e+08	1.37935e+08	1.30541e+08	1.49499e+08	1.46137e+08	7.89543e+07	1.8475e+08	9.34742e+07	1.83447e+08	2.37268e+08	8.35798e+07	1.64672e+08	8.5705e+07	9.81193e+07	1.35127e+08	1.53919e+08	4.59057e+07	1.56497e+08	1.11365e+08	1.08517e+08	2.53084e+08	1.54603e+08	1.0373e+08	1.86445e+08	1.47682e+08	1.6441e+08	1.59315e+08	1.17091e+08
POS13612	PC(16:0/18:2)	11.158	758.567	[M+H]+	758.569	True	6.64756e+07	4.52402e+07	8.7392e+07	4.29844e+07	3.34348e+07	1.97253e+07	4.55167e+07	7.82376e+07	9.97696e+07	3.09674e+07	2.37028e+07	5.00671e+07	2.50677e+07	2.38797e+07	7.53396e+07	4.11574e+07	6.12275e+07	4.66492e+07	1.03629e+08	5.61273e+07	5.62445e+07	2.22428e+08	6.01247e+08	2.03645e+08	4.86487e+08	1.84677e+08	2.53861e+08	2.70744e+08	2.73009e+08	9.76264e+07	5.66125e+07	7.1167e+07	1.12488e+08	1.47485e+08	7.06444e+07	7.96015e+07	6.90882e+07	3.89286e+07	3.2783e+07	5.27443e+07	4.03388e+07	53385137	6.16628e+07
NEG8010	Canrenone	10.158	339.195	[M-H]-	339.197	True	9.60059e+07	4.04587e+07	5.79325e+07	9.31296e+07	9.0845e+07	7.05732e+07	5.8995e+07	1.42221e+08	7.66821e+07	8.69238e+07	1.08529e+08	1.32557e+07	3.36233e+07	6.2972e+07	1.06992e+08	1.65149e+07	8.58713e+06	2.55454e+07	3.8146e+07	4.33618e+07	1.8831e+07	1.53211e+08	5.78556e+07	9.75108e+07	8.50898e+07	6.52221e+07	3.24959e+07	1.8171e+08	6.46615e+07	5.76444e+07	5.28035e+07	5.43906e+07	2.22749e+08	1.04477e+08	9.56304e+07	2.67875e+07	4.3505e+07	9.99706e+07	4.91519e+07	5.10835e+07	5.659e+07	5.8422e+07	8.14455e+07
POS4379	Plantagonine	5.807	178.086	[M+Na]+	178.087	True	3.25122e+06	2.28002e+07	3.62396e+06	4.71376e+06	4.66791e+06	1.19851e+07	4.4951e+06	2.89337e+07	1.911e+07	4.91017e+06	1.31584e+07	3.21851e+07	1.55859e+06	7.25769e+06	4.04442e+06	4585718	4.76406e+06	2.16023e+07	6.40613e+06	1.31812e+07	2.34322e+07	6.46613e+06	3.86944e+06	5.81977e+06	2.20127e+06	1.62266e+07	4.93103e+06	3.13922e+06	6.61177e+06	6.01636e+06	6.22156e+06	2.16172e+07	2.36136e+07	2.39322e+07	1.06945e+07	3.10731e+07	4.07669e+07	1.20582e+07	2.86753e+07	2.62787e+07	1.39822e+07	1.25135e+07	2.06131e+07
POS8879	2,6,10,14-Hexadecatetraenoic acid, 3,7,11,15-tetramethyl-, (Z,E,E)-	10.855	305.247	[M+NH4]+	305.248	True	9.68334e+06	5.76367e+06	9.14052e+06	1.0049e+07	5.48955e+06	5.55485e+06	6.05326e+06	9.63343e+06	5.85859e+06	5.58285e+06	8.23374e+06	6.33147e+06	1.2977e+07	1.23835e+07	1.37177e+07	1.32235e+07	1.41986e+07	1.66168e+07	1.02185e+07	6.2408e+06	4.3463e+06	5.28534e+06	6.12673e+06	8.18271e+06	5.95894e+06	3.42447e+06	6.1679e+06	7.28601e+06	4.83614e+06	6.49115e+06	6.22019e+06	9.61682e+06	1.10789e+07	1.07952e+07	8.21604e+06	8.28331e+06	8.16866e+06	8219374	9.00641e+06	6.35997e+06	5.98471e+06	7.52277e+06	1.19688e+07
POS5838	L-Phenylalanine betaine	6.114	208.133	[M+H]+	208.133	True	3.16063e+06	4.49405e+06	6.46007e+06	1.08906e+07	2.58373e+06	4.28611e+06	1.13752e+07	1.28056e+06	6.69867e+06	4.12027e+06	5.18442e+06	4.37103e+06	6.10076e+06	7.25055e+06	5.98021e+06	5.43955e+06	8.0853e+06	4.60801e+06	5.50323e+06	5.95211e+06	4.23827e+06	4.78447e+06	5.32824e+06	5.58093e+06	1.6302e+07	3.77089e+06	6.51375e+06	3.19358e+06	1.20771e+07	1.50809e+07	2.4589e+07	5.27288e+06	1.08855e+07	6.41151e+06	9.48192e+06	5.55251e+06	9.37706e+06	4.32494e+06	2.95463e+06	4.22223e+06	4.3671e+06	3.89306e+06	3.00306e+06
POS7478	16-Hydroxypalmitic acid	9.648	255.232	[M+H-H2O]+	255.232	True	1.56502e+07	6.62356e+06	2.81426e+07	1.33435e+07	1.09158e+07	8.92806e+06	3.02664e+07	5.62559e+06	6.47245e+06	7.87854e+06	9.51209e+06	3.76651e+06	3.68249e+07	1.02802e+07	2.0172e+07	6.74255e+07	1.05393e+07	1.0492e+07	2.57822e+07	1.02231e+07	7.36426e+06	8.3295e+06	1.44327e+07	1.20442e+07	4.05801e+06	4.93748e+06	6.46855e+06	8.92259e+06	7.06689e+06	1.17649e+07	8.00393e+06	9.94074e+06	1.66728e+07	1.29814e+07	1.11321e+07	8.445e+06	8.0793e+06	4.01849e+06	4.23195e+06	1.77027e+07	8.07637e+06	1.77123e+07	1.53413e+07
POS6495	1,3-Dicyclohexylurea	8.455	225.196	[M+H]+	225.196	True	4.30741e+06	7.02942e+06	6.56287e+06	7.29919e+06	5.72431e+06	7.69698e+06	8.56972e+06	7.83488e+06	7.40342e+06	9.44371e+06	4.49572e+06	4.87858e+06	5.7745e+06	6.61164e+06	6.03284e+06	8.37669e+06	4.57249e+06	6.6925e+06	5.55016e+06	5.47828e+06	4.263e+06	8.86865e+06	6.32481e+06	6.69042e+06	2.63257e+07	6.09686e+06	9.47851e+06	5.29772e+06	1.03697e+07	1.00211e+07	7.43063e+06	6.09905e+06	5.23164e+06	4.52548e+06	7.69008e+06	6.10605e+06	5.18424e+06	3.89961e+06	4.69572e+06	6.28608e+06	3.79306e+06	5.5452e+06	5.75718e+06
POS13982	PC(20:5/16:0)	9.55	780.55	[M+H]+	780.554	True	2.69971e+07	2.79799e+07	2.65224e+07	1.81077e+07	1.47861e+07	1.43856e+07	1.70387e+07	3.28047e+07	3.95083e+07	1.80539e+07	1.82598e+07	1.08767e+07	2.46774e+07	2.57949e+07	3.69106e+07	1.19796e+07	5.04623e+06	2.03957e+07	6.0868e+07	4.91159e+07	2.25035e+07	1.01441e+08	5.70042e+07	6.38986e+07	8.34868e+07	9.85377e+07	8.52644e+07	5.18952e+07	4.70763e+07	2.47245e+07	4.76759e+07	1.56933e+07	4.71289e+07	5.14234e+07	3.19236e+07	1.69693e+07	9.92646e+06	1.32124e+07	1.77396e+07	1.32515e+07	2.97302e+07	2.09875e+07	1.55172e+07
POS3985	Indole-3-acrylic acid	5.277	170.06	[M+H-H2O]+	170.06	True	1.48541e+08	1.87653e+08	1.45452e+08	1.68697e+08	1.81837e+08	2.39849e+08	1.25422e+08	2.18798e+08	2.43441e+08	1.3069e+08	1.71486e+08	1.51585e+08	1.36845e+08	2.08278e+08	1.49478e+08	1.46844e+08	1.03767e+08	1.41005e+08	1.54362e+08	1.66075e+08	1.61744e+08	1.37301e+08	1.57988e+08	1.41631e+08	6.86699e+07	1.701e+08	1.6414e+08	1.39895e+08	1.52416e+08	1.74728e+08	1.45216e+08	1.80576e+08	2.40646e+08	2.2357e+08	1.35259e+08	1.97336e+08	1.60192e+08	176572649	1.93967e+08	1.79204e+08	1.59901e+08	1.28438e+08	1.42771e+08
POS10387	Cholic acid	8.423	391.284	[M+H-H2O]+	391.284	True	8.96314e+06	6.55511e+06	6.37816e+06	3.97049e+06	3.48667e+07	7.9249e+06	7.92367e+06	8.11614e+06	7.19685e+06	9.80584e+06	1.08255e+07	5.48257e+06	9.83203e+06	5.77801e+06	6.72248e+06	7.34272e+06	2.01626e+07	2.1538e+07	1.05239e+07	7.36844e+06	4.6844e+06	5.32997e+06	6.51577e+06	6.48156e+06	1.11704e+07	7.216e+06	7.90174e+06	4.61457e+07	9.04377e+06	9.10775e+07	1.60282e+07	8.19287e+06	4.2572e+07	4.5028e+07	7.03797e+06	3.60481e+06	2.82458e+06	6.90556e+06	1.17923e+07	2.97106e+06	5.80568e+06	6.66456e+06	6.33923e+06
POS707	1-Pyrrolidinecarboxaldehyde	0.621	100.076	[M+H]+	100.076	True	5.45132e+07	4.47912e+07	6.60895e+07	5.74147e+07	3.8319e+07	5.79156e+07	9.16791e+07	4.40977e+07	7.50053e+07	6.88041e+07	5.87402e+07	6.45408e+07	7.29726e+07	6.78798e+07	6.03758e+07	5.24634e+07	4.64961e+07	8.02146e+07	6.497e+07	6.34239e+07	5.4238e+07	5.8362e+07	8.18927e+07	7.21603e+07	1.19859e+08	8.47545e+07	4.65397e+07	6.89488e+07	8.09976e+07	6.97574e+07	7.41547e+07	5.48703e+07	7.24509e+07	4.37477e+07	8.36122e+07	6.09037e+07	3.13724e+07	5.81603e+07	4.36598e+07	4.09451e+07	1.05786e+08	6.75681e+07	3.29085e+07
POS12245	LPC(18:0)	10.141	562.326	[M+K]+	562.327	True	7.79245e+06	1.0312e+07	367759	121721	204977	104599	1.17954e+07	6.31749e+06	1.81892e+07	1.22509e+07	3.45469e+06	1.22336e+07	6.96343e+06	1.6271e+07	3.21627e+07	2.13801e+07	2.6677e+07	2.02009e+07	2.51247e+07	2.64899e+07	2.88166e+07	1.59796e+07	109372	102098	109272	115471	1.75651e+07	1.77871e+07	1.75965e+07	6.87588e+06	1.83676e+07	3.9435e+07	9.24574e+06	7.36673e+06	8.7487e+06	291476	367145	860038	166035	2.12272e+07	5.01437e+07	1.97985e+07	2.61047e+07
POS7172	Isoleucylhydroxyproline	4.824	245.15	[M+H]+	245.15	True	6.61274e+07	2.89724e+07	1.77288e+08	6.62174e+07	4.28657e+07	1.63987e+08	5.1141e+07	2.59445e+07	2.74902e+07	6.69566e+07	6.10044e+07	1.53376e+07	3.18293e+07	4.99287e+07	3.03229e+07	2.51496e+07	5.02029e+07	5.26032e+07	5.60621e+07	5.40114e+07	1.46192e+07	5.4348e+07	4.98993e+07	2.78003e+07	1.07884e+08	1.296e+07	6.61426e+07	7.02276e+07	6.52027e+07	4.39248e+07	3.03753e+07	1.1073e+07	2.16692e+07	2.10594e+07	9.24027e+07	3.28018e+07	3.00453e+07	2.71263e+07	9.13093e+07	5.10326e+07	4.66155e+07	9.10497e+07	3.26575e+07
POS7822	Deoxyguanosine	4.85	268.104	[M+H]+	268.104	True	3.10507e+07	4.00721e+07	3.94752e+07	6.27513e+07	4.03591e+07	4.72648e+07	4.48331e+07	5.63166e+07	3.84802e+07	4.43552e+07	2.76884e+07	2.80092e+07	5.79524e+07	4.05832e+07	3.71826e+07	3.54797e+07	5.05522e+07	5.16942e+07	5.32281e+07	4.17735e+07	3.04343e+07	6.22341e+07	4.93865e+07	5.24272e+07	6.83092e+07	3.71353e+07	4.02174e+07	1.65248e+07	3.58859e+07	3.31041e+07	3.272e+07	3.78438e+07	3.75261e+07	3.69156e+07	3.61708e+07	5.16178e+07	3.54831e+07	4.39093e+07	4.85834e+07	4.91456e+07	4.00278e+07	7.75152e+07	1.00448e+08
POS8878	Bishomostearidonic acid	9.324	305.247	[M+H]+	305.247	True	9.55879e+06	1.0217e+06	3.38493e+06	8.59485e+06	2.88105e+06	4107232	4.25014e+06	1.06333e+06	3.20398e+06	8.62218e+06	3.17004e+06	743999	7.10376e+06	8.47409e+06	9.01982e+06	1.09339e+07	4.63884e+06	6.65114e+06	1.65119e+07	2.05713e+06	842103	4.27338e+06	5.56508e+06	7.17734e+06	9.46869e+06	1.45174e+06	8.68147e+06	3.2686e+06	7.45887e+06	8.75878e+06	8.82072e+06	1.09781e+06	1.0885e+06	1.53256e+06	1.42356e+06	628930	756444	3.60795e+06	1.43182e+06	617851	993364	4.46761e+06	2.7241e+06
POS8910	Glutathione (oxidized)	2.424	307.083	[M+2H]+	307.083	True	6.12148e+06	5.24816e+06	9.35351e+06	6.63078e+08	8.59306e+08	1.92264e+08	1.66985e+06	655724	3.36913e+06	1.54106e+07	216.075	1.52406e+06	244236	7.67316e+06	315245	374460	4.82994e+07	4.46188e+07	154691	6.28309e+06	2.49206e+06	2.31871e+06	1.72255e+06	5.65638e+06	8.10534e+06	197399	3.42641e+07	1.8649e+08	1.72139e+06	174686	98029.6	216.075	192978	355827	1.34365e+06	121177	797546	5.68173e+07	4.59654e+07	2.34248e+07	8.83529e+06	4.71125e+06	5.87284e+06
POS1777	3,3'-Iminodipropionitrile	0.921	124.087	[M+Na]+	124.087	True	1.5537e+08	4.60412e+08	1.99364e+08	1.75613e+08	8.03148e+07	1.03035e+08	3.06588e+08	4.61873e+08	1.96318e+08	1.32266e+08	2.29774e+08	3.14824e+08	2.66454e+08	2.04542e+08	2.07412e+08	3.99942e+08	2.42833e+08	2.1501e+08	3.04017e+08	3.1915e+08	3.15663e+08	3.38111e+08	2.18235e+08	3.69344e+08	3.56824e+08	2.96294e+08	3.48929e+08	3.91267e+08	2.60655e+08	2.75671e+08	2.53863e+08	3.58017e+08	3.30436e+08	2.80171e+08	3.01864e+08	2.5343e+08	1.59697e+08	2.59746e+08	1.3044e+08	2.405e+08	2.26136e+08	2.40347e+08	3.45453e+08
POS4173	4-Quinolinecarboxylate	5.881	174.055	[M+H]+	174.055	True	2.55799e+06	5.81821e+06	1.20574e+06	1.70801e+07	9.95099e+06	8.87904e+06	2.08088e+07	9.3111e+06	8.75927e+06	2.9012e+06	4.42071e+06	1.59434e+07	3.45035e+06	1.42003e+07	3.25816e+06	4.393e+06	1.19099e+07	7.34951e+06	3.45386e+06	7.76158e+06	1.03803e+07	4.25656e+06	5.60596e+06	1.53776e+07	1.8437e+07	7.70484e+06	7.15836e+06	5.41692e+06	1.91616e+07	1.95434e+07	3.48295e+07	1.27984e+07	1.48569e+07	1.66254e+07	1.3492e+07	9.0396e+06	5.45949e+06	7.63539e+06	4.91844e+06	3.23834e+06	6.05584e+06	3.12312e+06	5.29731e+06
POS6646	Prolylleucine	3.761	229.154	[2M+H]+	229.155	True	7.14661e+07	8.63638e+07	3.41485e+07	5.29971e+07	7.6072e+07	3.38976e+07	7.40608e+07	6.33859e+07	1.07311e+08	5.43407e+07	5.13504e+07	1.09191e+08	4.3789e+07	3.99569e+07	7.61113e+07	3.85055e+07	9.7643e+07	2.66317e+07	7.72575e+07	8.50862e+07	4.29814e+07	6.44555e+07	3.02624e+07	3.63612e+07	2.31793e+08	6.14545e+07	2.08485e+07	4.49701e+07	3.98213e+07	4.98493e+07	1.51181e+08	3.0129e+07	4.4253e+07	5.60283e+07	4.18465e+07	2.94062e+07	1.12014e+08	4.94187e+07	1.35293e+08	1.85557e+08	4.34214e+07	2.99994e+07	1.10423e+08
POS4322	Ethylenediamine-N,N'-diacetic acid	1.157	177.087	[M+H-H2O]+	177.087	True	6.8418e+08	5.46319e+08	4.96319e+08	6.43933e+08	2.91412e+08	5.36914e+08	4.87817e+08	4.84334e+08	5.11129e+08	5.19876e+08	7.15525e+08	4.15681e+08	5.16983e+08	5.39135e+08	4.94993e+08	6.11183e+08	4.97783e+08	4.18109e+08	5.8454e+08	5.8926e+08	5.06923e+08	6.02837e+08	4.05612e+08	6.1705e+08	6.79835e+08	6.67917e+08	5.78998e+08	4.18248e+08	5.95878e+08	6.54218e+08	5.8188e+08	6.13579e+08	6.10481e+08	6.42243e+08	6.24193e+08	2.99286e+08	3.09837e+08	4.0748e+08	2.07781e+08	3.562e+08	2.96427e+08	3.70026e+08	2.19516e+08
POS8596	13-OxoODE	9.84	295.227	[M+H]+	295.227	True	4.42656e+06	2.33499e+06	4.55601e+06	4.9531e+07	3.23112e+06	5.55119e+06	4.85556e+07	3.0625e+06	1.42639e+06	2.98978e+06	4.0483e+06	500937	1.23043e+07	1.70068e+07	8.36012e+06	1.01331e+07	4.41722e+07	5.61249e+06	3.56598e+06	3.6178e+06	459182	2.19453e+06	4.32507e+06	5.64119e+07	1.77863e+07	3.49978e+06	3.78108e+06	4.81113e+06	3.96528e+07	3.86965e+07	6.8625e+07	3.31582e+06	2.98315e+06	939825	1.58867e+07	2.21884e+06	2.29277e+06	2.28074e+06	3.99082e+06	1.646e+06	799711	3.59403e+06	2.68685e+06
POS3137	8-Oxo-7,8-dihydrodeoxyguanine	4.904	152.057	[M+CH3OH+H]+	152.057	True	6.13004e+07	1.3703e+07	7.78962e+07	3.10526e+07	3.35345e+07	8.78176e+07	7.71383e+07	1.11126e+07	7.72269e+07	8.81624e+07	1.31635e+07	1.06314e+07	1.15036e+08	8.31377e+07	1.63385e+07	6.61969e+07	1.01983e+08	1.89824e+07	1.51784e+07	7.74712e+07	6.39161e+07	1.25388e+07	1.04785e+08	1.71616e+07	1.50945e+07	7.46885e+07	8.30593e+07	6.52014e+06	8.40427e+06	6.2762e+07	6.03291e+07	1.53614e+07	7.22734e+07	7.18016e+07	2.33697e+07	1.56424e+07	7.18698e+07	8.01972e+07	1.71908e+07	9.16252e+07	8.3352e+07	1.23469e+07	2.38665e+08
POS5927	3',5'-Dideoxythymidine	4.973	211.107	[M+NH4]+	211.108	True	8.6019e+06	5.50842e+06	1.02772e+07	7.5007e+06	1.13295e+07	2.65242e+07	1.18166e+07	8.77645e+06	1.23257e+07	1.69784e+07	1.42312e+07	5.76208e+06	6.80899e+06	6.16522e+06	9.95461e+06	8.89006e+06	1.44658e+07	9.89468e+06	6.17566e+06	1.70071e+07	8.64444e+06	1.22424e+07	1.28378e+07	8.41966e+06	1.91987e+07	4.57783e+06	1.84504e+07	8.2182e+06	1.66065e+07	7.8898e+06	1.66574e+06	6.1937e+06	8.36625e+06	6.24926e+06	1.20634e+07	1.26457e+07	9.84316e+06	1.19795e+07	1.15274e+07	8.90753e+06	6.12577e+06	1.37465e+07	1.06316e+07
POS5090	dehydro-beta-Ionone	5.845	191.143	[M+H]+	191.143	True	770095	322518	965854	223551	5.89098e+06	1.14687e+06	865141	128784	621720	1.17665e+06	820677	3.03303e+06	91358	724946	1.78595e+06	1374493	2.41754e+06	3.15246e+06	721197	114566	1.13222e+06	612320	1.32272e+06	648244	2.07142e+06	625199	628147	114413	4.4042e+06	2.00833e+06	636656	1.20361e+06	1.10847e+06	1.17497e+06	298271	1.99427e+06	2.76373e+06	1.89787e+06	6.70936e+06	447162	574131	22189947	1.33417e+07
POS3110	4,5-Dimethyl-2-ethylphenol	5.372	151.112	[M+H]+	151.112	True	2.45198e+06	2.70653e+06	3.37481e+06	2.40213e+07	2.51075e+07	6.76202e+06	8.02301e+06	6.1817e+06	3.1547e+06	2.23123e+07	4.7306e+06	3.91462e+06	8.307e+06	5.8314e+06	8.01707e+06	1.46395e+07	1.85843e+07	6.3372e+06	5.17085e+06	4749060	6.37731e+06	4.16755e+06	6.10513e+06	2.40985e+06	7.37999e+06	3.90304e+06	5.82862e+06	4.67536e+06	6.18029e+06	4.05891e+06	2.79353e+06	4.20674e+06	4.22409e+07	4.67375e+07	4.99739e+06	3.27701e+06	7.85917e+06	6455612	4.47346e+06	1.20672e+07	2.06744e+06	2.21453e+08	8.7273e+07
NEG5390	Palmitoleic acid	10.837	253.215	[M-H]-	253.217	True	1.5926e+06	2.15938e+06	6.34888e+06	685422	967839	676741	1.05949e+06	921397	1.61755e+06	842946	2.11882e+06	517573	3.65322e+06	663763	244197	2.36275e+06	1.05481e+06	1.80378e+06	1.24659e+06	807210	1.614e+06	1.40123e+06	2.42102e+06	1.36469e+06	92624.7	460892	386267	220093	216.075	707992	355064	658307	1.27817e+06	1.57517e+06	581319	3.69947e+06	1.54441e+06	963954	1.93478e+06	3.47794e+06	2.42898e+06	2.66962e+06	3.05633e+06
POS9049	2-trans,4-cis-Decadienoylcarnitine	7.303	312.216	[M+H]+	312.217	True	333940	1.29121e+06	3.12159e+06	3.27911e+06	5.05825e+06	3.78821e+06	627812	111749	207518	5.26096e+06	1.01247e+06	497003	94058.5	116809	1.16998e+06	347720	1.44162e+06	264189	120988	2.24461e+06	834816	1.68008e+06	1.97398e+06	1.11721e+06	301455	143785	950120	280437	291742	216.075	309990	1.26964e+06	3.18338e+06	2.9096e+06	155683	2.75499e+06	1.79314e+06	548618	381296	1.26508e+06	344380	1.54387e+07	2.38765e+06
POS5114	Diethyltoluamide	8.148	192.138	[M+H]+	192.138	True	1.24593e+07	1.23822e+07	1.41162e+07	1.2371e+07	1.35876e+07	14769028	1.44818e+07	1.22213e+07	1.49715e+07	1.40146e+07	1.40343e+07	1.42658e+07	1.68796e+07	1.67384e+07	1.4516e+07	1.41188e+07	1.64599e+07	1.46508e+07	1.31346e+07	1.3931e+07	1.74757e+07	1.9914e+07	1.51664e+07	1.51172e+07	1.63414e+07	1.72853e+07	1.78516e+07	1.65587e+07	3.46824e+07	3.2637e+07	4.53569e+07	2.25213e+07	3.86989e+07	3.19114e+07	4.55912e+07	1.28381e+07	1.24372e+07	1.08589e+07	1.01966e+07	1.38571e+07	1.18684e+07	1.12831e+07	1.31332e+07
POS6074	Citric acid	1.498	215.016	[M+Na]+	215.016	True	5.65029e+08	4.88481e+08	8.22296e+08	6.34131e+08	6.01346e+08	8.05829e+08	7.83856e+08	3.49016e+08	7.34172e+08	8.95911e+08	5.53234e+08	820464926	6.44769e+08	8.23644e+08	1.2287e+09	7.71345e+08	7.8148e+08	3.41475e+08	7.98992e+08	7.73764e+08	4.35688e+08	8.98308e+08	8.73999e+08	8.15133e+08	9.40723e+08	1.3035e+08	9.15904e+08	235216852	5.22368e+08	3.42593e+08	4.60573e+08	2.0143e+08	414932226	3.7584e+08	4.42908e+08	3.2975e+08	1.0982e+09	4.04192e+08	6.99107e+08	6.64544e+08	3.42585e+08	7.34995e+08	578643578
POS3523	Indole-3-acetaldehyde	6.417	160.076	[M+H]+	160.076	True	1.96895e+07	1.66315e+07	1.77618e+07	3.10796e+07	2.17655e+07	2.41813e+07	2.35279e+07	2.26368e+07	1.70374e+07	3.4173e+07	1.88452e+07	1.39976e+07	2.54612e+07	2.65987e+07	2.01367e+07	1.39243e+07	1.33367e+07	1.85403e+07	1.54041e+07	1.39281e+07	1.30315e+07	2.2447e+07	1.79803e+07	2.79237e+07	1.56765e+07	1.05896e+07	1.65118e+07	1.23116e+07	1.3491e+07	1.98297e+07	1.99304e+07	1.28847e+07	1.89445e+07	1.77383e+07	1.43848e+07	1.86955e+07	2.01719e+07	1.36118e+07	2.20895e+07	1.98784e+07	1.53619e+07	1.66744e+07	1.90548e+07
POS11821	LPC(18:1)	8.834	522.355	[M+H]+	522.356	True	3.66049e+08	4.31764e+08	3.36181e+07	2.19805e+07	5.41146e+08	4.71188e+08	5.08403e+08	5.39601e+08	2.73477e+08	1.48724e+09	9.74579e+08	3.84021e+08	5.87389e+08	1.67119e+09	5.79234e+08	5.19968e+08	5.69117e+08	5.44312e+08	4.45126e+08	1.02252e+09	5.80427e+08	6.09801e+08	9.69322e+06	1.95702e+07	5.25055e+08	4.08136e+08	2.96632e+08	6.61651e+08	4.5567e+08	3.07866e+08	2.9538e+08	3.00619e+08	3.55641e+08	1.25426e+09	1.28762e+09	2.40409e+07	1.66161e+07	1.99243e+09	1.97079e+09	7.32335e+08	1.13647e+09	1.3894e+09	5.8901e+08
NEG1185	Malic acid	1.004	133.009	[M-H]-	133.012	True	4.87759e+08	3.66967e+08	5.5206e+08	6.63289e+08	5.84004e+08	706431361	6.67564e+08	6.77185e+08	1.01385e+09	9.48899e+08	8.25567e+08	7.10725e+08	8.08918e+08	4.62336e+08	5.0675e+08	4.33185e+08	7.10042e+08	8.12401e+08	7.4738e+08	4.7759e+08	6.42738e+08	6.10103e+08	6.54761e+08	6.00972e+08	6.58174e+08	2.53017e+08	3.7648e+08	6.33876e+08	6.26426e+08	7.19393e+08	7.35593e+08	3.51774e+08	6.74882e+08	6.67246e+08	5.6216e+08	6.90339e+08	1.24603e+09	7.80789e+08	7.2775e+08	5.84173e+08	1.01141e+09	1.02474e+09	7.92527e+08
POS2945	Glutamine	0.92	147.076	[M+H]+	147.076	True	2.92755e+08	3.75204e+08	3.51202e+08	2.53577e+08	3.14904e+08	3.24397e+08	2.8922e+08	4.45763e+08	2.75762e+08	3.10094e+08	3.22781e+08	4.08539e+08	3.15537e+08	3.33061e+08	3.33598e+08	4.06084e+08	2.84684e+08	2.22294e+08	4.67129e+08	4.12401e+08	4.21144e+08	3.94964e+08	3.05563e+08	4.24308e+08	3.39911e+08	4.08187e+08	3.71878e+08	4.36269e+08	3.1517e+08	2.91356e+08	3.90186e+08	3.23201e+08	3.77804e+08	3.50715e+08	3.64325e+08	3.50245e+08	3.69192e+08	2.45225e+08	2.79593e+08	3.76559e+08	3.49943e+08	3.2083e+08	3.82107e+08
POS266	Morpholine	13.559	88.0762	[M+H]+	88.0757	True	4.20175e+08	4.33353e+08	6.79112e+08	4.90591e+08	6.48958e+08	7.98995e+08	1.05098e+09	4.1031e+08	7.39093e+08	3.68637e+08	6.21741e+08	6.73127e+08	5.72594e+08	6.79957e+08	1.06083e+09	8.49865e+08	7.97889e+08	4.25189e+08	5.93212e+08	7.61735e+08	4.65716e+08	3.22657e+08	9.78495e+08	5.90899e+08	8.75951e+08	5.86185e+08	1.25517e+09	1.74821e+09	4.27128e+08	9.2821e+08	7.70458e+08	5.28005e+08	3.57868e+08	4.42992e+08	1.16234e+09	7.35203e+08	3.56816e+08	3.88051e+08	4.43092e+08	2.68421e+08	3.66384e+08	3.73784e+08	5.88796e+08
POS1715	3-Aminopicolinaldehyde	1.311	123.055	[M+H]+	123.055	True	1.20211e+08	2.42347e+07	3.6152e+07	3.04577e+07	1.2056e+08	2.41015e+07	1.03374e+08	3.39904e+07	4.60633e+07	2.61962e+07	6.12022e+07	8.76043e+07	2.84651e+07	3.75506e+07	2.14485e+07	2.26229e+07	2.81875e+07	2.68439e+07	4.54482e+07	3.01928e+07	2.7709e+07	9.36315e+07	6.1975e+07	3.45256e+07	2.43467e+07	5.50361e+07	4.27767e+07	2.42096e+08	2.45169e+07	7.53246e+07	1.63344e+08	6.045e+07	4.59266e+07	1.85339e+07	3.78151e+07	4.97127e+07	4.15954e+07	2.49281e+07	3.40169e+07	6.47252e+07	5.30364e+07	3.01778e+07	3.1761e+07
POS5839	Benzoylcholine	5.097	208.133	[M]+	208.133	True	8.86231e+07	8.61694e+07	9.45456e+07	7.95722e+07	9.35214e+07	8.72692e+07	9.39914e+07	8.29513e+07	8.98758e+07	101690213	9.93109e+07	9.70389e+07	9.58708e+07	1.0314e+08	1.0787e+08	1.15079e+08	9.2572e+07	9.22194e+07	1.07026e+08	1.02348e+08	9.35424e+07	1.02787e+08	1.03636e+08	9.39443e+07	1.06594e+08	1.00837e+08	9.76504e+07	1.0013e+08	1.03685e+08	9.80899e+07	1.03449e+08	1.02893e+08	9.54649e+07	9.42303e+07	1.05128e+08	8.48867e+07	8.80552e+07	8.00035e+07	7.06256e+07	8.90717e+07	8.54183e+07	7.97356e+07	8.5192e+07
POS9763	alpha-(4-Fluorophenyl)-4-(5-fluoro-2-pyrimidinyl)-1-piperazine butanol	5.628	349.184	[M+Na]+	349.183	True	1.00673e+07	1.85656e+07	1.62611e+07	1.48181e+07	1.85574e+07	1.54073e+07	1.35466e+07	7.99345e+06	1.47598e+07	1.49289e+07	1.58389e+07	1.98323e+07	1.20866e+07	1.07878e+07	9.90443e+06	8.12862e+06	1.10682e+07	1.49998e+07	9.02354e+06	1.36611e+07	8.04742e+06	9.56599e+06	1.3192e+07	1.7898e+07	1.47822e+07	9.89575e+06	2.22839e+07	1.18605e+07	2.0699e+07	6.87596e+06	7.66357e+06	1.03935e+07	1.27459e+07	1.39369e+07	5.95811e+06	1.36887e+07	1.05311e+07	2.07654e+07	2.491e+07	8.77794e+06	1.00705e+07	1.40764e+07	1.17943e+07
POS6691	Lauramine oxide	8.499	230.247	[M+H]+	230.248	True	1.92241e+08	1.33457e+08	9.05973e+07	1.18632e+08	1.16042e+08	1.90923e+08	2.01764e+08	1.13672e+08	1.12656e+08	9.9533e+07	2.13839e+08	1.22052e+08	8.69706e+07	1.47677e+08	2.44972e+08	1.62186e+08	1.83098e+08	1.07655e+08	1.12659e+08	1.42057e+08	1.94188e+08	1.20082e+08	1.05729e+08	2.58493e+08	5.51963e+08	8.51088e+07	1.09974e+08	1.90898e+08	2.07567e+08	2.93176e+08	4.18689e+08	2.68989e+08	1.41043e+08	8.64679e+07	1.34073e+08	1.12503e+08	1.93827e+08	5.65521e+07	1.51678e+08	1.42932e+08	1.50264e+08	1.04435e+08	1.7478e+08
POS4547	2,2,7,7-Tetramethyl-1,6-dioxaspiro[4.4]nona-3,8-diene	8.174	181.122	[M+H]+	181.123	True	1.39207e+07	8.97935e+06	7.31351e+06	2.71513e+07	3.09682e+07	1.54971e+07	3.10157e+07	1.6435e+07	2.10331e+07	2.29795e+07	1.34465e+07	1.16087e+07	3.53859e+07	3.49023e+07	2.27617e+07	1.54815e+07	2.56142e+07	3.09302e+07	2.10823e+07	1.99036e+07	1.28854e+07	2.43646e+07	1.88138e+07	3.26509e+07	3.92497e+07	2.14233e+07	2.90232e+07	2.56872e+07	2.91295e+07	3.09491e+07	3.76149e+07	1.87037e+07	2.48043e+07	2.66289e+07	4.02097e+07	1.07109e+07	1.96436e+07	2.34006e+07	1.17193e+07	1.6081e+07	1.1613e+07	1.03374e+07	1.68265e+07
POS14037	PC(16:0/20:4)	8.504	782.567	[M+H]+	782.57	True	9.84856e+06	1.72693e+07	1.91675e+07	1.88111e+07	1.12664e+07	3.46903e+07	1.1845e+07	1.43466e+07	8.0261e+06	2.01844e+07	1.07939e+07	2.72003e+07	2.68634e+07	3.43626e+07	1.83559e+07	2.21929e+07	2.29727e+07	2.4421e+07	8.98983e+06	2.33481e+07	8.32264e+06	1.10196e+07	8.08004e+06	7.71181e+06	5.31207e+07	1.48054e+07	4.34554e+06	7.72497e+06	1.37243e+07	1.54292e+07	1.55205e+07	1.14719e+07	3.46921e+07	1.0582e+07	1.1818e+07	1.37842e+07	1.15383e+07	1.84607e+07	1.7359e+07	1.57922e+07	5.77189e+06	8.40569e+06	1.52137e+07
POS3540	2-Ethyl-3-hydroxy-2,4,4-trimethyloxazolidine	1.639	160.133	[M+H]+	160.133	True	5.42042e+08	5.96569e+08	5.32563e+08	1.20832e+09	1.58957e+09	1.55359e+09	4.39389e+08	782048282	1.51741e+09	1.12199e+09	1.35347e+09	5.64618e+08	3.44932e+08	1.73926e+09	1.78151e+09	2.6779e+09	1.51904e+09	1.58683e+09	5.33461e+08	1.12576e+09	1.32792e+09	4.02671e+08	1.16203e+09	4.442e+08	8.06205e+08	5.41913e+08	1.0034e+09	1.02415e+09	2.11226e+09	6.98501e+08	6.34263e+08	6.60934e+08	5.76704e+08	5.97187e+08	5.9113e+08	1.09448e+09	1.33421e+09	5.58984e+08	1.45539e+09	8.9513e+08	4.52135e+08	5.62937e+08	5.83072e+08
POS6475	3-Hydroxykynurenine	2.258	225.086	[M+H]+	225.087	True	6.57474e+07	4.59368e+08	4.41062e+07	1.97288e+07	4.79161e+07	6.03643e+07	4.12183e+06	2.59041e+08	1.49463e+08	6.04803e+07	8.4851e+07	1.04938e+08	1.91779e+07	4.1623e+07	5.46735e+07	4.29771e+07	2.08414e+07	5.61552e+07	4.17092e+07	1.14156e+08	2.7794e+08	2.4199e+07	3.56925e+07	1.50215e+06	2.23024e+06	6.52985e+07	2.24271e+07	1.71368e+07	1.75501e+07	4.30792e+06	2.07723e+06	1.19888e+08	1.2378e+08	1.23717e+08	2.3626e+07	2.17757e+08	1.32152e+08	4.21023e+07	2.56082e+08	1.42527e+08	9.76747e+07	5.20892e+07	6.53662e+07
POS3946	beta-carboline	6.01	169.076	[M+H]+	169.076	True	4.19133e+06	4.14623e+07	1.1611e+07	1.13454e+07	7.20461e+06	1.7025e+07	9.75778e+06	7.01255e+07	3.75074e+07	5.33252e+06	2.05721e+07	1.0685e+08	1.73864e+07	1.5008e+07	1.00405e+07	1.6402e+07	9.8884e+06	1.29981e+07	1.44914e+07	3.36695e+07	2.92435e+07	9.04663e+06	1.30102e+07	1.16452e+07	1.56543e+07	3.19563e+07	1.06652e+07	8.84577e+06	1.22381e+07	9.30641e+06	1.57215e+07	2.34247e+07	3.70344e+07	2.99729e+07	1.9139e+07	3.2397e+07	7.96761e+07	2.31901e+07	2.70872e+07	3.91517e+07	2.8011e+07	2.22583e+07	2.81526e+07
POS4705	Phosphocholine	9.245	184.073	[M+H]+	184.073	True	6.2174e+07	7.31438e+07	4.49387e+07	5.28567e+07	5.43783e+07	5.9104e+07	7.39185e+07	3.69272e+07	8.0129e+07	6.92596e+07	6.55432e+07	7.76447e+07	1.03195e+08	6.18373e+07	7.24543e+07	7.03893e+07	5.48084e+07	5.4305e+07	7.3409e+07	6.72553e+07	5.94405e+07	8.56106e+07	6.62797e+07	6.45066e+07	5.80924e+07	4.13538e+07	6.23734e+07	4.26262e+07	4.58975e+07	6.63046e+07	7.66401e+07	5.27114e+07	7.20612e+07	7.83389e+07	7.59949e+07	4.93223e+07	8.24087e+07	6.79397e+07	4.8736e+07	6.6859e+07	7.16454e+07	5.65219e+07	6.47738e+07
POS13532	PC(O-16:0/18:1)	10.909	746.606	[M+H]+	746.606	True	3.93134e+06	4.76532e+06	4.03483e+06	4.55328e+06	3.66782e+06	1.55614e+06	1.75653e+06	1.48878e+06	1.78996e+06	1.50843e+06	1.77535e+06	1.96933e+06	2.70347e+06	1.53436e+06	2.37751e+06	2.69146e+06	2.45738e+06	485791	2.01676e+06	1.27866e+06	1.91183e+06	1.47446e+06	1.7367e+06	1.93424e+06	1.12732e+06	3.13613e+06	2.58569e+06	2.77989e+06	537162	1.37525e+06	2.67316e+06	861536	1.82593e+06	2.67644e+06	1.31594e+06	3.19369e+07	1.25783e+07	3.74814e+07	2.20872e+07	2.34278e+07	1.17685e+07	1.54471e+07	1.31307e+07
POS2984	(S)-Actinidine	4.949	148.112	[M+H]+	148.113	True	309273	6.9422e+06	1.20212e+07	1.04126e+07	4.31278e+07	307449	1.33273e+07	1.58467e+07	2.0012e+07	2.56093e+07	1.72343e+07	1.23822e+07	8.34762e+06	1.83951e+07	1.497e+07	414011	1.77216e+07	7.86411e+06	1.44779e+07	1.3827e+07	1.06166e+07	8.03954e+06	8.20376e+06	9.60187e+06	1.07986e+07	7.75378e+06	1.06047e+07	1.59368e+07	8.634e+06	1.57548e+07	1.40022e+07	7.82147e+06	1.50673e+07	1.44527e+07	7.5203e+06	1.2969e+07	1.21351e+07	1.60352e+07	8.16316e+06	494552	1.21555e+07	1.74532e+06	2.83825e+06
POS5011	N6-Acetyl-L-lysine	1.429	189.123	[M+H]+	189.123	True	1.49767e+08	1.13881e+08	153619960	1.40102e+08	1.75135e+08	1.23044e+08	1.55128e+08	1.19905e+08	1.43706e+08	1.58744e+08	1.36571e+08	1.09019e+08	1.08072e+08	1.0721e+08	1.34255e+08	1.40818e+08	1.2139e+08	1.0482e+08	1.5734e+08	1.29874e+08	1.33712e+08	1.02748e+08	1.2021e+08	1.24205e+08	2.49872e+08	1.04e+08	9.31087e+07	1.13101e+08	1.06875e+08	1.36537e+08	1.3596e+08	1.02009e+08	1.04723e+08	1.03568e+08	9.37504e+07	1.13132e+08	1.0554e+08	1.88956e+08	1.19621e+08	1.20101e+08	1.35656e+08	9.80914e+07	8.8998e+07
POS2894	gamma-Guanidinobutyric acid	1.435	146.093	[M+H]+	146.092	True	2.5289e+06	1.60766e+06	383295	1.74702e+06	3.18704e+06	2.67238e+06	774683	888732	2.12696e+06	2.58406e+06	485218	2.89235e+06	516441	2.88635e+06	857908	1.887e+06	1.27624e+08	7.13358e+07	2.61537e+06	1.87558e+06	1.43051e+06	1.72542e+06	1.89477e+06	3.08036e+06	2.51229e+06	1.42941e+06	1.52533e+06	4.10301e+06	2.18449e+06	2.58048e+06	3.08151e+06	749578	1.08648e+06	1.6754e+06	1.44984e+06	3.17638e+06	1.82973e+06	2.19108e+06	3.20985e+08	1.96951e+06	1.74897e+06	2.14508e+06	1.49121e+06
POS2967	Indole-5,6-quinone	7.441	148.039	[M+H]+	148.04	True	1.24175e+06	754010	1.88265e+06	2.68447e+06	1.18517e+06	1.47669e+06	6.59375e+06	978642	1.54069e+06	1.3649e+06	627201	1.29723e+06	1.73457e+06	2.93813e+06	1.01315e+06	1.89279e+06	3.89789e+06	1.98507e+06	1.87766e+06	661218	509139	1.23851e+06	985458	4.16172e+06	5.81666e+06	1.16473e+06	1.28706e+06	1.87256e+06	4.27722e+06	4.86138e+06	1.0907e+07	1.70543e+06	381857	861408	2.2785e+06	1.17439e+06	3.41506e+06	1.09985e+06	999357	1.6472e+06	872993	1.47503e+06	389088
POS5014	Homoarginine	0.939	189.135	[M+H]+	189.135	True	5.32689e+08	5.48544e+08	3.34279e+08	4.54621e+08	4.71764e+08	4.71612e+08	4.63976e+08	3.93714e+08	3.69904e+08	6.52415e+08	5.17592e+08	4.52382e+08	6.07633e+08	3.85634e+08	4.92616e+08	5.97693e+08	5.07984e+08	3.62368e+08	6.92424e+08	4.37893e+08	6.93274e+08	4.98891e+08	4.94687e+08	5.16351e+08	8.54678e+08	4.91071e+08	4.05226e+08	2.59064e+08	4.60861e+08	4.02726e+08	5.15877e+08	5.21119e+08	4.04436e+08	4.08536e+08	4.95945e+08	4.4852e+08	3.1559e+08	3.9139e+08	5.02832e+08	3.45218e+08	370054967	3.76221e+08	3.39199e+08
POS2183	indol-2-one	5.148	132.045	[M+H]+	132.044	True	113816	1.60323e+08	230841	2.90593e+06	583654	6.27248e+07	391644	2.0757e+08	1.4178e+08	257343	5.48639e+07	2.56482e+08	3.01219e+07	545790	942926	1.49441e+06	2.60026e+07	1.66521e+08	1.52065e+06	6.28048e+07	2.43152e+08	1.83147e+06	320122	407204	3.95931e+07	9.55714e+07	2.51713e+07	516422	1.50574e+07	108233	975337	1.70701e+08	1.63838e+08	1.63205e+08	4.56989e+07	3.24095e+08	2.83205e+08	6.3404e+07	2.83209e+08	2.23269e+08	7.36444e+07	7.23839e+07	1.41713e+08
POS8728	Sphingosine	9.407	300.289	[M+H]+	300.29	True	1.38451e+07	4.43402e+06	9.35778e+06	4.77019e+06	7.71869e+06	5.99022e+06	4.32862e+06	9.48141e+06	6.79578e+06	5.65853e+06	1.19484e+07	1.30657e+07	1.19855e+07	1.52494e+07	2.15844e+07	2.09812e+07	2.52862e+07	1.57081e+07	1.54589e+07	1.3421e+07	2.01354e+07	8.7236e+06	8.90511e+06	1.00673e+07	1.36942e+07	4.27325e+06	1.25591e+07	4.7719e+07	8.9099e+06	1.47036e+07	1.27687e+07	2.67297e+07	2.0052e+07	1.23803e+07	1.9094e+07	4.84254e+06	1.33958e+07	2.2438e+06	1.6615e+07	1.52588e+07	1.02056e+07	7.39756e+06	1.1599e+07
POS1586	Indane	8.913	119.086	[M+H]+	119.086	True	6.35524e+06	9.134e+06	7.96864e+06	1.12557e+07	7.99427e+06	7.44637e+06	7.33701e+06	8.11267e+06	1.16402e+07	7.64215e+06	1.11239e+07	6.96659e+06	6.5698e+06	7.21131e+06	9.07442e+06	6.13862e+06	9.90169e+06	1.1644e+07	8.23565e+06	1.2492e+07	6.29979e+06	7.85057e+06	8.844e+06	8.7192e+06	8.50524e+06	5.70125e+06	9.17767e+06	6.92412e+06	7.11544e+06	7.51069e+06	2.54223e+07	5.98587e+06	1.02087e+07	8.07095e+06	6.47383e+06	7.8148e+06	1.17165e+07	5.61759e+06	9.81321e+06	6.62369e+06	5.26337e+06	7.27925e+06	6.32082e+06
POS5304	4-Hydroxyhippuric acid	5.234	196.06	[M+H]+	196.06	True	2.80799e+06	2.26044e+06	5.56102e+06	5.54072e+06	8.12883e+07	2.86315e+07	4.37183e+07	8.57569e+06	1.18487e+07	3.75925e+07	2.64794e+07	4.50829e+07	1.358e+07	2.35328e+07	2.38222e+07	1.07755e+07	4.22341e+07	1.28198e+08	1.63633e+07	8.04838e+06	3.93348e+07	7.90705e+06	2.22466e+07	1.50198e+07	6.0873e+07	1.13066e+07	1.05607e+07	1.15563e+07	6.9939e+07	1.2303e+08	2.01288e+07	5.4716e+06	7.04411e+06	7.20703e+06	5.70874e+06	3.98004e+07	2.91718e+07	2.13065e+07	3.93221e+08	5.27799e+06	5.48773e+06	2.93911e+07	1.48332e+07
POS7234	N-acetyltryptophan	6.479	247.108	[M+H]+	247.108	True	3.69123e+06	4.80542e+06	5.67962e+06	3.48919e+06	6.23516e+06	5.14039e+06	3.96474e+06	4.42488e+06	4.83844e+06	5.19978e+06	3.0164e+06	3.9834e+06	1.9986e+06	3.96036e+06	2.00517e+06	2.69202e+06	3.54433e+06	3.9377e+06	2.77248e+06	3.17449e+06	2.85108e+06	2.53957e+06	2.18548e+06	4.75205e+06	2.201e+06	3.07553e+06	1.70346e+06	2.85005e+06	4.19006e+06	1.08415e+07	7.26621e+06	4.39778e+06	7.39206e+06	7.02919e+06	9.71622e+06	3.87432e+06	4.60623e+06	3.1673e+06	4.05919e+06	3.11118e+06	3.11906e+06	2.5623e+06	2.67623e+06
POS2063	3-Methylene-indolenine	6.809	130.065	[M+H-H2O]+	130.066	True	5.47995e+06	8.87796e+06	7.89065e+06	4.69792e+06	1.12117e+07	1.14698e+07	6.98479e+06	1.20337e+07	1.2165e+07	7.07325e+06	9.98626e+06	2.58555e+07	5.46011e+06	5.75201e+06	6.93865e+06	3.74735e+06	7.75789e+06	1.97813e+07	5.47525e+06	6.74594e+06	9.19565e+06	6.25901e+06	6.0847e+06	6.41149e+06	9.66507e+06	6.55137e+06	6.69531e+06	6.56586e+06	6.16139e+06	8.14008e+06	5.74507e+06	9.07911e+06	1.87285e+07	1.71774e+07	8.10177e+06	1.23364e+07	3.22224e+07	8.9323e+06	1.46784e+07	1.14939e+07	7.19717e+06	6.0529e+06	6.97344e+06
POS3891	Mercaptobenzothiazole	7.722	167.993	[M+H]+	167.994	True	3.0578e+07	4.49888e+07	4.64288e+07	5.0883e+07	3.12436e+07	5.38251e+07	3.16814e+07	5.43421e+07	2.29017e+07	6.56255e+07	2.84369e+07	1.36176e+07	2.17905e+07	3.32674e+07	4.09899e+07	5.71922e+07	2.08377e+07	8.99143e+06	5.14547e+07	1.37542e+07	1.2036e+07	4.69909e+07	4.59359e+07	4.99035e+07	2.72687e+07	1.51235e+07	8.27978e+07	1.71963e+07	2.8531e+07	7.92809e+07	5.90446e+07	2.73388e+07	2.63019e+07	2.5981e+07	2.98629e+07	1.61302e+07	3.7526e+07	1.27215e+07	2.18215e+07	2.06015e+07	2.09316e+07	3.28023e+07	3.52271e+07
POS2977	4-(2-Furanylmethylene)-3,4-dihydro-2H-pyrrole	6.305	148.076	[M+H]+	148.076	True	4.0103e+06	2.77998e+06	5.61564e+06	5.40114e+06	1.07395e+07	7.97274e+06	5.11694e+06	7.89685e+06	7.09746e+06	6.87112e+06	5.29202e+06	3.36907e+07	5.59257e+06	7.19555e+06	7.41048e+06	8.05221e+06	4.16383e+06	2.49601e+07	1.07411e+07	5.44369e+06	5.86606e+06	8.10265e+06	8.54829e+06	5.61434e+06	6.35484e+06	5.55141e+06	5.9946e+06	7.71153e+06	4.4056e+06	3.96349e+06	7.05091e+06	6.34798e+06	1.10491e+07	1.08986e+07	5.42598e+06	8.3297e+06	5.43416e+07	3.84583e+06	8.90354e+06	8.80151e+06	4.92574e+06	4.07335e+06	2.67614e+06
POS5595	Capric dimethyl amine oxide	7.729	202.216	[M+H]+	202.217	True	2.19011e+07	2.0874e+07	8.0454e+06	1.62234e+07	1.26865e+07	3.09971e+07	3.22406e+07	1.269e+07	9.26909e+06	1.27036e+07	2.09866e+07	1.40342e+07	8.91727e+06	1.15528e+07	1.6369e+07	8.94492e+06	2.23425e+07	1.07548e+07	1.20271e+07	1.61685e+07	1.66255e+07	1.4233e+07	1.23568e+07	3.49973e+07	6.30951e+07	9.38937e+06	1.30372e+07	1.38322e+07	3.1692e+07	3.95251e+07	5.83737e+07	1.74251e+07	1.34847e+07	9.05442e+06	1.79695e+07	2.28243e+07	2.28655e+07	9.7509e+06	1.70838e+07	2.09511e+07	1.70642e+07	1.3507e+07	2.02679e+07
POS3656	Umbelliferone	7.686	163.039	[M+H]+	163.039	True	2.8627e+07	2.88434e+07	3.07639e+07	2.65499e+07	3.17472e+07	3.74044e+07	3.79075e+07	2.9897e+07	2.47112e+07	2.59239e+07	2.15976e+07	3.56092e+07	3.17134e+07	3.08936e+07	2.52823e+07	3.20911e+07	3.03877e+07	3.16291e+07	3.82024e+07	4.46585e+07	3.62432e+07	8.25934e+07	4.08181e+07	3.50267e+07	3.62403e+07	4.31373e+07	3.75366e+07	3.45329e+07	3.93134e+07	41864779	4.43095e+07	3.88583e+07	3.72376e+07	3.47179e+07	3.8417e+07	2.30396e+07	2.24802e+07	2.60742e+07	2.22575e+07	2.2681e+07	2.64823e+07	2.32786e+07	2.97881e+07
POS7839	Inosine	4.133	269.088	[M+H]+	269.088	True	4.15962e+08	5.00085e+08	7.53286e+08	9.03108e+08	4.14794e+08	5.5949e+08	5.06612e+08	4.37961e+08	4.84185e+08	6.34378e+08	3.95289e+08	4.34087e+08	1.03366e+09	5.77748e+08	6.43867e+08	5.42746e+08	4.76333e+08	4.77158e+08	1.13349e+09	6.29045e+08	5.42149e+08	1.06275e+09	9.87738e+08	1.01873e+09	9.48868e+08	4.26782e+08	4.49158e+08	3.4425e+08	2.78899e+08	2.93412e+08	5.11647e+08	3.84885e+08	4.32116e+08	4.10595e+08	6.29283e+08	5.97751e+08	4.68619e+08	4.48324e+08	4.35106e+08	5.07756e+08	7.40879e+08	5.87289e+08	5.68857e+08
POS3138	Guanine	4.827	152.057	[M+H]+	152.057	True	2.81044e+07	7.76417e+07	7.7923e+07	1.3513e+08	7.86062e+07	8.79411e+07	7.72959e+07	1.05477e+08	1.69644e+07	8.82378e+07	5.54163e+07	5.52241e+07	1.15109e+08	8.34615e+07	6.87974e+07	6.62914e+07	1.01989e+08	9.82988e+07	1.15992e+08	7.74968e+07	6.39266e+07	1.30303e+08	1.04851e+08	1.21507e+08	1.38381e+08	7.4799e+07	8.3207e+07	3.14154e+07	6.87068e+07	6.28435e+07	6.03941e+07	6.98801e+07	7.24109e+07	7.18435e+07	7.29547e+07	1.04336e+08	7.20808e+07	8.03027e+07	9.62395e+07	9.19351e+07	8.35273e+07	1.63573e+08	2.38968e+08
POS3795	Methionine sulfoxide	1.447	166.053	[M+H]+	166.053	True	9.53187e+07	1.63998e+07	8.99582e+07	2.50205e+07	2.42739e+07	1.27682e+07	2.6351e+07	2.35165e+07	2.16883e+07	1.01504e+07	1.25383e+08	1.48145e+07	2.06001e+07	1.51371e+07	1.59484e+07	1.44595e+07	1.22381e+07	2.65007e+07	3.26887e+07	2.48633e+07	1.06556e+08	2.041e+07	1.38911e+07	2.79971e+07	3.45289e+07	3.60844e+07	7.18275e+07	2.93451e+07	6.98593e+07	2.21452e+07	3.398e+07	4.00397e+07	2.47805e+07	1.69178e+07	44481692	1.77333e+07	3.52514e+07	3.16859e+07	3.28148e+07	2.01255e+07	1.09884e+08	2.87856e+07	2.14429e+07
POS11586	LPC(P-16:0)	10.489	502.325	[M+Na]+	502.327	True	5.97773e+07	3.35772e+07	1.24501e+06	1.94905e+06	7.65101e+07	9.56523e+07	4.92994e+07	5.2795e+07	2.71781e+07	2.18313e+08	1.80398e+08	5.03269e+07	1.33426e+08	3.40106e+08	9.37578e+07	1.02452e+08	4.79205e+07	5.2707e+07	8.04218e+07	1.91075e+08	5.58742e+07	1.2691e+08	3.23985e+06	705221	7.38025e+07	7.32257e+07	9.08347e+07	96242614	9.1312e+07	1.0637e+08	7.82457e+07	6.92949e+07	6.39968e+07	3.66419e+08	3.9573e+08	1.87064e+06	3.41728e+06	3.24013e+08	2.51486e+08	2.16972e+08	2.97071e+08	3.28292e+08	1.57813e+08
POS14038	PC(16:0/18:1)	8.207	782.567	[M+Na]+	782.567	True	5.05157e+06	8.18073e+06	5.60088e+06	1.33025e+07	1.03988e+07	4.26641e+06	7.17569e+06	4.88832e+06	7.04089e+06	7.60501e+06	1.14406e+07	2.31336e+07	1.89811e+07	1.53959e+07	1.25486e+07	2.21731e+07	1.50474e+07	9.86328e+06	4.93018e+06	4.7929e+06	1.38041e+07	8.43509e+06	1.2621e+07	2.90053e+07	6.36096e+06	6.90013e+06	4.82428e+06	7.49957e+06	4.57772e+06	8.11747e+06	1.12852e+07	1.36006e+07	8.13085e+06	8.69522e+06	3.05666e+06	3.72191e+06	1.03618e+07	4.5894e+06	4.12062e+06	5.48467e+06	7.86126e+06	4.65208e+06	8.08071e+06
POS1899	4-Hydroxy-2H-pyran-3-carboxaldehyde	1.049	127.039	[2M+H]+	127.04	True	4.56187e+08	7.89429e+07	4.34477e+08	6.15292e+07	8.32425e+07	6.93137e+07	9.48509e+07	7.84249e+07	7.68112e+07	6.81953e+07	5.25301e+08	9.71673e+07	5.08106e+08	2.73825e+08	9.49737e+07	5.2885e+08	8.46748e+07	1.79374e+08	1.01051e+08	9.13704e+07	3.70177e+08	1.91063e+08	7.26274e+07	4.7312e+08	9.12166e+07	2.01666e+08	5.17519e+08	4.91908e+08	8.35373e+07	2.21378e+08	9.27884e+07	1.91352e+08	3.21143e+08	5.07717e+08	5.30809e+08	9.20143e+07	5.02061e+08	7.49251e+07	6.97154e+07	9.22698e+07	9.33134e+07	91130168	4.31136e+08
POS6839	Lidocaine	6.05	235.18	[M+H]+	235.18	True	2.02285e+07	1.54067e+07	2.02029e+07	2.7115e+07	1.70135e+07	1.34329e+07	2.25876e+07	1.43918e+07	1.73752e+07	2.3657e+07	1.60591e+07	2.69024e+07	2.10236e+07	2.19855e+07	1.99484e+07	23026971	2.40558e+07	2.56388e+07	1.38264e+07	2.19648e+07	1.79593e+07	1.76995e+07	1.74709e+07	1.57757e+07	10195296	1.35819e+07	1.34382e+07	1.52367e+07	1.90876e+07	2.99143e+07	1.47371e+07	1.23895e+07	1.93873e+07	1.84877e+07	2.10736e+07	1.62834e+07	2.11444e+07	1.421e+07	2.29872e+07	2.23353e+07	1.86902e+07	1.93987e+07	1.94449e+07
POS4257	1,2,3,4,Tetrahydro-1,5,7-trimethylnapthalene	5.719	175.148	[M+H]+	175.149	True	402745	414761	644078	176336	5.18842e+06	1.31126e+06	992836	1.22051e+06	2.34296e+06	4.06996e+06	1.20231e+06	1.69357e+07	490943	504523	2.03188e+06	1.47226e+06	3.66464e+06	2.42171e+07	467534	1.49777e+06	4.89915e+06	411751	1.96996e+06	906899	4.22125e+06	1.49027e+06	1.08744e+06	1.01397e+06	7.06754e+06	4.38534e+06	1.53333e+06	2.11369e+06	4.30823e+06	4.82059e+06	1.60101e+06	3.85462e+06	1.16277e+07	5.15909e+06	1.64081e+07	7.16417e+06	216.075	1.50206e+06	1.57875e+06
POS8020	1-(3,4-Dimethoxycinnamoyl)piperidine	9.408	276.159	[M+H]+	276.159	True	9.27048e+06	4.81631e+06	8.91958e+06	6.166e+06	1.21768e+07	9.83285e+06	8.72956e+06	5.05427e+06	4.33862e+06	6.73161e+06	5.74786e+06	3.45253e+06	2.04441e+07	7.34431e+06	8.92238e+06	1.08103e+07	5.62412e+06	3.56696e+06	8.40642e+06	4.4035e+06	5.77088e+06	6.84799e+06	5.99614e+06	5.63885e+06	5.90334e+06	2.86475e+06	6.82233e+06	5.78488e+06	6.17077e+06	1.63265e+07	9.04109e+06	2.65652e+06	4.69091e+06	4.63743e+06	4.33222e+06	3.32355e+06	3.85128e+06	3.71847e+06	4.42809e+06	3.5138e+06	5.72757e+06	5.50615e+06	4.75334e+06
POS8299	2-Hydroxyadenosine	4.34	284.099	[M+H]+	284.099	True	1.6833e+08	1.92929e+08	2.73972e+08	3.34445e+08	1.90574e+08	2.32446e+08	1.69512e+08	1.92362e+08	1.57237e+08	2.24136e+08	1.03908e+08	1.65644e+08	3.10757e+08	1.86964e+08	1.73695e+08	1.58294e+08	2.37477e+08	2.55197e+08	2.20062e+08	2.22394e+08	1.86802e+08	2.52341e+08	3.60764e+08	2.80033e+08	2.63182e+08	1.47749e+08	1.92925e+08	7.26763e+07	1.28988e+08	1.37102e+08	1.59805e+08	1.46588e+08	1.70497e+08	1.71816e+08	1.68017e+08	2.11192e+08	1.79097e+08	1.67648e+08	2.3843e+08	218931924	1.91979e+08	2.26863e+08	2.37938e+08
POS154	Tetrahydropyridine	0.993	84.0814	[M+H-H2O]+	84.0808	True	3.41379e+08	1.33123e+08	2.38875e+08	1.667e+08	1.04306e+08	1.02635e+08	1.33861e+08	9.11873e+07	7.1796e+08	1.26004e+08	8.27708e+07	1.43285e+08	8.20578e+07	8.20509e+07	5.9904e+07	1.51595e+08	1.22499e+08	1.00649e+08	1.27359e+08	1.60958e+08	6.57622e+07	8.22771e+07	1.28611e+08	1.14504e+08	2.51499e+08	9.14475e+07	1.04819e+08	1.37346e+08	1.51468e+08	1.07774e+08	1.98531e+08	2.74725e+08	1.30646e+08	1.29992e+08	1.82173e+08	4.99693e+07	7.6172e+07	3.11652e+07	2.86013e+07	8.00962e+07	1.01877e+08	5.43102e+07	9.86095e+07
POS8015	2-Ethylpropanedioylcarnitine	4.882	276.144	[M+Na]+	276.145	True	3.37044e+06	1.14468e+07	3.3067e+06	4.08864e+06	2.74376e+06	2.60285e+06	5.59168e+06	5.95775e+06	4.24537e+06	5.32816e+06	1.94768e+06	4.57628e+06	5.54287e+06	2.27244e+06	1.95594e+06	2.2137e+06	4.13471e+06	6.09592e+06	5.36577e+06	4.63119e+06	2.83348e+06	6.90514e+06	2.69453e+06	8.09443e+06	9.58943e+06	3.8916e+06	4.60656e+06	2.64436e+06	5.81893e+06	6.90896e+06	5.1984e+06	6.64139e+06	5.38056e+06	5.16699e+06	4.09868e+06	8.16043e+06	8.2509e+06	8.27271e+06	8.80737e+06	7.05035e+06	3.82174e+06	9.8163e+06	1.07749e+07
POS7565	Myristamine Oxide	9.261	258.278	[M+H]+	258.279	True	4.81082e+07	12264445	1.8625e+07	1.89595e+07	1.60152e+07	2.28956e+07	2.35341e+07	1.5641e+07	1.91912e+07	1.65376e+07	4.99025e+07	3.12875e+07	2.04524e+07	6.0942e+07	6.65339e+07	4.25115e+07	3.91467e+07	2.45786e+07	2.34771e+07	2.19774e+07	4.69466e+07	1.71674e+07	1.75589e+07	4.33508e+07	1.05897e+08	1.47535e+07	2.02497e+07	5.88762e+07	1.84505e+07	5.08976e+07	8.98551e+07	6.95789e+07	2.37826e+07	1.11466e+07	1.70113e+07	1.28208e+07	5.67937e+07	5.77404e+06	4.29043e+07	3.35115e+07	3.58479e+07	1.69387e+07	3.24226e+07
POS6881	N'-Formylkynurenine	4.97	237.087	[M+H]+	237.087	True	2.48158e+07	2.25245e+07	1.79993e+07	4.94381e+07	3.74534e+07	3.53548e+07	5.03862e+07	2.72417e+07	3.62496e+07	3.50628e+07	2.33908e+07	2.16081e+07	2.04882e+07	4.76624e+07	2.28709e+07	1.77559e+07	3.58422e+07	2.36841e+07	2.59523e+07	2.28354e+07	1.89208e+07	2.24602e+07	2.09086e+07	5.67503e+07	4.3606e+07	2.31365e+07	2.51208e+07	1.30396e+07	4.55588e+07	6.92559e+07	8.91072e+07	1.63515e+07	1.91696e+07	1.8529e+07	2.53666e+07	2.33543e+07	1.80978e+07	2.6072e+07	3.42891e+07	4.11042e+07	2.22439e+07	1.63851e+07	1.42427e+07
POS8061	9-HOTrE	9.306	277.216	[M+H-H2O]+	277.216	True	1.4756e+07	3.03124e+06	4.52185e+06	5.98233e+06	3.88869e+06	3.566e+06	3.83026e+06	711603	3.48858e+06	1.6046e+06	1.47918e+06	507858	8.90848e+06	4.57805e+06	3.09505e+06	8.9152e+06	5.28698e+06	6.67066e+06	3.28711e+06	1.68887e+06	992135	2.22676e+06	293898	4.03101e+06	1.61065e+06	1.19972e+06	1.16419e+06	2.1392e+06	4.06464e+06	3.51303e+06	5.64442e+06	5.13886e+06	4.31664e+06	4.58089e+06	1.2998e+07	263990	1.40147e+06	1.55373e+06	3.90165e+06	2.08908e+06	3.39441e+06	5.81128e+06	2.75362e+06
POS3005	Phthalic anhydride	10.008	149.023	[M+H]+	149.023	True	2.54157e+08	1.8792e+08	2.52813e+08	3.00177e+08	2.32818e+08	1.9253e+08	2.42673e+08	1.84697e+08	1.91525e+08	2.55961e+08	2.11714e+08	2.58584e+08	2.54456e+08	2.52451e+08	2.52503e+08	2.39136e+08	2.07815e+08	2.24618e+08	1.92798e+08	2.10862e+08	2.0037e+08	2.42104e+08	2.19062e+08	2.09533e+08	2.00169e+08	1.7841e+08	1.95416e+08	2.42971e+08	2.58811e+08	3.50505e+08	216979554	1.8968e+08	2.3742e+08	2.0963e+08	2.45489e+08	1.94337e+08	2.38104e+08	1.53615e+08	2.01839e+08	2.34676e+08	2.04135e+08	2.22164e+08	2.38834e+08
POS2948	Lysine	0.794	147.113	[M+H]+	147.113	True	6.39706e+07	3.78115e+07	4.68047e+07	4.29079e+07	7.02014e+07	3.53385e+07	4.80728e+07	3.63533e+07	4.7559e+07	6.26195e+07	4.81888e+07	5.27161e+07	5.98726e+07	4.02671e+07	4.20088e+07	5.08453e+07	3.8656e+07	2.78911e+07	6.51357e+07	5.37186e+07	53436978	4.24159e+07	5.99925e+07	4.27496e+07	1.31756e+08	4.14311e+07	3.0126e+07	6.98649e+07	6.12556e+07	6.96817e+07	6.92313e+07	5.16468e+07	4.58937e+07	5.39954e+07	4.10238e+07	4.09546e+07	3.80181e+07	4.66398e+07	3.54628e+07	4.70726e+07	5.2349e+07	3.52092e+07	3.44957e+07
POS1422	4-Amino-2-methylenebutanoic acid	1.429	116.071	[M+CH3OH+H]+	116.071	True	5.77828e+07	1.13415e+08	3.47918e+07	5.58054e+07	2.33562e+08	2.39008e+08	1.60947e+08	2.38731e+08	1.84611e+08	3.52659e+07	1.28894e+08	2.0533e+08	1.38788e+08	1.7115e+08	3.76087e+07	1.70007e+08	1.19991e+08	1.13621e+08	1.60624e+08	1.53107e+08	1.3507e+08	1.45046e+08	1.35355e+08	1.40721e+08	2.10466e+08	7.39176e+07	1.38413e+08	3.22992e+08	2.29186e+08	2.73365e+08	3.44971e+08	1.63234e+08	1.98663e+08	1.60794e+08	1.25506e+08	1.34417e+08	2.20233e+08	1.43339e+08	1.96139e+08	1.63969e+08	1.59124e+08	1.13459e+08	8.66557e+07
POS4544	2-Methyl-2-phenoxypropanoic acid	8.125	181.086	[M+H-H2O]+	181.086	True	9.35913e+06	4.34522e+06	7.62858e+06	6.35708e+06	1.10801e+07	1.65309e+07	5.30633e+06	4.91167e+06	8.14175e+06	7.16211e+06	1.01101e+07	2.88698e+06	1.07627e+07	5.75559e+06	8.33333e+06	4.86084e+06	5.75475e+06	2.13273e+07	15572932	5.60804e+06	2.45146e+06	4.77779e+06	4.49908e+06	3.63512e+06	2.00619e+07	4.45047e+06	2.42736e+06	1.87147e+06	1.44259e+07	3.41924e+06	4.41323e+06	5.79024e+06	5.9561e+06	5.49126e+06	5.16963e+06	6.14279e+06	6.37399e+06	1.53852e+07	7.85527e+06	2.87989e+06	6.59518e+06	1.22012e+07	9.63945e+06
POS6477	Nonactinic Acid	5.482	225.11	[M+Na]+	225.11	True	4.14791e+06	2.97077e+06	1.5951e+06	7.94242e+06	1.43829e+07	3.38274e+06	4.60275e+06	1.74288e+06	2.08788e+06	2.24823e+06	1.44806e+06	2.34191e+06	5.0696e+06	3.19992e+06	3.90943e+06	5.23847e+06	2.59861e+06	3.13705e+06	3.40495e+06	3.95674e+06	4.1037e+06	2.9045e+06	1.2634e+06	1.44134e+06	8.37941e+06	4.71627e+06	4.32532e+06	4222842	5.71401e+06	2.21057e+06	4.66981e+06	3.47314e+06	7.62118e+06	2.78058e+06	4.04022e+06	1.22441e+06	235343	3.91093e+06	3.69025e+06	2.84575e+06	3.27281e+06	4.40211e+07	1.55679e+07
POS8126	Glycerophosphocholine	0.972	280.092	[M-H+Na]+	280.092	True	1.62972e+07	3.44126e+07	2.65809e+07	3.43433e+07	3.60018e+07	5.34708e+07	2.68679e+07	7.48269e+07	6.73756e+07	4.11811e+07	4.41998e+07	3.32332e+07	4.90874e+07	4.41497e+07	7.9461e+07	4.08247e+07	4.17922e+07	5.75787e+07	5.29539e+07	3.93741e+07	5.69999e+07	5.53775e+07	7.59474e+07	5.80901e+07	3.55867e+07	4.03286e+07	5.77367e+07	3.09226e+07	6.42168e+07	6.36031e+07	5.05294e+07	1.10515e+08	8.08332e+07	8.86978e+07	5.48569e+07	5.2963e+07	6.90882e+07	5.51206e+07	1.10948e+08	6.48022e+07	3.6868e+07	5.56531e+07	7.37711e+07
NEG3279	2-Hydroxyphenazine	6.202	195.058	[M-H]-	195.056	True	2.1737e+07	1.1835e+07	1.83602e+07	1.47447e+07	1.92035e+07	1.40265e+07	1.62433e+07	9.64514e+06	1.60212e+07	1.63705e+07	1.67861e+07	9.65206e+06	1.29712e+07	9.52084e+06	1.76864e+07	1.53166e+07	1.1282e+07	8.33738e+06	1.16742e+07	1.19317e+07	9.84358e+06	1.06984e+07	2.03216e+07	8.56684e+06	1.11342e+07	1.43219e+07	8.14155e+06	1.00727e+07	1.22802e+07	1.43616e+07	9.22995e+06	1.76666e+07	9.098e+06	1.00637e+07	8.72959e+06	6.98618e+06	8.73761e+06	8.90331e+06	7.00242e+06	4.66698e+06	9.15319e+06	1.38301e+07	3.9571e+06
POS141	2,5-Dihydropyrimidine	13.768	83.0611	[M+H]+	83.0604	True	9.20941e+08	7.36705e+08	1.37649e+09	1.02514e+09	1.00414e+09	1.16739e+09	1.09161e+09	8.07403e+08	1.16643e+09	8.45288e+08	1.18219e+09	1.02026e+09	9.58282e+08	1.16868e+09	1.57854e+09	8.17382e+08	8.80776e+08	1.35955e+09	8.48715e+08	8.90259e+08	1.15836e+09	1.1876e+09	1.04912e+09	7.50761e+08	1.08557e+09	9.98674e+08	1.13925e+09	1.24067e+09	1.03933e+09	7.19418e+08	7.97927e+08	1.52842e+09	9.79846e+08	9.79243e+08	1.08443e+09	1.13929e+09	1.04589e+09	7.56472e+08	8.36405e+08	1.21065e+09	1.50982e+09	9.15556e+08	9.68185e+08
POS3526	N-Hydroxy-1-aminonaphthalene	4.221	160.076	[M+H-H2O]+	160.076	True	1.51778e+08	5.78136e+08	1.65353e+08	3.64845e+08	1.23175e+09	4.84435e+08	4.02446e+08	9.05002e+08	3.66402e+08	6.0398e+08	194981934	9.69695e+08	8.48441e+07	2.65961e+08	1.11219e+08	1.05373e+08	1.1029e+08	1.33923e+09	4.86473e+08	2.35373e+08	2.85757e+08	3.21178e+08	3.01545e+08	1.11453e+08	5.87285e+07	3.65455e+08	1.9551e+09	8.16898e+08	5.65108e+08	3.06923e+08	1.54288e+08	1.74391e+09	1.55021e+09	1.51002e+09	2.48921e+09	2.42684e+08	1.72856e+09	2.2014e+08	7.8065e+09	6.58316e+09	1.96541e+09	1.67547e+09	3.01623e+09
POS8594	Colneleic acid	9.535	295.227	[M+H-H2O]+	295.227	True	1.25389e+07	4.68093e+06	6.72038e+06	1.21202e+07	1.2098e+07	7.58378e+06	5.01679e+06	5.54903e+06	1.13424e+07	7.92932e+06	5.68402e+06	4.93726e+06	3.25508e+07	1.24294e+07	1.61015e+07	3.12645e+07	9.18439e+06	7.16451e+06	8.60274e+06	7.98321e+06	5.76748e+06	9.95215e+06	7.70696e+06	7.85911e+06	8.54588e+06	5.33705e+06	6.44588e+06	9.56212e+06	8452103	1.17767e+07	1.09849e+07	5.1051e+06	9.83798e+06	9.24351e+06	3.94422e+06	4.82476e+06	7.28792e+06	5.11161e+06	6.7115e+06	6.18036e+06	6.97351e+06	1.74844e+07	7.22845e+06
POS13590	PC(16:0/16:0)	11.31	756.55	[M+Na]+	756.551	True	7.99419e+06	1.57851e+07	2.37155e+07	1.02102e+07	2.49964e+07	1.65778e+07	5.07998e+06	9.09799e+06	6568638	5.08279e+06	6.07746e+06	1.85343e+07	1.50893e+07	5.21476e+06	4.5481e+06	5.82855e+06	3.25545e+06	9.57926e+06	5693401	6.21942e+06	5.05635e+06	5.7126e+06	1.11191e+07	6.50892e+06	5.59671e+06	6.08023e+06	1.00934e+07	5.0033e+06	8.62013e+06	1.02484e+07	1.12587e+07	9.72939e+06	8.80613e+06	1.69411e+07	1.4394e+07	1.17325e+07	7.02468e+06	1.23024e+07	1.2795e+07	4.87002e+06	1.1533e+07	3.16938e+06	1.00633e+07
POS10672	Gelomulide N	8.912	415.211	[M-H2O+H]+	415.211	True	2.97795e+07	2.8047e+07	3.06212e+07	3.63168e+07	4.19843e+07	3.635e+07	4.4986e+07	4.06457e+07	2.77315e+07	3.5154e+07	3.36277e+07	3.73928e+07	3.6205e+07	4.04185e+07	5.13267e+07	2.99602e+07	5.85124e+07	6.90678e+07	3.92206e+07	3.67115e+07	3.17341e+07	5.98967e+07	3.04189e+07	4.25987e+07	4.05488e+07	3.62396e+07	4.80882e+07	3.38041e+07	3.46361e+07	3.33791e+07	1.35169e+08	3.59451e+07	4.98031e+07	4.19712e+07	3.7066e+07	3.45198e+07	3.0389e+07	2.30255e+07	5.71252e+07	3.52663e+07	3.34777e+07	3.60925e+07	4.0539e+07
POS2374	Benzoxazolone	5.016	136.039	[M+H]+	136.039	True	1.55344e+08	7.64695e+07	1.92263e+08	1.00639e+07	4.21096e+07	1.38157e+08	432976	1.31436e+07	2.21925e+08	1.32173e+08	1.15956e+08	6.17246e+07	9.63736e+06	9.42238e+06	9.06296e+07	7.05915e+06	6.58557e+06	5.05703e+07	1.20414e+07	1.0885e+08	8.44033e+07	1.25447e+08	1.55363e+08	4.26215e+06	2.04503e+06	1.65659e+07	3.90125e+07	2.90584e+06	3.14124e+06	2.07254e+06	593339	6.64234e+06	9.57219e+07	9.04935e+07	4.94662e+07	8.9401e+07	1.19484e+08	8.38604e+06	7.65401e+07	5.69977e+07	6.22877e+07	8.53588e+07	1.97064e+07
POS513	(3E,5Z)-1,3,5-Heptatriene	4.668	95.0861	[M+H]+	95.0861	True	6.4055e+07	1.31127e+08	4.5877e+07	1.08303e+08	8.31037e+07	6.12608e+07	1.16507e+08	7.83559e+07	4.8903e+07	9.31851e+07	6.65325e+07	1.368e+08	5.76303e+07	1.23434e+08	1.00785e+08	9.30068e+07	8.41422e+07	1.50661e+08	1.07253e+08	5.47221e+07	1.01441e+08	7.25454e+07	4.89474e+07	1.23353e+08	9.20217e+07	1.37928e+08	4.94067e+07	1.34669e+08	1.30054e+08	1.08789e+08	1.12675e+08	1.1506e+08	1.46535e+08	6.52933e+07	1.17666e+08	8.14727e+07	6.27882e+07	5.47496e+07	1.00362e+08	6.74182e+07	1.16465e+08	6.33454e+07	9.56373e+07
POS5799	alpha-Irone	7.88	207.174	[M+H]+	207.175	True	1.07433e+07	968379	1.10439e+07	7.24189e+06	7.8351e+06	7.52018e+06	158862	216.075	7.09896e+06	8.68711e+06	2.9885e+06	1.09907e+06	274948	371062	8.54691e+06	898137	1.07279e+06	5.86818e+06	707091	5.85608e+06	2.92235e+06	1.39879e+07	1.15908e+07	6.69555e+06	1.0405e+06	1.00062e+06	5.21833e+06	216.075	447878	431187	595600	511527	1.71225e+06	1.88019e+06	2.32918e+06	2.75612e+06	1.98521e+06	492142	1.90295e+06	1.65035e+06	1.10226e+06	3.59751e+06	262578
POS5155	Vitispirane	8.403	193.159	[M+H]+	193.159	True	1.05649e+07	6.84186e+06	3.22921e+06	5.22136e+06	5.09808e+06	2.1306e+07	5.54484e+06	6.82428e+06	1.41099e+07	4.84363e+06	7.52327e+06	1.35889e+07	7.75592e+06	6.75464e+06	5.32556e+06	6.92364e+06	8.01931e+06	5.92595e+06	4.82124e+06	1.52668e+07	5.35327e+06	1.52807e+07	4.66986e+06	7.30906e+06	6.13061e+06	2.25641e+07	9.25737e+06	4.61019e+06	2.96838e+07	1.88172e+07	2.43148e+07	1.48939e+07	5.61174e+06	5.80022e+06	1.07517e+07	8584695	5.12739e+06	4.90719e+06	2.64493e+07	9.0054e+06	5.04823e+06	8.68568e+06	5.18776e+06
POS2639	Imidazolepropionic acid	1.418	141.066	[M+H]+	141.066	True	2.92492e+08	2.30751e+07	6.3249e+07	4.98786e+07	1.34376e+08	5.35675e+07	1.43992e+08	6.78823e+07	3.80309e+07	7.40006e+07	2.98623e+07	1.18483e+08	5.65e+07	8.9576e+07	1.53751e+07	2.12592e+07	3.49939e+07	3.35009e+07	2.90306e+07	2.195e+07	16529313	2.02222e+08	1.12605e+07	3.27344e+07	4.78263e+07	9.12901e+07	1.11239e+07	6.3966e+08	2.47546e+07	1.42571e+08	2.92793e+08	8.3717e+06	9.79354e+07	9.02157e+07	6.00222e+07	2.02341e+07	7.9978e+07	6.62769e+06	1.96072e+07	1.9717e+07	2.42199e+07	1.08628e+07	1.22092e+07
POS4373	2-Benzimidazolecarbamic acid	0.893	178.058	[M+CH3OH+H]+	178.061	True	7.34469e+07	8.6903e+07	7.83379e+07	6.5681e+07	83500113	9.50981e+07	8.71323e+07	9.59924e+07	8.33479e+07	7.7692e+07	8.48571e+07	1.06106e+08	7.60813e+07	9.81727e+07	6.71297e+07	7.56589e+07	8.46858e+07	7.50574e+07	8.06987e+07	1.28382e+08	7.94506e+07	1.21216e+08	7.37363e+07	1.04503e+08	9.59349e+07	9.41337e+07	1.14121e+08	9.13305e+07	1.04206e+08	7.43223e+07	9.97559e+07	8.98885e+07	9.67172e+07	9.28208e+07	7.77326e+07	7.30556e+07	7.12679e+07	5.80409e+07	6.23529e+07	8.83382e+07	7.58753e+07	7.51838e+07	1.00751e+08
POS2978	3-Methyloxindole	5.359	148.076	[M+H]+	148.076	True	2.68363e+06	2.26059e+06	1.49661e+06	2.82407e+06	3.3903e+06	3.07507e+06	2.06356e+06	1.77352e+06	2.16481e+06	3.82179e+06	2.84179e+06	9.77966e+06	3.35546e+06	3.52424e+06	4.10859e+06	2.87944e+06	3996856	1.10106e+07	4.11572e+06	2.92701e+06	2.27009e+06	3.70314e+06	3.59015e+06	4.36256e+06	3.25721e+06	2.89401e+06	2.44327e+06	4.12075e+06	2.75465e+06	3.77676e+06	3.0797e+06	2.93314e+06	3.97797e+06	3.32664e+06	3.05623e+06	3.9607e+06	1.87521e+07	3.86984e+06	5.95274e+06	3.5065e+06	2.08035e+06	1579078	1.79452e+06
POS6048	3-Methylhistidine	0.921	214.056	[M-H+2Na]+	214.056	True	2.16649e+08	3.29926e+08	2.16158e+08	2.63303e+08	2.43083e+08	2.75915e+08	2.39615e+08	2.89939e+08	3.2458e+08	2.7699e+08	2.41214e+08	2.85682e+08	2.78088e+08	2.0635e+08	327968567	2.3527e+08	2.96738e+08	2.50467e+08	3.04387e+08	2.3644e+08	2.27234e+08	2.24431e+08	2.68872e+08	2.41892e+08	3.30744e+08	2.09342e+08	3.48367e+08	3.13431e+08	4.53108e+08	3.40171e+08	3.61163e+08	4.12732e+08	2.60597e+08	2.61044e+08	2.45869e+08	2.7963e+08	2.52253e+08	4.08161e+08	3.46537e+08	3.50747e+08	2.95325e+08	3.29689e+08	3.41867e+08
POS3345	3-Ethyl-5-hydroxy-4,5-dimethyl-pyrrolin-2-one	1.476	156.102	[M+NH4]+	156.102	True	4.27844e+08	1.08978e+08	1.50031e+08	3.21329e+08	1.44696e+08	1.60488e+08	6.86803e+07	8.65837e+07	7.43601e+08	9.76291e+08	4.00366e+08	4.84154e+08	3.29854e+08	7.84745e+08	1.2111e+09	8.98405e+08	3.7735e+08	6.34846e+08	2.82613e+08	1.68206e+08	1.72853e+08	1.38498e+08	2.22989e+08	6.85913e+07	2.07747e+08	1.24892e+08	1.79345e+08	6.18883e+07	9.13905e+07	5.64083e+07	6.19478e+07	2.65011e+07	2.16921e+07	2.4231e+07	1.97214e+07	2.67741e+08	6.05173e+08	4.01204e+08	1.02783e+09	4.41819e+08	2.67389e+08	8.22568e+08	7.4445e+08
POS3296	6-n-Propyluracil	1.397	155.081	[M+CH3OH+H]+	155.082	True	4.98614e+07	1.0968e+08	1.31096e+08	4.65507e+07	4.39027e+07	9.53819e+07	5.33754e+07	3.77884e+07	1.6985e+07	3.26713e+07	2.83416e+07	3.94885e+07	6.81538e+07	4.59567e+07	4.58441e+07	2.96768e+07	6.22889e+07	6.31316e+07	4.122e+07	6.0039e+07	6.06568e+07	9.60715e+07	7.44859e+07	4.14953e+07	4.67349e+07	2.55544e+07	1.41266e+08	4.42106e+07	5.60596e+07	1.61863e+07	6.18608e+07	7.98286e+07	2.6611e+07	2.72042e+07	9.69391e+07	4.73322e+07	6.33749e+07	1.18631e+07	3.03605e+07	1.03806e+08	1.1684e+07	9.28806e+07	1.31379e+08
NEG2965	o-Cresol sulfate	5.477	187.008	[M-H]-	187.006	True	5.59418e+07	3.75719e+07	4.23649e+07	6.14074e+07	3.79443e+07	4.86852e+07	5.70769e+07	5.0663e+07	6.64122e+07	4.03763e+07	5.92103e+07	3.78831e+07	7.51645e+07	4.2634e+07	2.42968e+07	2.64094e+07	3.463e+07	2.64354e+07	3.53686e+07	4.7431e+07	3.81229e+07	4.75443e+07	4.67282e+07	6.77644e+07	3.92566e+07	2.94802e+07	3.5504e+07	2.58989e+07	3.35644e+07	6.06116e+07	3.87528e+07	3.32717e+07	5.64443e+07	5.60949e+07	3.70706e+07	2.95801e+07	1.6176e+07	3.8005e+07	3.65021e+07	4.11339e+07	5.73587e+07	4.58421e+07	4.15076e+07
NEG7145	Octadeca-2,4-dienedioic acid	9.284	309.202	[M-H]-	309.207	True	4.95493e+07	1.07113e+06	1.96499e+07	4.91299e+07	2.23222e+07	1.50005e+07	2.59297e+07	8.22785e+06	6.13764e+06	3.6883e+06	1.80322e+06	727534	1.53399e+08	3.55481e+07	4.4909e+07	1.84398e+08	5.69537e+07	2.9744e+06	1.59408e+07	1.32918e+06	906473	7.20886e+06	2.0441e+07	1.48843e+07	5.41838e+06	3.07061e+06	1.01494e+07	9.87921e+06	1.93059e+07	1.43952e+07	1.4979e+07	2.61206e+06	2.74639e+06	2.44711e+06	5.33095e+06	839532	967525	4515850	2.41273e+06	1.08621e+06	2.43441e+06	9.55568e+07	1.7616e+06
NEG493	Glycerate	0.985	105.015	[M-H]-	105.019	True	4.63913e+07	3.29997e+07	5.39258e+07	5.84011e+07	6.369e+07	5.83418e+07	4.98624e+07	3.90325e+07	4.70925e+07	4.37939e+07	5.71035e+07	3.88136e+07	5.9335e+07	5.76946e+07	8.30009e+07	5.22956e+07	6.2373e+07	5.55106e+07	6.35786e+07	4.89375e+07	4.01354e+07	5.79553e+07	7.10839e+07	5.25867e+07	5.97458e+07	2.44518e+07	5.04356e+07	5.978e+07	5.71732e+07	6.05447e+07	5.8128e+07	4.70959e+07	5.31209e+07	5.22048e+07	5.13064e+07	4.71815e+07	6.64223e+07	5.82743e+07	8.11387e+07	1.19355e+08	7.26856e+07	1.00057e+08	7.80601e+07
POS9046	N2,N2-Dimethylguanosine	5.12	312.13	[M+H]+	312.13	True	1.07305e+07	1.21923e+07	1.33673e+07	1.38507e+07	1.34241e+07	1.54659e+07	1.16771e+07	6.63864e+06	9.53556e+06	16952189	8.85208e+06	1.10703e+07	8.2264e+06	9.17152e+06	1.0947e+07	6.87133e+06	9.92364e+06	1.35706e+07	7.84261e+06	8.63387e+06	1.04967e+07	9.66031e+06	1.15384e+07	9.6674e+06	9.70129e+06	7.60882e+06	8.21617e+06	5.64463e+06	6.08137e+06	8.7464e+06	7.45518e+06	8.09251e+06	1.04724e+07	9.67713e+06	1.02285e+07	1.2563e+07	1.82899e+07	1.09098e+07	1.30292e+07	1.13924e+07	9.03963e+06	1.25444e+07	1.19976e+07
NEG6661	Myrsinone	9.706	293.171	[M-H2O-H]-	293.175	True	2.99326e+07	1.8167e+07	1.66767e+07	2.01195e+07	1.84593e+07	1.68146e+07	1.85176e+07	1.8856e+07	2.81226e+07	1.42607e+07	2.41043e+07	1.06015e+07	2.89454e+07	1.95643e+07	2.5244e+07	3.79547e+07	2.3139e+07	1.24571e+07	9.65084e+06	1.70641e+07	3.72277e+07	3.73541e+07	1.19198e+07	1.89356e+07	3.26167e+07	1.65222e+07	1.30954e+07	5.12427e+07	1.15548e+07	9.48086e+06	1.28105e+07	6.67233e+07	4.72565e+07	3.46361e+07	1.14398e+07	2.24073e+07	1.9335e+07	1.51804e+07	1.49893e+07	1.84939e+07	1.52994e+07	1.40168e+07	1.84063e+07
NEG6843	3-Hydroxyoctadecanoic Acid	10.229	299.255	[M-H]-	299.259	True	3.84014e+07	1.28934e+07	2.98841e+07	2.38531e+07	1.36962e+07	1.81412e+07	2.57057e+07	1.16089e+07	9.79297e+06	1.722e+07	1.43373e+07	5.54047e+06	6.13692e+07	3.07564e+07	2.88932e+07	5.32629e+07	5.33847e+07	5.41406e+07	2.80982e+07	1.25127e+07	1.04146e+07	1.58494e+07	6.41564e+06	1.56975e+07	5.93614e+06	6.53903e+06	1.19668e+07	1.57283e+07	4.51215e+06	7.27385e+06	4.0509e+06	8.82118e+06	2.35249e+07	6.77347e+06	3.51917e+07	4.90937e+06	1.31789e+07	7.8042e+06	3.46849e+07	2.73207e+07	1.80476e+07	1.91809e+07	1.83307e+07
POS5082	Chrysogine, (-)-	5.12	191.081	[M+H]+	191.081	True	5.5829e+06	9.81368e+08	5.00007e+06	2.57672e+07	36597089	4.20033e+08	4.76113e+07	1.26678e+09	8.38406e+08	4.24912e+06	3.4862e+08	1.45743e+09	3.17464e+06	4.89663e+06	1.14518e+07	1.34836e+07	1.41456e+07	1.02e+09	1.19566e+07	3.89838e+08	1.44843e+09	1.47798e+07	3.24569e+06	2.99828e+06	6.97011e+06	5.32588e+08	6.35466e+06	2.9764e+07	1.16698e+07	8.14828e+06	8.821e+06	1.00363e+09	1.03818e+09	9.72813e+08	3.02417e+08	1.84425e+09	1.60208e+09	4.07738e+08	1.68098e+09	1.34168e+09	4.31367e+08	4.70324e+08	8.1511e+08
POS8114	alpha-Eleostearic acid	10.614	279.232	[M+H]+	279.232	True	1.81623e+07	9.51121e+06	1.4897e+07	1.22089e+07	8.24645e+06	7.29537e+06	1.21525e+07	5.31332e+06	8.32897e+06	7.8699e+06	1.39878e+07	6.65892e+06	2.38915e+07	1.48687e+07	2.36186e+07	2.39896e+07	1.27162e+07	1.62029e+07	1.62938e+07	6.89555e+06	1.25375e+07	8.56935e+06	1.1329e+07	1.0507e+07	6.00999e+06	4.75877e+06	7.24317e+06	6.52894e+06	6.83333e+06	7.99759e+06	5.59401e+06	1.00947e+07	1.17341e+07	9.1616e+06	9.41729e+06	1.00709e+07	1.214e+07	6.33545e+06	7.43682e+06	1.47908e+07	9.53262e+06	1.21776e+07	1.28867e+07
POS8800	Tetradecyldiethanolamine	9.214	302.306	[M+H]+	302.305	True	3.99824e+08	1.38024e+08	2.28986e+08	1.41142e+08	2.0387e+08	2.89571e+08	1.02788e+08	2.25913e+08	2.56233e+08	1.8091e+08	3.47218e+08	3.32637e+08	2.45966e+08	5.31093e+08	5.67754e+08	6.38133e+08	4.09071e+08	2.5312e+08	2.9714e+08	3.39198e+08	4.49167e+08	2.06369e+08	1.91766e+08	2.26922e+08	4.39198e+08	2.23856e+08	2.73677e+08	5.47925e+08	2.04159e+08	2.22087e+08	3.0318e+08	7.20246e+08	2.97193e+08	1.82419e+08	1.6659e+08	1.56006e+08	3.34025e+08	8.95956e+07	4.0423e+08	2.9019e+08	2.87202e+08	1.83886e+08	2.37816e+08
NEG2770	2-Hydroxy-3-(2-hydroxyphenyl)propanoic acid	5.294	181.045	[M-H]-	181.05	True	4.40982e+08	4.91243e+08	3.54345e+08	9.36142e+08	458951047	6.29408e+08	4.26294e+08	4.23048e+08	4.15424e+08	5.94035e+08	3.75243e+08	1.59344e+08	6.13917e+08	7.53014e+08	4.2594e+08	3.77923e+08	2.30616e+08	2.4383e+08	4.57124e+08	2.04414e+08	3.19538e+08	4.80448e+08	3.28335e+08	6.44371e+08	2.61334e+08	2.26776e+08	2.91441e+08	1.62214e+08	2.89777e+08	3.7771e+08	3.38407e+08	2.08153e+08	3.35256e+08	3.23026e+08	2.33284e+08	3.22444e+08	2.61832e+08	4.64314e+08	3.01677e+08	3.58811e+08	4.2125e+08	3.04995e+08	3.58857e+08
POS5831	N-Acetylphenylalanine	6.31	208.097	[M+H]+	208.097	True	7.96091e+06	6.92985e+06	8.47626e+06	1.04379e+07	1.68656e+07	1.55473e+07	8.89599e+06	1.133e+07	9.54463e+06	1.06887e+07	7.20824e+06	2.32096e+07	8.77946e+06	1.04276e+07	8.26466e+06	9.16442e+06	1.07365e+07	2.5754e+07	1.0761e+07	8.61519e+06	1.11846e+07	8.87884e+06	9.11415e+06	9.19171e+06	9.98294e+06	5.02048e+06	7.61973e+06	7.56882e+06	7.23481e+06	1.01218e+07	8.46194e+06	7.84336e+06	8.06828e+06	7.14334e+06	6.55007e+06	1.38762e+07	6.06516e+07	7.94648e+06	1.341e+07	9015890	7.71771e+06	5.74545e+06	6.27275e+06
POS9124	Edetic acid	1.027	315.08	[M+Na]+	315.08	True	1.61775e+10	2.02751e+10	2.06253e+10	1.96716e+10	1.94934e+10	1.83553e+10	1.78917e+10	1.75329e+10	1.97851e+10	1.86845e+10	1.41463e+10	1.43299e+10	1.67901e+10	1.80238e+10	1.85705e+10	1.71292e+10	1.72923e+10	1.73607e+10	1.64496e+10	1.97748e+10	1.79989e+10	2.13035e+10	1.8497e+10	1.86432e+10	1.93903e+10	2.06437e+10	2.22125e+10	1.81825e+10	1.68279e+10	1.79791e+10	1.86819e+10	1.66939e+10	1.58995e+10	1.53185e+10	1.68633e+10	1.44361e+10	1.35464e+10	1.48373e+10	1.37258e+10	1.47838e+10	1.27897e+10	1.52187e+10	1.68936e+10
POS13099	SM(d18:0/16:1)	8.999	703.576	[M+NH4]+	703.575	True	4.99888e+08	4.35073e+08	5.97122e+08	2.46934e+08	2.97665e+08	1.89691e+08	3.65395e+07	4.82465e+07	4.23261e+07	1.61462e+08	5.11805e+07	2.45584e+08	6.63684e+07	2.39024e+08	1.48125e+08	4.50964e+07	4.90862e+07	4.5078e+08	1.29816e+08	2.95053e+08	1.73324e+08	49332524	4.9147e+07	2.59817e+07	1.0985e+08	2.78246e+07	9.48294e+07	3.87583e+07	1.88012e+08	3.91659e+07	3.04784e+07	6.0469e+07	9.05595e+07	1.67784e+08	1.05095e+08	5.35581e+07	1.32653e+07	9.40113e+06	2.14397e+07	1.49859e+07	2.49067e+07	3.51347e+07	9.23238e+07
POS13093	SM(d18:0/16:1)	10.815	703.576	[M+Na]+	703.575	True	4.80966e+07	1.13789e+08	4.46198e+07	6.23927e+07	6.11289e+07	3.71332e+07	6.44806e+07	2.52299e+07	5.83262e+07	1.06009e+08	5.79726e+07	3.80293e+07	5.6312e+07	52462990	2.68176e+07	2.27179e+07	8.84472e+07	1.17036e+08	4.61176e+07	4.79802e+07	5.94119e+07	5.10346e+07	4.14571e+07	7.24575e+07	2.90722e+07	1.75003e+07	2.65282e+07	1.3278e+08	2.74912e+07	7.43705e+07	4.84276e+07	4.10134e+07	1.15236e+07	8.02285e+07	6.11361e+07	8.48069e+06	1.01079e+07	9.10845e+06	1.09845e+07	1.59979e+07	1.24269e+07	1.8122e+07	1.31779e+07
POS13100	SM(d18:0/16:1)	11.113	703.576	[M+H]+	703.575	True	4.56932e+07	5.29193e+07	1.04328e+08	4.07793e+07	4.33192e+07	2.13694e+07	2.22831e+07	1.76651e+07	5.96278e+07	4.31912e+07	2.00909e+07	2.09761e+07	2.95613e+07	3.1709e+07	4.49224e+07	3.17039e+07	1.12637e+08	5.60887e+07	6.61927e+07	3.2621e+07	1.40228e+07	1.86311e+07	2.13607e+07	1.48452e+07	1.79022e+07	1.10807e+07	1.18958e+07	2.11007e+07	3.8282e+07	7.02578e+07	1.74363e+07	3.50364e+07	1.93736e+07	1.94644e+07	4.66464e+07	9.05307e+06	1.10361e+07	1.03592e+07	1.00193e+07	8.98958e+06	7.21572e+06	1.48609e+07	5.30883e+06
POS7769	Graveolide	7.858	266.173	[M+NH4]+	266.175	True	4.61439e+07	2.77932e+07	2.53737e+07	2.0181e+07	2.83269e+07	5.1729e+07	2.7804e+07	2.13277e+07	37372365	2.26644e+07	2.43731e+07	3.106e+07	2.75083e+07	2.3247e+07	2.16064e+07	2.98725e+07	3.53956e+07	3.09524e+07	2.54674e+07	3.71617e+07	2.31563e+07	4.39071e+07	2.17022e+07	3.1331e+07	2.5737e+07	5.64387e+07	4.43183e+07	8.76808e+07	9.66021e+07	5.0578e+07	6.44753e+07	6.27564e+07	2.29304e+07	2.45933e+07	4.36475e+07	3.16174e+07	2.75858e+07	2.06845e+07	7.09733e+07	2.89197e+07	3.10996e+07	2.75365e+07	1.8992e+07
POS12040	LPC(20:4)	8.45	544.34	[M+H]+	544.34	True	2.02592e+07	9.90261e+06	1.15386e+07	4.67697e+06	1.15899e+07	4.15902e+07	3.95638e+07	3.0348e+07	4.95078e+07	1.94883e+07	5.841e+07	1.87801e+07	6.27066e+07	2.40576e+07	1.87897e+07	4.1151e+07	3.06836e+07	2.46138e+07	4.86628e+07	2.76853e+07	1.00248e+08	1.14542e+08	8.13602e+06	1.88744e+07	7.83771e+07	2.70025e+07	6.4619e+07	6.70492e+07	4.50341e+07	5.65964e+07	7.48754e+07	4.04402e+07	1.48232e+07	3.63267e+07	4.0736e+07	7.74422e+06	5.04762e+07	3.82066e+07	1.81977e+07	1.0994e+08	6.4676e+07	3.17994e+07	4.73258e+07
POS13091	SM(d18:0/16:1)	10.315	703.576	[2M+H]+	703.575	True	1.99545e+08	1.83414e+08	1.15831e+08	2.01964e+08	1.06872e+08	6.95167e+07	1.71022e+08	6.65823e+07	6.91268e+07	1.21165e+08	2.08908e+08	6.13954e+07	4.76082e+07	4.97083e+07	9.81974e+07	1.66326e+08	1.38752e+08	1.09199e+08	1.16931e+08	1.04231e+08	9.59247e+07	8.16331e+07	1.7502e+08	5.11765e+07	3.95093e+07	6.05654e+07	3.35271e+07	9.64818e+07	1.59205e+08	6.58287e+07	7.87231e+07	7.30954e+07	2.66414e+07	7.08932e+07	1.25458e+08	1.9372e+07	2.59018e+07	1.59147e+07	3.56013e+07	7.26252e+07	1.72637e+07	1.34271e+07	4.79314e+07
POS8267	Oleic acid	10.198	283.263	[M+H]+	283.263	True	3.10877e+07	1.43103e+07	2.94859e+07	2.05385e+07	2.8792e+07	1.89145e+07	2.83924e+07	1.05285e+07	1.11036e+07	1.76242e+07	1.46098e+07	1.43712e+07	7.13729e+07	3.31562e+07	3.53315e+07	7.02446e+07	1.37701e+08	1.38033e+08	3.36529e+07	1.14136e+07	1.13132e+07	1.66112e+07	2.57054e+07	1.8946e+07	8.97457e+06	1.10621e+07	1.28115e+07	1.90856e+07	1.10001e+07	1.4339e+07	1.72441e+07	1.04048e+07	2.40298e+07	2.24265e+07	4.73691e+07	9.0577e+06	1.80832e+07	9.97512e+06	1.02196e+08	3.44142e+07	1.84783e+07	2.1158e+07	2.10012e+07
POS2321	2,2'-Bifuran	6.531	135.044	[M+Na]+	135.044	True	5.05968e+06	6.14606e+06	4.24532e+06	5.83954e+06	1.17604e+07	1.01654e+07	1.33371e+07	8.78245e+06	6.10109e+06	1.0808e+07	9.66708e+06	7.83819e+06	2.74826e+07	1.19469e+07	1.30974e+07	7.19742e+06	1.86462e+07	8.68421e+06	1.35109e+07	1.08315e+07	9.23895e+06	1.38177e+07	1.79865e+07	2.46986e+07	1.19404e+07	11087095	2.17885e+07	9.23228e+06	1.32196e+07	2.40234e+07	1.49394e+07	2.8638e+06	8.97305e+06	7.05811e+06	1.03167e+07	5.50614e+06	4.18558e+06	5.09713e+06	5.06311e+06	5.17937e+06	3.34525e+06	4.43869e+06	5.79098e+06
POS2462	Anthranilate	6.065	138.055	[M+H]+	138.055	True	4.93724e+07	3.64368e+07	3.55382e+07	3.188e+07	2.73525e+07	4.17453e+07	3.41931e+07	3.2223e+07	3.87576e+07	4.30535e+07	4.14634e+07	3.0384e+07	3.41618e+07	3.98642e+07	4.685e+07	3.16108e+07	3.15544e+07	4.51063e+07	4.41737e+07	4.79093e+07	3.35604e+07	3.34171e+07	2.90249e+07	3.51189e+07	3.35686e+07	3.12691e+07	4.12715e+07	3.39041e+07	3.53335e+07	4.32639e+07	3.23168e+07	4.25458e+07	3.66245e+07	3.95052e+07	3.11782e+07	4.33174e+07	5.07827e+07	3.00015e+07	3.4643e+07	3.17678e+07	3.88559e+07	4.95083e+07	4.52907e+07
POS1625	m-Aminobenzoic acid	4.212	120.045	[M+H-H2O]+	120.045	True	6.74822e+07	3.3438e+07	4.41111e+07	3.06846e+07	4.75455e+07	5.13515e+07	1.70753e+07	4.1179e+07	4.42355e+07	1.2092e+08	6.78905e+07	3.1805e+07	2.55821e+07	5.00942e+07	4.49099e+07	1.61037e+07	1.82541e+07	4.05302e+07	3.95981e+07	4.78897e+07	6.43426e+07	2.75733e+07	1.86619e+07	1.32239e+07	4.07252e+07	5.7682e+07	2.27798e+07	1.91373e+07	4.32599e+07	3.3513e+07	2.09316e+07	3.24682e+07	6.18765e+07	6.67175e+07	2.29838e+07	3.50437e+07	3.03494e+07	4.60793e+07	1.39336e+07	2.58776e+07	3.17855e+07	3.26631e+07	6.56849e+07
POS12998	SM(d18:1/15:0)	11.071	689.561	[M+H]+	689.56	True	3.44841e+06	2.71704e+06	5.36924e+06	3.17475e+06	3.15294e+06	3.65588e+06	1.09682e+06	5.15659e+06	4.56924e+06	2.47995e+06	1.97322e+06	2.69843e+06	5.17332e+06	526215	1.24461e+06	3.3194e+06	2.35642e+06	2.63241e+06	3.51135e+06	2.03246e+06	2.44014e+06	2.74413e+06	3.2901e+06	4.57878e+06	1.78524e+06	4.1111e+06	9.30996e+06	3.4559e+06	3.83899e+06	2.61369e+06	6.87294e+06	4.21151e+06	6.83144e+06	1.08426e+06	1.2893e+07	945442	1.44499e+06	588930	3.56074e+06	426032	1.40653e+06	2.54815e+06	1.174e+06
POS10283	Succinoadenosine	5.063	384.114	[M+H]+	384.115	True	5.6944e+06	5.72542e+06	4.92504e+06	8.29076e+06	8.99273e+06	8.07535e+06	7.09004e+06	5.17578e+06	7.22393e+06	9.95002e+06	5.27996e+06	7.94376e+06	4.47773e+06	5.87997e+06	6.45789e+06	5.01775e+06	6.14981e+06	1.07064e+07	5.35171e+06	6.57145e+06	7.11151e+06	6.57864e+06	5.95404e+06	6.79722e+06	8.50092e+06	5.17566e+06	6.32888e+06	1.20869e+07	6.22188e+06	7.39276e+06	8.25306e+06	6.48829e+06	6.3878e+06	7.24234e+06	7.70628e+06	8.08893e+06	1.08192e+07	7.28046e+06	8.94734e+06	8.97702e+06	4.85264e+06	7.44e+06	9.40497e+06
NEG451	(S)-3-Hydroxybutyric acid	1.976	103.036	[M-H]-	103.04	True	8.65221e+08	1.2653e+09	1.33717e+09	1.80237e+09	7.56611e+08	1.06466e+09	7.76401e+08	1.23791e+09	6.41699e+08	6.06187e+08	5.7707e+08	2.06466e+09	9.97024e+08	5.80549e+08	2.28774e+08	8.72271e+08	1.00671e+09	9.02428e+08	5.82747e+08	9.19603e+08	3.84638e+08	7.3512e+08	1.08576e+09	9.87809e+08	7.68156e+08	6.82135e+08	1.34052e+09	6.93436e+08	1.15083e+09	6.08182e+08	8.32849e+08	1.10217e+09	8.9184e+08	8.68827e+08	6.06316e+08	1.01944e+09	1.93317e+09	1.08438e+09	8.71932e+08	7.18635e+08	8.70609e+08	1.88843e+09	1.56852e+09
POS3106	Thymol	5.23	151.112	[M+H]+	151.112	True	5.44174e+06	2.54339e+06	4.51945e+06	5.28541e+06	1.0313e+07	1.95323e+06	4.44088e+06	3.04752e+06	2.42517e+06	5.48589e+06	4.7306e+06	3.30417e+06	3.76098e+06	1.95754e+06	6.42996e+06	1.7522e+07	5.98963e+06	3.59945e+06	4.16843e+06	2.24545e+06	5.69413e+06	4.16755e+06	1.82429e+06	5.44592e+06	6.38352e+06	5.36356e+06	2.17511e+06	2.12926e+06	2.59547e+06	2.93916e+06	1.714e+06	4685200	7.80156e+06	1.07021e+07	4.69085e+06	2.88881e+06	4.60036e+06	3.05844e+06	5.34795e+06	5.90244e+06	2.63683e+06	3.90391e+07	3.72704e+07
POS11772	LPC(18:2)	9.752	520.339	[M+H]+	520.34	True	1.13797e+10	1.18714e+10	9.50693e+08	7.92192e+09	1.08022e+10	1.2478e+10	1.32546e+10	6.30904e+09	1.63449e+10	1.36228e+10	1.00911e+10	1.63112e+10	1.6959e+10	9.89892e+09	1.31094e+10	11896691542	9.07369e+09	9.46876e+09	9.34015e+09	1.23063e+10	1.20485e+10	1.70496e+10	9.41762e+07	1.03468e+10	1.06394e+10	4.88467e+09	1.02435e+10	9.18835e+09	6.18321e+09	11193184398	8.58804e+09	8.53869e+09	1.27982e+10	1.37951e+10	1.4966e+10	3.31311e+08	1.93003e+10	1.43309e+10	1.0184e+10	1.50553e+10	1.55555e+10	1.0289e+10	1.32782e+10
POS5500	N-Methyldodecylamine	8.707	200.237	[M+H]+	200.237	True	1.83821e+07	1.05835e+07	5.32364e+06	4.90634e+06	5.61008e+06	1.1834e+07	7.80365e+06	5.26801e+06	4082217	4.96973e+06	7.70118e+06	1.02081e+07	6.77513e+06	7.75865e+06	9.84658e+06	1.12797e+07	1.07128e+07	6.12027e+06	1.0008e+07	8.6912e+06	1.06039e+07	4.22515e+06	7.01322e+06	5.57542e+06	1.02811e+07	5.23316e+06	6.0345e+06	8.86339e+06	5.04379e+06	9.6198e+06	5.83053e+06	1.30121e+07	9.32032e+06	6.4902e+06	5.21138e+06	1.14626e+07	1.17188e+07	4.46902e+06	1.48216e+07	1.67764e+07	1.04535e+07	1.39984e+07	7.36083e+06
NEG1767	Histidine	0.899	154.059	[M-H]-	154.062	True	1.92548e+08	1.82852e+08	1.52315e+08	1.89925e+08	2.49992e+08	2.02829e+08	110005794	1.43136e+08	1.11651e+08	1.72157e+08	1.09716e+08	2.11449e+08	1.53452e+08	1.61718e+08	1.62348e+08	9.4574e+07	1.72348e+08	1.55951e+08	1.38103e+08	2.00656e+08	1.43921e+08	1.85908e+08	1.53139e+08	1.76027e+08	1.38901e+08	1.17007e+08	9.48117e+07	2.38639e+08	2.08907e+08	1.45093e+08	1.31363e+08	1.74054e+08	1.99697e+08	1.75756e+08	1.28637e+08	1.57547e+08	1.53977e+08	1.32765e+08	1.46362e+08	1.94391e+08	1.72727e+08	1.66374e+08	1.98679e+08
POS5621	Psicose	0.906	203.052	[M+Na]+	203.053	True	4.46753e+09	1.04957e+10	5.35606e+09	4.12313e+09	2.754e+09	9.09256e+09	7.27343e+09	1.82008e+10	9.78058e+09	6.32278e+09	9.258e+09	6.60878e+09	7.10935e+09	8.06474e+09	5.05751e+09	6.60223e+09	7.93319e+09	8.81781e+09	8.5269e+09	8.26083e+09	9.21682e+09	1.04499e+10	5.82672e+09	8.97723e+09	6.12553e+09	1.76805e+10	1.43954e+10	5.72967e+09	8.67062e+09	7.83692e+09	8.78507e+09	1.14763e+10	8.76262e+09	8.54957e+09	8.58801e+09	8.90863e+09	3.65138e+09	8.69794e+09	1.07181e+10	1.01871e+10	1.01237e+10	1.25647e+10	1.63839e+10
POS13064	SM(d18:2/16:0)	9.81	701.558	[M+CH3OH+H]+	701.56	True	1.2021e+07	1.01794e+07	7.15308e+06	12186275	1.2199e+07	1.11207e+07	1.77649e+07	8.50055e+06	4.54538e+06	8.47099e+06	8.34297e+06	1.56149e+07	1.86864e+07	6.55809e+06	1.21694e+07	1.42791e+07	8.21178e+06	1.56517e+07	1.48546e+07	9.70157e+06	1.07202e+07	9.84967e+06	6.6502e+06	9.53609e+06	5.3488e+06	1.18263e+07	1.66846e+07	9.48845e+06	9.38672e+06	1.86068e+07	2.7824e+07	1.65903e+07	5.92469e+06	4.63186e+06	5.21593e+06	5.19388e+06	1.06653e+07	4.63668e+06	2.11151e+06	5.23543e+06	1.36653e+06	3.39842e+06	3.3176e+06
POS7981	Lauryldiethanolamine	8.468	274.274	[M+H]+	274.274	True	2.12097e+09	1.64462e+09	1.34601e+09	1.23814e+09	1.96648e+09	3.05089e+09	1.38687e+09	2.002e+09	2.22367e+09	1.69033e+09	2.06269e+09	2.2775e+09	1.70674e+09	2.13999e+09	3.01503e+09	3.1681e+09	2.48418e+09	1.92262e+09	2.13995e+09	2.71082e+09	2.45456e+09	1.98428e+09	1.68433e+09	1.63644e+09	2.8627e+09	2.2284e+09	2.23414e+09	2.80396e+09	1.68332e+09	1.77493e+09	1.85758e+09	4.24768e+09	2.29465e+09	1.75742e+09	1.70801e+09	1.63212e+09	1.54341e+09	1.05497e+09	1.67681e+09	1.74945e+09	1.72827e+09	1.28698e+09	1.62403e+09
POS8641	Avenoleic acid	9.997	297.242	[M+H-H2O]+	297.243	True	2.64647e+07	1.38518e+07	2.55362e+07	6.92993e+07	1.37285e+07	6.72125e+06	5.14372e+07	7.74195e+06	8604136	1.42754e+07	1.43522e+07	6.19518e+06	2.53134e+07	6.75179e+06	1.89474e+07	1.19576e+07	5.05402e+07	6.18268e+06	1.57579e+07	1.07566e+07	1.29793e+07	5.12921e+06	8.65554e+06	8.67522e+07	3.10515e+07	3.54285e+06	4.88098e+06	6.1679e+06	2.07736e+07	5.34041e+07	8.97938e+07	9.29845e+06	2.22471e+07	2.44861e+07	4.89974e+07	1.07807e+07	2.2446e+07	4.35606e+06	1.26253e+07	2.33473e+07	9.42109e+06	7.95559e+06	1.01564e+07
POS8272	cis-15-Octadecenoic acid	10.329	283.263	[M+CH3OH+H]+	283.263	True	1.64254e+07	7.88258e+06	1.46159e+07	1.49609e+07	1.50845e+07	1.21717e+07	5.6826e+07	7.6894e+06	1.68507e+07	1.50493e+07	1.48644e+07	6.28981e+06	4.90856e+07	2.47093e+07	2.2557e+07	6.41934e+07	1.51884e+07	1.53641e+08	2.31034e+07	1.37686e+07	9.975e+06	1.32918e+07	1.81245e+07	1.23693e+07	6.9424e+06	9.11941e+06	9.85576e+06	1.06144e+07	8.96804e+06	1.77308e+07	8.92081e+06	1.46945e+07	1.30713e+07	1.32809e+07	1.28e+07	7.99803e+06	1.16423e+07	1.64921e+07	1.01895e+07	1.26298e+07	7.40168e+06	2.03284e+07	1.43366e+07
NEG5269	N-[2-(5-chloroindol-3-yl)ethyl]propanamide	6.157	249.081	[M-H]-	249.08	True	1.87516e+07	1.17534e+07	7.96657e+06	1.1361e+07	2.73345e+07	9.65275e+06	9.70992e+06	8.96717e+06	1.21754e+07	2.00328e+07	9.197e+06	8.21452e+06	5.75655e+06	1.62679e+07	6.41244e+06	6.13398e+06	8.55663e+06	7.27591e+06	4.48318e+06	4.39148e+06	7.06332e+06	4.74305e+06	8.05171e+06	7.72348e+06	3.10821e+06	6.8936e+06	7.41891e+06	3.38793e+06	11035853	1.02444e+07	8.98994e+06	8.65457e+06	1.05609e+07	1.02998e+07	1.81343e+07	9.23852e+06	5.46608e+06	1.09794e+07	5.79513e+06	7.86441e+06	9.8593e+06	9.85376e+06	7.44147e+06
POS13063	SM(d18:2/16:0)	8.948	701.558	[M+H]+	701.56	True	1.1167e+07	1.23082e+07	1.1164e+07	1.046e+07	4.89912e+06	8.40926e+06	7.61739e+06	3.76674e+06	3.46501e+06	5.70314e+06	6.48036e+06	2.20442e+07	10780522	6.39621e+06	1.28295e+07	2.13361e+07	3.27367e+06	1.01265e+07	8.08017e+06	1.40919e+07	2.61112e+07	9.95359e+06	1.65105e+07	4.60404e+06	1.36872e+07	1.61984e+07	1.43078e+07	8.53011e+06	4.68628e+06	3.80494e+07	2.28264e+07	1.05894e+07	1.3883e+07	5.13734e+06	6.16437e+06	2.37388e+06	4.40426e+06	3.65703e+06	2.69899e+06	4.94592e+06	2.48396e+06	2.08505e+06	5.73042e+06
POS803	Di-N-propylamine	4.813	102.128	[M+H]+	102.128	True	2.49743e+07	2.59492e+07	2.81248e+07	2.05263e+07	2.55234e+07	2.59265e+07	2.57338e+07	2.76781e+07	2.87642e+07	2.64547e+07	2.65414e+07	2.6292e+07	2.67787e+07	25121058	2.91727e+07	3.01298e+07	2.27711e+07	2.38825e+07	2.86465e+07	2.87522e+07	2.57237e+07	3.31271e+07	3.60853e+07	2.43909e+07	3.12837e+07	3.08127e+07	3.60627e+07	2.88668e+07	2.64068e+07	2.4567e+07	2.92205e+07	3.08267e+07	2.71033e+07	2.57016e+07	2.55493e+07	2.46301e+07	2.03588e+07	1.8419e+07	1.79763e+07	2.18731e+07	2.39683e+07	2.14833e+07	2.48226e+07
POS2736	Kojic acid	2.727	143.034	[M+H]+	143.034	True	3.55347e+08	8.758e+07	1.37063e+08	1.26177e+08	3.26096e+08	134807295	3.17298e+08	4.50552e+08	2.29575e+08	1.49265e+08	9.69464e+07	2.73858e+08	2.64931e+08	2.71009e+08	1.72941e+08	2.45569e+08	1.69859e+08	1.7431e+08	2.49061e+08	2.88064e+08	1.94784e+08	2.68368e+08	2.40577e+08	2.75047e+08	1.14528e+08	2.16875e+08	1.85067e+08	1.67665e+08	3.65606e+08	5.13789e+08	1.45713e+08	2.89761e+08	2.39699e+08	1.89383e+08	1.17e+08	1.92392e+08	1.25177e+08	1.18583e+08	2.36088e+08	1.007e+08	1.85657e+08	2.12777e+08	2.62753e+08
POS5305	Salicylurate	5.112	196.06	[M+H]+	196.06	True	1.92757e+06	1.16209e+06	1.35169e+06	2.49215e+06	1.0761e+08	5.70018e+07	6.92233e+07	1.45659e+07	2.93952e+07	4.19897e+07	4.93131e+07	1.15675e+07	2.55996e+07	2.37235e+07	4.42077e+07	1.66192e+07	9.09957e+07	3.74136e+07	1.7399e+07	1.63757e+07	4.47038e+07	1.44783e+07	2.13781e+07	1.39887e+07	6.13372e+07	1.20007e+07	1.69262e+07	1.85581e+07	1.21032e+08	1.24532e+08	3.99863e+07	4.38367e+06	2.65044e+06	2.95993e+06	1.90606e+07	1.18779e+08	1.45849e+07	9.94139e+07	1.33586e+08	8.65597e+06	3.2212e+06	2.96891e+06	2.90981e+06
POS8667	7-Methylguanosine	4.966	298.114	[M+H]+	298.115	True	8.15013e+07	6.02197e+07	7.89686e+07	8.34121e+07	9.06838e+07	8.00199e+07	7.3866e+07	4.06524e+07	5.79499e+07	9.63741e+07	5.02138e+07	5.56294e+07	5.37201e+07	5.8088e+07	5.89378e+07	4.44589e+07	5.85455e+07	6.92793e+07	5.02282e+07	4.6281e+07	5.68551e+07	5.44087e+07	6.56574e+07	5.6419e+07	5.60056e+07	4.33626e+07	4.44457e+07	2.85341e+07	3.27139e+07	4.58728e+07	3.74673e+07	4.95792e+07	5.62816e+07	5.84737e+07	6.81372e+07	7.23791e+07	7.37054e+07	5.24371e+07	6.43027e+07	6.41904e+07	4.23256e+07	5.91945e+07	6.51359e+07
POS7340	O-Desmethyl tramadol	8.399	250.177	[M+H]+	250.18	True	2.44072e+08	202281516	5.4287e+07	1.05405e+08	1.37491e+08	4.83766e+08	1.41446e+08	1.83162e+08	3.38421e+08	1.40012e+08	1.81507e+08	3.26837e+08	1.86082e+08	1.29891e+08	1.27102e+08	1.88677e+08	1.84887e+08	1.36188e+08	1.3138e+08	3.36304e+08	1.27638e+08	4.16447e+08	8.14492e+07	9.11676e+07	1.29118e+08	5.27204e+08	2.37343e+08	1.01576e+08	6.54192e+08	3.59249e+08	5.26656e+08	3.37654e+08	1.39907e+08	1.3123e+08	2.68763e+08	1.41603e+08	7.71697e+07	1.16471e+08	5.55863e+08	1.87954e+08	1.35844e+08	1.77882e+08	1.31976e+08
POS6429	4-Hydroxybenzoylcholine	4.786	224.128	[M]+	224.128	True	6.91062e+08	8.05821e+08	8.51367e+08	7.21142e+08	7.52112e+08	6.61626e+08	7.38353e+08	8.34477e+08	7.82902e+08	7.41383e+08	9.04533e+08	8.56879e+08	8.2053e+08	8.0731e+08	9.61788e+08	8.07327e+08	7.27703e+08	8.66567e+08	9.9176e+08	9.154e+08	8.10084e+08	9.83167e+08	8.04133e+08	8.62111e+08	9.48974e+08	8.41161e+08	8.33823e+08	8.94854e+08	7.8509e+08	7.75598e+08	8.50384e+08	9.66304e+08	8.61843e+08	8.6249e+08	9.21084e+08	8.20274e+08	7.02065e+08	6.69949e+08	7.75771e+08	8.31682e+08	7.15017e+08	7.91285e+08	8.20539e+08
POS6553	PyroGlu-Pro	5.045	227.103	[M+H]+	227.103	True	7.1316e+06	8.53873e+06	7.30054e+06	9.30152e+06	1.27432e+07	1.13816e+07	1.17712e+07	7.82805e+06	9.35829e+06	1.22464e+07	6.6828e+06	9.08372e+06	7.85661e+06	8.09242e+06	8.65061e+06	7.43007e+06	1.11296e+07	1.38059e+07	8.81324e+06	7.4714e+06	8.42435e+06	8.86723e+06	8.6234e+06	8.906e+06	1.12962e+07	6.79976e+06	8.39156e+06	10288347	8.35153e+06	8.98721e+06	1.11214e+07	8.71505e+06	7.51165e+06	8.25784e+06	9.58902e+06	8.82302e+06	1.31858e+07	8.37263e+06	1.23777e+07	1.3133e+07	6.76988e+06	1.03648e+07	1.18462e+07
POS63	Pyridine	13.744	80.0501	[M+H]+	80.0495	True	1.48729e+08	1.48959e+08	1.72485e+08	1.48921e+08	1.47422e+08	1.3628e+08	1.42098e+08	1.64926e+08	1.47726e+08	1.76416e+08	1.69763e+08	1.69338e+08	1.66182e+08	1.55792e+08	1.65525e+08	1.75427e+08	1.71145e+08	1.58346e+08	1.72028e+08	1.80448e+08	1.74448e+08	1.68636e+08	1.6988e+08	1.69334e+08	1.94971e+08	1.57763e+08	1.77585e+08	1.81042e+08	1.73428e+08	1.70526e+08	1.86133e+08	1.66368e+08	1.59758e+08	1.65096e+08	1.91038e+08	1.46054e+08	1.33558e+08	1.206e+08	1.32135e+08	1.56343e+08	1.53046e+08	1.35549e+08	1.50458e+08
POS11276	Chenodeoxyglycocholic acid	8.534	472.303	[M+Na]+	472.303	True	2.75942e+07	1.96865e+07	14286673	7.51472e+06	2.64101e+07	8.13722e+07	1.44545e+07	6.99726e+06	3.01591e+07	1.45894e+07	2.37298e+07	2.07627e+07	4.3376e+07	1.34219e+07	2.08589e+07	3.14186e+07	2.7498e+07	3.7149e+07	7.33198e+07	4.67107e+07	1.51549e+07	1.85159e+07	5.73243e+06	2.4794e+06	1.44122e+07	2.04963e+07	1.1668e+07	3.10362e+07	2.07843e+07	3.58623e+07	1.6185e+07	4.83196e+07	8.46811e+07	7.86244e+07	5.01451e+07	1.98937e+07	2.72581e+07	1.44158e+07	3.32239e+07	3.7021e+07	1.08921e+07	1.46006e+07	1.48167e+07
POS7362	6,11-dioxododecanoic acid	7.552	251.125	[M+Na]+	251.125	True	8.247e+06	8.33593e+06	5.91573e+06	2.63757e+07	2.25238e+07	1.7241e+07	4.23758e+07	1.31064e+07	1.1165e+07	1.29772e+07	8.10374e+06	1.56521e+07	1.61704e+07	3.77787e+07	1.22337e+07	8.78044e+06	3.86648e+07	1.6473e+07	1.0185e+07	1.14939e+07	1.0182e+07	1.73979e+07	1.32444e+07	5.38842e+07	5.96273e+07	1.62058e+07	2.18582e+07	2.88403e+07	4.30559e+07	5.67283e+07	6.87092e+07	1.26886e+07	2.50055e+07	2.22225e+07	6.44417e+07	9.04023e+06	1.43901e+07	1.96223e+07	6.57696e+06	1.24844e+07	8.25348e+06	9983792	1.20096e+07
POS11389	LPE(18:0)	10.44	482.325	[M+H]+	482.325	True	2.00545e+07	4.59223e+07	229256	2.47258e+07	1.77273e+07	3.41442e+07	2.06397e+07	1.14169e+07	1.55217e+07	2.14706e+07	2.50388e+07	4.1187e+07	2.6828e+07	4.12634e+07	6.60111e+07	6.16741e+07	5.17825e+07	4.23733e+07	2.95396e+07	4.00778e+07	2.448e+07	3.31591e+07	365495	3.17367e+07	2.33664e+07	2.41966e+07	1.18384e+07	2.75687e+07	6.03684e+07	2.27073e+07	1.90374e+07	1.31266e+07	3.78294e+07	5.54327e+07	3.95538e+07	1.47049e+06	1.33763e+07	3.61563e+07	7.55701e+06	2.86564e+07	2.97665e+07	1.92533e+07	1.56357e+07
NEG4017	(R)-3-Hydroxydodecanoic acid	8.961	215.163	[M-H]-	215.165	True	1.32613e+07	4.29954e+06	2.02823e+07	3.90581e+06	3.38e+06	3.29679e+06	7.53302e+06	5.08883e+07	2.73224e+06	1.20976e+06	9.46718e+06	1.21386e+07	3.99152e+06	7.15582e+06	2.63324e+06	1.73232e+07	9.64616e+06	7.26063e+06	6.07869e+06	8.39989e+06	2.7412e+07	5.1351e+06	6.74562e+06	6.32207e+06	3.10747e+06	3.59578e+06	4.17075e+06	3.03964e+06	3.24605e+06	2.62033e+06	3.61023e+06	7.45832e+06	4.80716e+06	1.39407e+07	7.42378e+06	3.52809e+06	1.56791e+07	6.30591e+07	1.3279e+07	1.52285e+07	407327	1.49366e+07	1.54659e+07
POS12704	Neomycin	10.916	637.305	[M+Na]+	637.302	True	2.49697e+06	1.57143e+06	1.47854e+06	1.16514e+06	1.04322e+06	844146	1.00031e+06	1.37395e+06	1.30253e+06	773166	1.80837e+06	2.01936e+06	2.25925e+06	1.91113e+06	3.19633e+06	2.52564e+06	2.25001e+06	1.85484e+06	2.40851e+06	1.9191e+06	3.02842e+06	1.57742e+06	1.71575e+06	2.00912e+06	2.18625e+06	1.63085e+06	1.90885e+06	2.27286e+06	984643	1.25057e+06	1.4261e+06	2.9824e+06	2.48375e+06	2.07634e+06	1.40078e+06	2.65642e+06	2.93525e+06	1.81957e+06	1.81067e+06	2.67187e+06	2.58746e+06	3.82468e+06	3.67499e+06
POS8340	Retinal	11.319	285.221	[M+H]+	285.221	True	3.37053e+06	3.29738e+06	2.6857e+06	7.53972e+06	1.37422e+07	5.75177e+06	5.16198e+06	8.21513e+06	1.01093e+07	1.20952e+07	1.09965e+07	3.91875e+06	1.06092e+07	2.04417e+07	2.55957e+07	1.7436e+07	1.88842e+07	1.8331e+07	1.69696e+07	9.78802e+06	1.64452e+07	1.01255e+07	1.0014e+07	7.98661e+06	6.83682e+06	1.18717e+07	7.81898e+06	1.64494e+07	8.47063e+06	7.05468e+06	2.85186e+06	2.3586e+07	1.54343e+07	1.1832e+07	1.29402e+07	8.15128e+06	7.54607e+06	1.28857e+07	5.02333e+06	3.48632e+06	6.90914e+06	4.8784e+06	1.01125e+07
POS2887	L-cis-4-(Hydroxymethyl)-2-pyrrolidinecarboxylic acid	2.039	146.081	[M+H]+	146.082	True	3.35906e+07	8.44714e+07	2.28811e+07	3.28603e+07	6.59235e+06	3.98803e+06	5.38174e+06	1.57656e+07	1.88281e+07	7.933e+06	1.46971e+07	3.34929e+07	1.50459e+07	8.37783e+06	1.25343e+07	1.14409e+07	1.10808e+07	2.27783e+07	1.88838e+07	1.21655e+07	1.87981e+07	7.34217e+06	1.18895e+07	9.73129e+06	1.01595e+07	2.54936e+07	1.32179e+07	1.16052e+07	1.06507e+07	1.18639e+07	1.22263e+07	6.96842e+08	2.28951e+07	3.80652e+07	1.01605e+08	6439684	1.02818e+07	1.0993e+07	9.81536e+07	8.87225e+06	9.98794e+06	8.45925e+06	6.53095e+06
POS11753	LPC(18:3)	7.137	518.324	[M+H]+	518.325	True	9.09577e+06	1.07048e+08	1.2782e+07	6.63806e+06	2.12685e+07	6.03348e+07	7.83345e+06	7.80517e+06	3.49359e+07	3.16395e+07	2.44998e+07	2.18755e+07	4.60164e+07	1.85358e+07	2.48591e+07	2.22188e+07	2.29797e+07	3.37306e+07	9.12924e+07	1.68402e+07	9.31065e+06	1.77514e+07	4.68253e+06	3.28137e+07	2.50061e+07	6.51506e+06	9.62588e+06	1.60083e+07	7.25787e+06	1.96886e+07	1.50425e+07	8.22137e+06	2.2175e+07	3.59971e+07	3.58569e+07	6.27994e+06	3.48297e+07	5.38903e+07	1.34015e+07	3.66724e+07	1.70206e+07	5.07737e+06	1.12481e+07
NEG1590	3-methylmalate(2-)	1.065	147.025	[M-H]-	147.029	True	1.14346e+08	1.31463e+08	1.02758e+08	1.40028e+08	1.16167e+08	1.30801e+08	1.11561e+08	4.14555e+07	1.21236e+08	1.33772e+08	9.71767e+07	5.50592e+07	4.66703e+07	1.08378e+08	1.16281e+08	5.67021e+07	9.61597e+07	8.29206e+07	7.74004e+07	9.76105e+07	1.07707e+08	8.96924e+07	9.26257e+07	1.05654e+08	1.18084e+08	5.19662e+07	1.27806e+08	6.5506e+07	1.21011e+08	9.70169e+07	9.02108e+07	7.96148e+07	9.72113e+07	9.66994e+07	7.06446e+07	1.12807e+08	1.73823e+08	2.07021e+08	1.52241e+08	1.3735e+08	1.42138e+08	1.72515e+08	1.86537e+08
POS1686	Benzamide	5.728	122.06	[M+H]+	122.06	True	4.00568e+07	2.1342e+07	2.56789e+07	3.20971e+07	8.25328e+07	4.30839e+07	4.52843e+07	2.74668e+07	4.11128e+07	6.44136e+07	4.72994e+07	1.40227e+08	2.53276e+07	3.95438e+07	5.75072e+07	4.2123e+07	7.69883e+07	1.48262e+08	3.08366e+07	3.12083e+07	7.23886e+07	3.1693e+07	4.58806e+07	3.20877e+07	5.51685e+07	2.66534e+07	2.5536e+07	1.72843e+07	3.87972e+07	3.26233e+07	1.93903e+07	2.27934e+07	2.86069e+07	2.67818e+07	2.40708e+07	7.68324e+07	1.82173e+08	7.14956e+07	1.30669e+08	5.69937e+07	2.16582e+07	2.90173e+07	2.53681e+07
POS1343	1-Piperidinecarboxaldehyde	5.602	114.092	[M+H]+	114.092	True	1.55128e+08	2.46469e+08	2.4878e+08	2.48159e+08	2.4766e+08	2.4199e+08	2.91904e+08	2.53381e+08	1.79037e+08	2.50966e+08	2.72224e+08	2.81759e+08	2.84568e+08	2.7401e+08	2.95467e+08	3.13257e+08	2.84179e+08	2.66805e+08	3.03335e+08	3.12921e+08	2.93408e+08	1.21681e+08	2.77391e+08	2.86147e+08	3.0958e+08	2.83964e+08	2.99e+08	1.86161e+08	3.02029e+08	3.09833e+08	2.96751e+08	2.92159e+08	2.70764e+08	1.5522e+08	3.69081e+08	2.43018e+08	2.4932e+08	2.34771e+08	2.52266e+08	2.80673e+08	2.70077e+08	2.59062e+08	2.56366e+08
POS8016	N-Fructosyl isoleucine	2.518	276.144	[M-H2O+H]+	276.144	True	1.28089e+08	2.2478e+08	9.51646e+07	1.16463e+08	7.4269e+06	1.91828e+08	1.76067e+08	3.46896e+08	1.13061e+08	1.78479e+08	5.21493e+07	7.78815e+07	1.92646e+08	1.79169e+08	4.1191e+07	1.61246e+08	2.35355e+08	1.30894e+08	1.45212e+08	1.46534e+08	1.1643e+08	1.35753e+08	5.24491e+07	2.26643e+08	1.30874e+08	2.98904e+08	3.29471e+08	1.28996e+08	1.77974e+08	8.70463e+07	6.92644e+07	2.08339e+08	3.25689e+08	2.54886e+08	1.07542e+08	2.27753e+08	1.09349e+08	3.09792e+08	4.53093e+08	1.19716e+08	3.1538e+08	3.84651e+08	4.61555e+08
POS10411	Octaethylene glycol	5.772	393.209	[M+Na]+	393.21	True	7.08944e+06	9.99702e+06	9.6298e+06	8.89153e+06	1.05158e+07	1.12751e+07	8.45018e+06	4.14105e+06	7.89001e+06	8.76765e+06	7.90847e+06	1.24796e+07	7.3791e+06	5.95958e+06	4.43662e+06	4.12677e+06	6.22544e+06	6.2178e+06	5.08114e+06	7.91888e+06	4.31983e+06	4.87223e+06	8.26366e+06	1.08135e+07	7.77664e+06	6.02921e+06	1.23761e+07	6.10517e+06	1.08652e+07	3.90946e+06	3.81473e+06	5.21662e+06	7.48212e+06	8.35405e+06	2.86559e+06	7.1447e+06	4.44501e+06	1.23557e+07	1.38802e+07	4.80272e+06	5.89259e+06	6.51047e+06	6.1951e+06
POS7156	Pseudouridine	1.435	245.077	[M+H]+	245.077	True	4.06405e+07	5.32941e+07	5.9237e+07	5.12625e+07	5.10446e+07	5.72376e+07	5.57653e+07	4.49882e+07	4.10268e+07	6.25923e+07	4.5839e+07	5.60854e+07	4.41282e+07	4.63778e+07	5.50717e+07	5.09632e+07	5.05101e+07	5.75801e+07	5.07323e+07	4.26364e+07	6.73392e+07	4.44459e+07	5.87201e+07	4.0605e+07	7.64279e+07	4.42967e+07	4.75092e+07	3.63042e+07	37133189	4.14657e+07	4.5142e+07	4.85501e+07	4.46432e+07	4.53445e+07	6.01911e+07	5.74256e+07	5.09552e+07	4.94833e+07	4.10982e+07	6.55173e+07	2.72695e+07	5.37889e+07	6.56401e+07
POS7743	Phenylalanylvaline	6.278	265.154	[M+H]+	265.155	True	1.84744e+06	684834	1.13069e+06	1.39611e+06	820830	1.14825e+06	1.70101e+06	723376	517091	949137	943933	1.19724e+06	1.39896e+06	1.3853e+06	1.7654e+06	2.07917e+06	9.65931e+06	1.46424e+07	1.26387e+06	1.98253e+06	964943	1327603	1.9421e+06	2.37951e+06	883014	731847	2.33598e+06	1.47074e+06	1.08999e+06	1.3489e+06	1.59928e+06	1.41643e+06	1.19488e+06	1.21976e+06	2.43598e+06	1.00444e+06	808221	1.04918e+06	1.17981e+07	1.91365e+06	375056	905614	1.07405e+06
POS5753	Cinnamoylglycine	6.647	206.081	[M+H]+	206.081	True	1.36823e+07	5.62187e+06	1.19609e+07	1.98809e+07	2.09528e+07	1.44833e+07	2.04543e+07	7.79864e+06	1.23753e+07	2.19209e+07	1.37451e+07	5658318	1.31765e+07	2.04925e+07	2.34391e+07	1.83052e+07	1.69003e+07	8.30758e+06	7.91912e+06	7.04989e+06	7.35736e+06	8.69269e+06	1.85689e+07	1.80708e+07	1.61616e+07	4.87927e+06	5.26197e+06	5.63161e+06	1.40082e+07	7.74459e+06	1.04155e+07	2.55831e+06	4.48964e+06	6.50229e+06	8.94759e+06	1.26384e+07	7.53343e+06	1.93091e+07	1.41335e+07	6.72609e+06	5.72969e+06	1.33854e+07	7.40118e+06
POS10929	Nonaethylene glycol	5.907	437.237	[M+Na]+	437.236	True	5.28446e+06	8.95215e+06	7.85459e+06	7.93835e+06	7.1961e+06	6.91936e+06	5.98121e+06	3.38691e+06	5.7929e+06	5.25893e+06	6.48061e+06	1.08022e+07	6.10221e+06	4.67787e+06	3.86347e+06	3.52319e+06	5.28995e+06	6.1937e+06	3.80683e+06	6.03594e+06	3.17204e+06	3.35053e+06	4.59613e+06	8.90937e+06	7.92643e+06	4.94119e+06	8.74607e+06	6.3438e+06	9.53203e+06	3.18871e+06	2.9609e+06	5.59555e+06	5.43331e+06	5.9808e+06	2.79259e+06	7.79487e+06	2.93602e+06	9.37211e+06	1.02789e+07	3.22454e+06	3.97209e+06	5.72178e+06	5.38828e+06
POS3244	Creatine	0.984	154.059	[M+Na]+	154.059	True	2.97869e+07	5.86041e+07	5.32337e+07	5.83024e+07	5.7004e+07	8.71138e+07	1.63892e+07	3.89922e+07	5.26799e+07	6.91759e+07	4.90785e+07	4.91846e+07	7.03396e+07	4.36426e+07	8.26185e+07	4.40682e+07	4.20478e+07	4.92426e+07	7.82663e+07	4.38634e+07	6.26558e+07	3.43793e+07	7.07703e+07	4.33454e+07	7.66581e+07	3.2845e+07	4.16233e+07	2.10972e+07	3.06127e+07	3.78334e+07	2.69484e+07	8.38176e+07	5.83948e+07	5.3976e+07	3.94555e+07	8.59315e+07	9.92735e+07	8.01028e+07	1.9459e+08	1.38504e+08	5.41129e+07	9.12827e+07	7.39891e+07
POS1963	Norhygrine	5.519	128.107	[M+H]+	128.107	True	4.74094e+07	4.12978e+07	3.91152e+07	3.82818e+07	4.05348e+07	4.97231e+07	4.25717e+07	4.57785e+07	3.10467e+07	5.44695e+07	4.5023e+07	4.16305e+07	2.34906e+07	4.37897e+07	5.62786e+07	4.46281e+07	4.10062e+07	3.83454e+07	2.21034e+07	2.95559e+07	5.90308e+07	3.6949e+07	3.59123e+07	2.42943e+07	4.36532e+07	5.68585e+07	2.22041e+07	4.41006e+07	2.72389e+07	6.54839e+07	3.73303e+07	4.71687e+07	5.95725e+07	6.82202e+07	4.05131e+07	4.87714e+07	4.13025e+07	4.03433e+07	4.70577e+07	4.10711e+07	4.58039e+07	2.17386e+07	1.84353e+07
POS7958	methyl 2-{[4-(acetylamino)phenyl]carbonylamino}acetate	6.73	273.085	[M+Na]+	273.085	True	4.60636e+06	9.40518e+06	3.59414e+06	8.21678e+07	3.20946e+07	5.72395e+07	4.98923e+07	2.88484e+07	3.47911e+07	8.57685e+06	1.59962e+07	1.5898e+07	1.48538e+07	6.23783e+07	1.93941e+07	1.50695e+07	4.84128e+07	1.97683e+07	7.50158e+06	2.09281e+07	2.35741e+07	1.32741e+07	1.57631e+07	9.02093e+07	5.32059e+07	2.21962e+07	2.18818e+07	3.26506e+07	9.47815e+07	1.27343e+08	1.5613e+08	1.76831e+07	3.64675e+07	3.50002e+07	3.13966e+07	1.25749e+07	1.6315e+07	3.38526e+07	4.06223e+06	7.53883e+06	1.14797e+07	7.9831e+06	8.34679e+06
POS7238	Aspartylleucine	5.151	247.129	[M+H]+	247.129	True	4.63535e+06	5.05193e+06	5.2268e+06	1.29613e+07	9.84642e+06	8.28514e+06	4.29145e+06	4.49661e+06	4.4728e+06	6.6412e+06	3.01127e+06	5.3318e+06	3.74933e+06	4.90334e+06	4.33678e+06	3.1688e+06	4.46115e+06	5.62097e+06	4.5225e+06	3.99381e+06	6.38334e+06	6.69061e+06	5.6408e+06	5.77152e+06	6.07529e+06	2.90542e+06	4.44899e+06	2.95167e+07	5.50065e+06	5.68136e+06	5.39547e+06	3.39005e+06	6.27434e+06	5.41636e+06	4.79218e+06	7.34373e+06	5.58083e+06	4.80138e+06	6.41049e+06	6.34685e+06	4.87539e+06	6.15216e+06	6.66594e+06
POS7551	2'-O-Methylcytidine	3.175	258.108	[M+H]+	258.108	True	7.39939e+07	5.21416e+07	7.47004e+07	8.30848e+07	8.43394e+07	5.93212e+07	7.83967e+07	2.91349e+07	5.71637e+07	8.10109e+07	3.36441e+07	3.7714e+07	6.36643e+07	4.54972e+07	5.6014e+07	3.91936e+07	4.19662e+07	5.504e+07	5.52379e+07	30043928	6.77909e+07	3.43712e+07	6.45495e+07	5.83193e+07	5.43655e+07	5.15322e+07	4.69215e+07	3.37807e+07	2.99474e+07	4.39885e+07	2.69418e+07	6.52137e+07	6.35753e+07	5.53495e+07	8.40943e+07	5.69459e+07	5.21904e+07	3.90692e+07	57403222	7.05329e+07	2.9692e+07	5.05454e+07	6.0777e+07
POS4497	N-Methylphenylalanine	4.841	180.102	[M+H]+	180.102	True	4.68845e+07	3.0418e+07	2.99951e+07	3.69209e+07	2.92732e+07	5.18657e+07	3.16042e+07	2.45756e+07	8.23015e+07	5.62415e+07	6.17719e+07	2.34429e+07	3.17087e+07	3.84974e+07	6.10658e+07	3.05173e+07	3.9831e+07	4.07557e+07	4.44039e+07	3.54339e+07	4.23379e+07	3.07435e+07	3.66161e+07	3.20855e+07	3.7113e+07	3.76751e+07	2.87903e+07	1.34789e+07	3.23598e+07	2.62083e+07	2.1535e+07	3.13658e+07	2.48459e+07	3.03303e+07	3.77765e+07	1.94369e+07	2.66283e+07	3.421e+07	5.87891e+07	2.7555e+07	3.82613e+07	2.88709e+07	3.11721e+07
POS2118	Cinnamic acid	6.643	131.049	[M+H-H2O]+	131.049	True	1.06795e+07	1.64349e+06	1.13733e+07	1.62467e+07	2.03437e+07	1.03837e+07	1.77424e+07	3.89936e+06	1.0184e+07	2.14717e+07	1.32411e+07	4.4375e+06	1.07916e+07	1.96547e+07	2.16425e+07	1.56623e+07	1.62725e+07	7.17863e+06	4.62169e+06	4.09767e+06	5.70881e+06	3.34662e+06	1.64782e+07	1.07075e+07	1.50489e+07	3.02481e+06	4.92811e+06	1.67669e+06	7.1152e+06	5.18832e+06	4.28715e+06	1.69973e+06	2.76984e+06	2.96948e+06	6.81105e+06	1.16583e+07	5.08319e+06	1.84305e+07	1.37863e+07	5.26626e+06	3.77908e+06	1.0684e+07	2.56672e+06
POS9588	Phytosphingosine	8.535	340.281	[M+Na]+	340.282	True	5.11655e+07	3.03812e+07	2.34164e+07	2.15541e+07	7.61584e+07	8.03452e+07	3.82582e+07	4.94667e+07	4.5735e+07	2.6167e+07	2.71786e+07	2.51476e+07	4.52166e+07	43173396	4.96362e+07	4.56004e+07	3.42961e+07	2.4192e+07	3.33795e+07	2.74846e+07	3.44613e+07	3.14912e+07	1.66499e+07	1.57869e+07	3.68818e+07	2.93402e+07	3.39289e+07	4.01776e+07	2.41088e+07	4.24337e+07	3.93941e+07	5.12107e+07	4.39813e+07	3.69574e+07	2.55364e+07	1.91818e+07	1.73935e+07	2.25831e+07	2.83415e+07	2.24709e+07	4.21737e+07	1.79475e+07	3.63504e+07
POS7173	Leucylhydroxyproline	1.904	245.15	[M+H]+	245.15	True	3.23455e+07	1.69287e+08	1.77764e+08	1.6363e+08	6.59323e+07	1.5157e+08	1.7698e+08	2.60485e+08	2.44605e+08	1.00542e+08	6.31472e+07	1.39414e+08	1.83136e+08	7.05013e+07	111495655	8.92703e+07	8.91553e+07	2.0249e+08	2.35599e+08	9.76794e+07	2.60589e+08	2.34607e+08	1.11584e+08	2.20342e+08	3.15116e+08	1.2063e+08	1.85449e+08	1.04274e+08	8.86615e+07	1.95157e+08	9.95717e+07	2.27116e+08	1.14888e+08	1.88805e+08	2.36654e+08	1.69458e+08	2.4996e+08	2.00926e+08	2.94358e+08	3.29228e+08	7.58287e+07	3.06993e+08	2.11882e+08
POS1338	Creatine	9.548	114.066	[M+H-H2O]+	114.066	True	1.23591e+08	5.46053e+07	8.45806e+07	1.48731e+08	8.77975e+07	4.64684e+07	1.38005e+08	1.08326e+08	6.9671e+07	8.98123e+07	1.1404e+08	7.64605e+07	1.84457e+08	1.96669e+08	1.69606e+08	1.28711e+08	1.19397e+08	2.09679e+08	5.15567e+07	1.68857e+08	5.83508e+07	1.20198e+08	1.27072e+08	1.45942e+08	9.25344e+07	8.6063e+07	8.47822e+07	2.29752e+08	1.81358e+08	1.07148e+08	2.17076e+08	9.7912e+07	1.58676e+08	6.62251e+07	1.48094e+08	2.19692e+08	2.15982e+08	2.03724e+08	7.35156e+07	6.72562e+07	8.46977e+07	1.00585e+08	2.42555e+08
POS10043	C17 Sphingosine-1-phosphate	8.883	366.24	[M+H]+	366.24	True	9.38507e+06	5.63449e+06	4.61757e+06	6.87747e+06	1.34173e+07	1.14888e+07	9.88489e+06	6.66861e+06	1.12895e+07	8.81063e+06	1.23339e+07	7.93652e+06	9.22494e+06	9.89373e+06	1.15121e+07	7.29091e+06	7.03526e+06	1.24186e+07	1.44103e+07	8.9249e+06	1.0172e+07	1.24161e+07	1.01376e+07	8.92711e+06	7.11712e+06	6.63813e+06	1.00869e+07	7.91339e+06	6.19934e+06	9.3517e+06	6.34052e+06	8.86229e+06	1.19975e+07	1.07643e+07	1.1189e+07	8.97747e+06	1.19674e+07	5.09235e+06	9.01903e+06	1.13617e+07	7.49632e+06	7.36056e+06	9.77838e+06
POS2255	Ornithine	0.79	133.097	[M+H]+	133.097	True	3.34288e+07	2.4259e+07	2.36825e+07	2.85754e+07	2.56521e+07	2.5265e+07	2.50988e+07	1.60976e+07	3.80484e+07	4.55897e+07	2.10593e+07	5.05732e+07	6.55117e+07	5.33781e+07	2.95432e+07	6.2257e+07	4.03619e+07	2.40895e+07	3.8559e+07	2.43554e+07	2.06628e+07	3.39101e+07	3.22454e+07	2.38853e+07	4.85572e+07	2.84234e+07	2.69165e+07	3.64087e+07	6.33287e+07	5.25481e+07	5.56814e+07	3.05126e+07	3.39312e+07	4.12962e+07	1.94861e+07	2.2174e+07	3.02736e+07	4.96083e+07	1.99747e+07	2.05661e+07	2.01224e+07	2.37028e+07	1.19626e+07
POS2430	Camphene	0.621	137.132	[M+H]+	137.132	True	1.30389e+08	2.27603e+08	1.8337e+08	1.36815e+08	2.10107e+08	1.99474e+08	2.68028e+08	1.45671e+08	1.35755e+08	1.48789e+08	2.19144e+08	1.2265e+08	1.27299e+08	1.94142e+08	1.58905e+08	1.22868e+08	1.3429e+08	1.19924e+08	1.38314e+08	2.26852e+08	2.84614e+08	2.11637e+08	3.05576e+08	2.16814e+08	4.05998e+08	2.21599e+08	1.55285e+08	1.43017e+08	2.0892e+08	9.64679e+07	1.99641e+08	2.60625e+08	1.9215e+08	1.16342e+08	1.27392e+08	2.05358e+08	1.11279e+08	1.88199e+08	1.6924e+08	2.20506e+08	1.67821e+08	2.42988e+08	1.71956e+08
POS3491	1,5-Naphthalenediamine	5.277	159.092	[M+H]+	159.092	True	4.16868e+08	4.85995e+08	3.59158e+08	4.47711e+08	4.84441e+08	5.75985e+08	3.38958e+08	5.96689e+08	6.43375e+08	3.44901e+08	4.607e+08	4.03812e+08	3.80921e+08	5.72209e+08	3.92661e+08	3.88049e+08	2.91032e+08	3.96112e+08	4.1e+08	4.3369e+08	4.11016e+08	3.6533e+08	4.06887e+08	3.94471e+08	204613546	4.36644e+08	4.25002e+08	3.95527e+08	4.0685e+08	4.61098e+08	3.76997e+08	4.68027e+08	6.35826e+08	6.03415e+08	3.52599e+08	5.08068e+08	4.14501e+08	4.55251e+08	5.07961e+08	4.56026e+08	4.19426e+08	3.41534e+08	3.85924e+08
POS7845	Hypaphorine	5.619	269.126	[M+Na]+	269.126	True	1.25511e+06	5.75746e+06	3.1358e+06	1.69818e+06	6.97369e+06	3.78246e+06	4.28195e+06	3.64122e+06	3.07203e+06	3.53347e+06	1.62301e+06	5.60174e+06	3.88431e+06	4.14589e+06	4.99666e+06	4.37053e+06	4.22262e+06	4.30687e+06	1.98665e+06	2.72591e+06	4.20043e+06	2.59851e+06	2.55645e+06	3.29681e+06	5.8033e+06	2.95398e+06	2.29272e+06	6.57382e+06	8.125e+06	1.04617e+07	1.02495e+07	6.73684e+06	7.41849e+06	6.79336e+06	5.99874e+06	4.6483e+06	3.03676e+06	2.82793e+06	1.29255e+06	1.87106e+07	2.91793e+06	7.01715e+06	6.35424e+06
NEG6755	Auraptene	9.154	297.145	[M-H]-	297.15	True	1.19723e+08	1.16647e+08	4.96062e+07	1.13437e+08	1.44539e+08	9.57814e+07	9.09263e+07	2.54204e+08	2.08462e+08	1.16643e+08	8.74276e+07	3.65153e+07	2.26195e+08	1.05e+08	5.04349e+07	1.67406e+08	3.65031e+07	1.03337e+08	5.25785e+07	1.20977e+08	1.0473e+08	2.00143e+08	6.23728e+07	1.23862e+08	8.82808e+07	6.22817e+07	7.14414e+07	1.62149e+08	8.56063e+07	3.89951e+07	7.1706e+07	7.15686e+07	1.91145e+08	1.94518e+08	1.19374e+08	1.16336e+08	7.15261e+07	1.22994e+08	7.88803e+07	7.60174e+07	8.47848e+07	7.72729e+07	1.17359e+08
POS11372	3,6,9,12,15,18,21,24,27-Nonaoxanonacosane-1,29-diol	6.027	481.262	[M+Na]+	481.262	True	4.05446e+06	4.66939e+06	5.98954e+06	4.30536e+06	5.22821e+06	6552330	6.78864e+06	2.51242e+06	5.12657e+06	5.80255e+06	1.45652e+07	8.4604e+06	1.74379e+07	1.6238e+07	1.04726e+07	8.19038e+06	1.06578e+07	1.2663e+07	1.07907e+07	1.25723e+07	9.74395e+06	6.65698e+06	1.26251e+07	1.6837e+07	9.36358e+06	1.93182e+07	1.60655e+07	7.4445e+06	1.34021e+07	1.20505e+07	1.13402e+07	2.2982e+07	1.64752e+07	1.64412e+07	2.7991e+06	6.0738e+06	1.23166e+07	6.28425e+06	8.80358e+06	3.12097e+06	4.96373e+06	4.42787e+06	4.72122e+06
POS7062	Pantothenic acid	5.006	242.099	[M+Na]+	242.1	True	6.97947e+06	1.06517e+07	6.70714e+06	9.19681e+06	1.5833e+07	1.18971e+07	8.03632e+06	1.11904e+07	1.44995e+07	1.78721e+07	7.3105e+06	1.22679e+07	9.36754e+06	1.11383e+07	1.08663e+07	7.5875e+06	6.23146e+06	1.35302e+07	8.89724e+06	1.48729e+07	1.66653e+07	9.63986e+06	1.23978e+07	1.01371e+07	5.42931e+06	7.30974e+06	7.45955e+06	7.30388e+06	7.26421e+06	5.4259e+06	8.36622e+06	1.076e+07	1.09816e+07	9.78414e+06	1.13558e+07	1.1318e+07	1.40467e+07	1.09404e+07	1.69282e+07	1.49658e+07	5.92299e+06	1.22697e+07	2.31479e+07
POS3147	Metacetamol	5.757	152.07	[M+H]+	152.071	True	1.59695e+07	3.68572e+07	1.68237e+07	2.13191e+07	3.15836e+07	1.00229e+07	1.84629e+07	7.64268e+06	2.14395e+07	2.34175e+07	1.10135e+07	3.59508e+07	1.9699e+07	1.73686e+07	2.16294e+07	2.93494e+07	1.82918e+07	4.8435e+07	2.85201e+07	1.90567e+07	9.70203e+06	2.05456e+07	2.25518e+07	2.18752e+07	2.84102e+07	2.36705e+07	1.94646e+07	2.33319e+07	2.09575e+07	2.34141e+07	3.53089e+07	2.57703e+07	2.93182e+07	2.22632e+07	1.37043e+07	1.03415e+07	5.39871e+07	1.44577e+07	2.73446e+07	1.11837e+07	2.15583e+07	2.11438e+07	2.44675e+07
POS8916	6-methyl-2-[4-benzylpiperazinyl]-3-hydropyrimidin-4-one	7.323	307.152	[M+Na]+	307.153	True	999954	3.89211e+06	1.3874e+06	1.09137e+06	1.5031e+06	1.08629e+07	1.17446e+06	4.56231e+06	8.18694e+06	876595	6.00705e+06	1.8725e+06	609754	812338	1.52611e+06	611852	911990	7.86804e+06	1.15801e+06	2.91803e+06	3.75285e+06	623998	562924	828323	4.77231e+06	1.9055e+06	170983	146231	2.84414e+06	1.30865e+06	3.09606e+06	3.01059e+06	2.72852e+06	2.88741e+06	2.41566e+06	6.89261e+06	6.22055e+06	1.03622e+07	7.43976e+06	3.95108e+06	4.18167e+06	4.8497e+06	5.19203e+06
POS13710	PC(16:0/18:0)	10.896	762.602	[M+H]+	762.601	True	2.74409e+07	2.27621e+07	1.54951e+07	1.53309e+07	10542891	1.61874e+07	2.64951e+07	2.00365e+07	4.47915e+07	1.61873e+07	2.44264e+07	1.70658e+07	3.20419e+07	2.08792e+07	2.2965e+07	2.3877e+07	1.91393e+07	1.48608e+07	2.46949e+07	2.27089e+07	3.03717e+07	2.49301e+07	2.78978e+07	2.73916e+07	1.5779e+07	1.8235e+07	2.61112e+07	1.29889e+07	15366871	1.55228e+07	1.6498e+07	2.31876e+07	1.72756e+07	2.88801e+07	1.90941e+07	5.29298e+06	4.64411e+06	6.7271e+06	5.72189e+06	4.47154e+06	4.16159e+06	8.89958e+06	8.32612e+06
POS8209	1-Methyladenosine	2.189	282.12	[M+H]+	282.12	True	4.77559e+07	4.46185e+07	4.84905e+07	5.71588e+07	6.10161e+07	5.95089e+07	3.42013e+07	2.9912e+07	4.42408e+07	7.33819e+07	3.07548e+07	3.47843e+07	3.76848e+07	4.20364e+07	4.71514e+07	3.18449e+07	4.12016e+07	4.73784e+07	3.80945e+07	38788713	3.83072e+07	4.7675e+07	4.9255e+07	4.64347e+07	5.49692e+07	3.02893e+07	4.96684e+07	2.58966e+07	3.19731e+07	3.24526e+07	3.29563e+07	3.19554e+07	3.32686e+07	3.57162e+07	4.36327e+07	3.53979e+07	4.91464e+07	3.46613e+07	4.83177e+07	5.11883e+07	2.45942e+07	4.09467e+07	4.69042e+07
NEG1057	Pyrroline hydroxycarboxylate	1.708	128.03	[M-H]-	128.035	True	4.41455e+08	6.90955e+08	3.70321e+08	4.56063e+08	7.27722e+08	6.29206e+08	3.87402e+08	5.50995e+08	7.24473e+08	5.07709e+08	5.7045e+08	8.08843e+08	4.15538e+08	5.3626e+08	6.92638e+08	4.71566e+08	4.16166e+08	6.86572e+08	4.88073e+08	7.10354e+08	6.45849e+08	5.94007e+08	4.10587e+08	4.09544e+08	4.28285e+08	4.20212e+08	4.41867e+08	5.66764e+08	4.95482e+08	3.8384e+08	4.99683e+08	5.59189e+08	8.64107e+08	8.103e+08	5.43907e+08	5.927e+08	7.62372e+08	5.76223e+08	6.68823e+08	7.81084e+08	6.33503e+08	6.80785e+08	8.01531e+08
NEG161	Methoxyacetic acid	1.347	89.0205	[M-H]-	89.0239	True	1.78271e+10	7.80647e+09	3.1833e+10	1.60966e+10	1.15444e+10	1.35842e+10	2.76362e+10	1.28073e+10	2.52367e+10	3.28677e+10	3.64251e+10	1.52803e+10	4.66488e+10	1.81287e+10	2.11645e+10	2.18391e+10	1.63992e+10	1.41734e+10	4.67025e+10	1.45865e+10	16711302161	2.31876e+10	2.27359e+10	2.53389e+10	2.92575e+10	9.46322e+09	9.98218e+09	1.22988e+10	8.65837e+09	2.47407e+10	2.00076e+10	9.53748e+09	1.46179e+10	1.44594e+10	3.76526e+10	9.52698e+09	9.32987e+09	1.1594e+10	1.20552e+10	1.47935e+10	1.85139e+10	1.78737e+10	1.0915e+10
NEG859	3-(2-Furanyl)-2-propenal	6.022	121.025	[M-H]-	121.029	True	1.39136e+08	1.14047e+08	1.34986e+08	3.02573e+08	3.2102e+08	2.18863e+08	1.48558e+08	1.58975e+08	1.961e+08	1.60882e+08	1.33724e+08	1.05427e+08	2.2194e+08	2.24461e+08	1.05777e+08	1.03049e+08	1.29224e+08	9.27216e+07	1.36263e+08	1.22096e+08	1.08512e+08	1.14655e+08	1.161e+08	1.97556e+08	1.24135e+08	9.03598e+07	1.28907e+08	1.27706e+08	1.23402e+08	1.55213e+08	1.45268e+08	8.81932e+07	1.03521e+08	1.11903e+08	9.0926e+07	1.2463e+08	9.77206e+07	2.37145e+08	132037178	1.49544e+08	1.88568e+08	1.36826e+08	1.38016e+08
POS13708	PC(17:0/17:0)	11.149	762.602	[M+H]+	762.601	True	2.00958e+07	3.08327e+07	3.15443e+07	2.46141e+07	1.11242e+07	5.95102e+06	2.57986e+07	2.2146e+07	1.16796e+07	1.57014e+07	1.55364e+07	9.74178e+06	6.86812e+06	1.67762e+07	2.53519e+07	2.77344e+07	2.90692e+07	8.43725e+06	3.26598e+07	1.6558e+07	5.04701e+06	1.61275e+07	1.8022e+07	8.72541e+06	2.74342e+07	9.80915e+06	5.6538e+06	2.81384e+07	1.5822e+07	1.26571e+07	1.45767e+07	7.55884e+06	1.53163e+07	7.00414e+06	7.8596e+06	4.08504e+06	3.52392e+06	2.78584e+06	3.02569e+06	3.02509e+06	5.27845e+06	5.61839e+06	5.3133e+06
POS7611	2-Thiocytidine	2.417	260.069	[M+H]+	260.07	True	6.13396e+07	2.85062e+07	3.15548e+07	7.89416e+07	7.20643e+07	6.19958e+07	5.11055e+07	2.9091e+07	4.21068e+07	4.88614e+07	5.20836e+07	3.24946e+07	6.06647e+07	1.85139e+07	5.96718e+07	6.39576e+07	5.67086e+07	5.80317e+07	5.75962e+07	3.82322e+07	5.21206e+07	3.01591e+07	5.19848e+07	2.58208e+07	3.42487e+07	3.97539e+07	4.43835e+07	3.50795e+07	2.45896e+07	4.46495e+07	2.21628e+07	3.00706e+07	3.39613e+07	4.27266e+07	4.32273e+07	4.28317e+07	3.21872e+07	3.66828e+07	4.74529e+07	3.41217e+07	3.20013e+07	7.40358e+07	4.63652e+07
POS5906	Bistris	0.942	210.133	[M+H]+	210.134	True	3.18783e+07	3.92207e+07	2.63147e+07	1.45283e+07	1.89481e+07	1.29064e+07	1.24397e+08	4.01373e+07	2.72143e+07	2.3514e+07	9.94007e+07	7.7826e+07	3.17156e+07	4.69596e+08	4.67279e+07	1.48953e+08	6.59609e+07	4.73974e+07	1.30365e+08	9.62834e+07	4.57828e+07	8.00112e+07	2.42613e+07	9.90708e+07	2.48435e+08	9.77637e+07	4.6775e+07	1.42109e+08	1.01872e+08	7.33482e+07	3.1779e+07	5.16887e+08	7.87879e+07	8.73682e+07	7.53798e+07	5.38456e+07	2.72384e+07	1.15181e+07	2.75481e+07	2.04097e+07	2.47645e+07	1.68406e+07	1.9611e+07
POS2947	2-Methyl-3-phenyl-2-propenal	7.382	147.08	[M+H-H2O]+	147.081	True	267173	721404	1.29081e+06	4.84371e+06	1.44334e+06	559741	1.38036e+06	403615	865465	1.92631e+06	279669	1.03806e+06	1.30789e+06	1.15405e+06	509945	263339	2.13692e+06	425184	183621	242190	420879	222770	79460.8	424982	516479	716443	214896	714892	312321	1.49945e+06	430156	399148	3.08157e+06	3.767e+06	290177	449550	407878	561913	1.74476e+06	811175	460975	1.99953e+08	1.12793e+08
POS10807	Leupeptin	11.114	427.304	[M+H]+	427.303	True	1.54185e+07	1.39125e+07	1.54862e+07	1.46639e+07	1.60206e+07	1.51725e+07	1.62355e+07	1.72301e+07	1.47053e+07	1.43253e+07	1.5042e+07	1.69544e+07	1.63705e+07	1.67504e+07	1.64058e+07	1.63803e+07	1.6095e+07	1.60872e+07	1.67513e+07	1.72466e+07	1.37278e+07	1.42635e+07	1.46193e+07	1.43609e+07	1.64995e+07	1.42898e+07	1.55417e+07	1.51833e+07	1.86406e+07	1.49433e+07	1.80723e+07	1.56044e+07	1.40827e+07	1.51531e+07	1.49391e+07	1.87291e+07	1.67709e+07	1.67066e+07	1.65368e+07	1.7013e+07	1.68267e+07	1.5662e+07	1.70682e+07
POS8561	N-Fructosyl isoleucine	2.511	294.154	[M+H]+	294.155	True	4.39352e+08	7.53706e+08	3.39269e+08	4.07659e+08	3.43745e+07	6.53221e+08	6.05933e+08	2.22596e+09	3.85648e+08	6.04527e+08	3.27939e+08	3.00411e+08	6.46839e+08	5.92934e+08	1.38356e+08	5.4385e+08	8.07254e+08	439366261	8.00087e+08	4.94263e+08	3.94411e+08	468864068	3.46925e+08	7.56981e+08	4.67603e+08	1.03711e+09	1.12174e+09	4.34688e+08	6.01901e+08	2.88784e+08	1.3855e+08	7.07836e+08	1.0834e+09	8.47792e+08	3.76023e+08	8.12297e+08	3.89776e+08	1.08136e+09	1.584e+09	7.36251e+08	1.0863e+09	1.36416e+09	1.62282e+09
POS725	1-Ethylpyrrolidine	5.66	100.112	[M+H-H2O]+	100.112	True	4.85514e+07	4.84955e+07	5.79047e+07	5.16362e+07	4.44615e+07	4.36376e+07	5.48766e+07	5.24966e+07	5.4471e+07	4.92871e+07	5.25622e+07	5.53032e+07	5.40795e+07	5.13302e+07	5.52701e+07	5.88297e+07	4.921e+07	5.15458e+07	6.43122e+07	5.69585e+07	5.09061e+07	5.46333e+07	5.26331e+07	5.51464e+07	5.38783e+07	6.61033e+07	6.3287e+07	6.4286e+07	5.97582e+07	5.68744e+07	6.0965e+07	6.34243e+07	5.69734e+07	5.51176e+07	6.97762e+07	3.86009e+07	4.15768e+07	4.22762e+07	3.62754e+07	4.70516e+07	4.55258e+07	4.37688e+07	4.55202e+07
POS14533	PC(18:0/18:1)	11.348	810.599	[M+Na]+	810.598	True	2.9956e+08	1.65907e+08	3.21e+08	2.05824e+08	1.29267e+08	2.23772e+08	1.51095e+08	5.92054e+07	159316348	6.37249e+07	1.41467e+08	1.76251e+08	1.67932e+08	1.88314e+08	2.88311e+08	3.39277e+08	1.85346e+08	1.66e+08	1.5919e+08	1.79759e+08	3.46995e+08	9.67989e+07	1.81225e+08	1.27401e+08	1.21104e+08	1.04405e+08	1.56688e+08	1.14166e+08	1.75049e+08	1.22671e+08	1.15143e+08	2.21338e+08	1.61577e+08	1.56868e+08	1.4764e+08	4.12647e+07	7.71103e+07	5.15527e+07	2.31237e+07	6.71804e+07	8.95931e+07	6.61418e+07	6.43435e+07
NEG3604	Tryptophan	5.286	203.076	[M-H]-	203.079	True	9.32134e+08	1.31019e+09	5.34394e+08	9.79919e+08	1.08001e+09	1.44332e+09	5.32538e+08	1.75747e+09	1.68473e+09	5.36591e+08	8.77445e+08	6.65308e+08	5.91896e+08	1.04338e+09	7.41358e+08	6.64951e+08	4.3973e+08	6.58842e+08	6.6684e+08	1.01243e+09	8.41422e+08	6.13104e+08	7.69281e+08	6.78589e+08	2.56788e+08	1.09674e+09	9.22256e+08	7.84168e+08	8.20576e+08	8.56374e+08	686258010	1.16617e+09	1.50167e+09	1.44271e+09	6.00092e+08	8.05606e+08	5.8727e+08	1.00708e+09	731639253	7.00203e+08	7.9379e+08	4.78744e+08	6.46399e+08
POS903	4-Hydroxybenzaldehyde	5.689	105.034	[M+H-H2O]+	105.033	True	9.24617e+08	4.52505e+08	8.63746e+08	8.50241e+08	3.2956e+09	2.1e+09	1.48593e+09	9.93432e+08	1.63169e+09	2.15727e+09	2.01135e+09	4.38285e+09	7.30192e+08	1.5217e+09	1.9011e+09	1.43264e+09	2.25592e+09	5.25607e+09	9.77658e+08	1.09502e+09	2.07392e+09	7.22905e+08	1.38102e+09	9.36867e+08	1.97872e+09	6.94509e+08	6.42213e+08	3.11353e+08	1.60918e+09	6.97406e+08	5.39621e+08	7.06226e+08	6.94939e+08	6.92404e+08	7.43024e+08	2.56139e+09	6.30223e+09	2.74654e+09	4.13831e+09	1.50883e+09	6.6654e+08	7.77672e+08	5.97392e+08
POS6889	Carbamazepine	5.729	237.106	[M+H]+	237.102	True	2.89998e+07	1.2711e+07	1.97963e+07	5.30308e+06	1.70568e+07	2.67987e+07	1.28616e+06	9.24441e+06	1.38621e+07	2.70036e+07	1.20627e+07	8.7806e+06	2.53439e+07	2.81393e+07	3.08035e+07	4.64782e+06	1.35613e+07	5.32399e+06	1.45382e+07	3.47131e+07	9.07123e+06	2.7293e+07	2.60949e+07	2.47801e+06	3.56096e+06	1.13519e+07	2.67456e+07	4.5988e+07	2.50086e+07	2.14679e+06	365863	1.3272e+07	1.31503e+07	1.41675e+07	9.82618e+06	7.06741e+06	6.87388e+06	1.11104e+07	8.68772e+06	4.61202e+06	4.49152e+06	1.22124e+07	6.91346e+06
POS10865	7b,9-Dihydroxy-3-(hydroxymethyl)-1,1,6,8-tetramethyl-5-oxo-1,1a,1b,4,4a,5,7a,7b,8,9-decahydro-9ah-cyclopropa[3,4]benzo[1,2-e]azulen-9a-yl acetate	8.912	432.237	[M+ACN+H]+	432.238	True	1.22278e+07	1.16837e+07	1.63298e+07	1.46921e+07	1.68294e+07	1.78922e+07	2.26008e+07	1.79105e+07	1.2921e+07	1.49892e+07	1.38853e+07	1.68543e+07	1.62031e+07	1.53432e+07	2.10569e+07	1.46748e+07	2.47895e+07	3.20128e+07	1.8307e+07	1.41602e+07	1.34427e+07	1.76746e+07	1.41072e+07	1.70425e+07	1.76551e+07	1.6033e+07	2.39678e+07	1.3725e+07	1.55622e+07	1.5952e+07	6.13216e+07	1.44438e+07	1.62782e+07	1.3837e+07	1.44026e+07	1.46755e+07	1.25482e+07	1.11917e+07	2.42725e+07	1.56697e+07	1.50359e+07	1.66704e+07	1.84978e+07
POS9542	N-{4-[(3,5-dimethoxyphenyl)carbonylamino]phenyl}acetamide	7.763	337.115	[M+Na]+	337.116	True	542372	639749	481125	1.24597e+07	1.66676e+07	7.01226e+06	1.07029e+06	929922	1.5877e+06	659545	823204	2.62012e+06	1.91001e+06	3.60104e+06	1.59495e+06	750260	726440	3.39809e+06	1.33875e+06	1.71195e+06	1.21005e+06	1.61228e+06	216.075	1.42434e+06	746884	474061	2.97876e+06	2.1725e+07	2.50595e+06	2.85625e+06	535538	1.89444e+06	4.42865e+06	3.93204e+06	2.05769e+06	871268	1.54241e+06	4.85627e+06	442507	1.15494e+06	1.35108e+06	1.82986e+06	1.88958e+06
POS7767	Caffeoylcholine	5.82	266.139	[M]+	266.139	True	1.16239e+07	7.5504e+06	4.95241e+06	9.93288e+06	1.94603e+07	2.7793e+07	7.54011e+06	1.35331e+07	3.14225e+07	1.33762e+07	2.0087e+07	1.21785e+08	7.90446e+06	1.1489e+07	1.19323e+07	1.25002e+07	1.78308e+07	1.41998e+08	1.57756e+07	8.79921e+06	2.81777e+07	1.03202e+07	8.99587e+06	7.93143e+06	2.04904e+07	4.65893e+06	8.12222e+06	3.75336e+06	2.07367e+07	6.18644e+06	5.53004e+06	1.11992e+07	1.09253e+07	9.94775e+06	4.58178e+06	4.5609e+07	462567888	2.46776e+07	6.13916e+07	1.53647e+07	6.30164e+06	1.43617e+07	1.24562e+07
POS4250	N-epsilon-Formyl-L-lysine	1.001	175.108	[M+H]+	175.108	True	4.37864e+08	2.19368e+08	2.86026e+08	2.24821e+08	3.36137e+08	2.20548e+08	4.48285e+08	2.22443e+08	4.24999e+08	5.01005e+08	3.66464e+08	3.18727e+08	3.3785e+08	3.56415e+08	4.3065e+08	4.94246e+08	4.50355e+08	3.87943e+08	3.1508e+08	2.23962e+08	2.54991e+08	2.18731e+08	2.30295e+08	3.10253e+08	2.8013e+08	1.76126e+08	2.52392e+08	2.36741e+08	2.21167e+08	2.70703e+08	1.58656e+08	3.01265e+08	2.2859e+08	2.14222e+08	2.38693e+08	2.78368e+08	3.83142e+08	3.83338e+08	2.84122e+08	2.59029e+08	2.83775e+08	2.68883e+08	2.35111e+08
POS4897	alpha-AMINO-3-HYDROXY-5-METHYL-4-ISOXAZOLEPROPIONIC ACID	1.174	187.071	[M+NH4]+	187.071	True	1.86217e+08	1.71251e+08	2.12502e+08	1.59297e+08	8.24892e+07	2.12046e+08	1.07488e+08	2.25666e+08	1.92716e+08	9.51876e+07	2.06875e+08	1.57269e+08	1.99752e+08	9.19929e+07	1.16949e+08	1.83596e+08	1.82033e+08	1.33055e+08	2.41939e+08	2.75695e+08	2.14125e+08	1.25189e+08	1.67553e+08	1.07252e+08	1.28158e+08	3.0638e+08	6.2569e+07	1.01287e+08	2.18254e+08	1.08257e+08	1.79297e+08	2.13673e+08	2.34539e+08	2.42755e+08	1.90449e+08	9.43993e+07	2.78472e+07	1.65925e+08	6.74517e+07	1.3723e+08	7.1549e+07	1.36703e+08	7.27806e+07
POS5006	Antipyrine	4.932	189.103	[M+H]+	189.102	True	147314	228866	146152	891256	2.74475e+06	1.3364e+06	338815	3.29958e+06	1.3195e+06	745747	251626	4.62014e+06	216.075	399599	94615.1	120891	711445	4.07341e+06	992404	990863	1.02335e+06	749236	554999	238991	216.075	493008	4.39833e+06	2.2274e+06	1.17823e+06	503524	128432	1.15921e+07	7.41393e+06	6.86871e+06	1.17816e+07	853442	1.79701e+07	509758	3.18795e+07	2.42157e+07	5.45216e+06	5.66917e+06	1.16004e+07
POS6158	1,2,3,4-Tetrahydro-beta-carboline-3-carboxylic acid	5.629	217.097	[M+H]+	217.097	True	6.57537e+06	2.02685e+07	3.75706e+06	6.48152e+06	4.35031e+06	1.12259e+07	3.51653e+06	2.8586e+07	1.11977e+07	5.40176e+06	4.77486e+06	20752631	3.25632e+06	5.08563e+06	1.94125e+06	6.07984e+06	1.17913e+07	1.44729e+07	8.84425e+06	2.21475e+07	4.78138e+06	2.22968e+06	4.50688e+06	7.99244e+06	2.65788e+06	5.40391e+06	4.46665e+06	7.34122e+06	2.80926e+06	3.56105e+06	5.1563e+06	9.0662e+06	1.75139e+07	9.10096e+06	6.48447e+06	7.9558e+06	4.22029e+07	8.86146e+06	3.5952e+07	1.19108e+07	7.39123e+06	8.11032e+06	1.19553e+07
POS1542	N-Methyl-a-aminoisobutyric acid	2.178	118.086	[M+CH3OH+H]+	118.087	True	1.77161e+08	1.45126e+08	1.04318e+08	1.63052e+08	1.21275e+08	3.97271e+08	2.53361e+08	1.47166e+08	3.10253e+08	4.92557e+08	8.92403e+07	1.43209e+08	2.0958e+08	1.41615e+08	3.53693e+08	1.36037e+08	1.81704e+08	2.42279e+08	2.54823e+08	3.0651e+08	2.17687e+08	1.67626e+08	1.13758e+08	2.28767e+08	1.70876e+08	1.94834e+08	5.38468e+08	1.26054e+08	3.45575e+08	2.27335e+08	2.76404e+08	2.09977e+08	8.33371e+07	1.57901e+08	3.2121e+08	5.33452e+07	2.03527e+08	2.27597e+08	2.81762e+08	1.90261e+08	1.14406e+08	4.65747e+08	2.23514e+08
POS5307	N-Acetylisoleucine	5.343	196.094	[M+Na]+	196.094	True	2.86529e+06	6.34926e+06	4.79315e+06	5.00954e+06	2.28733e+06	4.8547e+06	4.66046e+06	2.8822e+06	3.75703e+06	7.75764e+06	2.02715e+06	1.77588e+06	5.6085e+06	2.62259e+06	9.57115e+06	5.56337e+06	4.43703e+06	6.08584e+06	6.96105e+06	5.57912e+06	5.26361e+06	2.61507e+06	5.21826e+06	3.67551e+06	3.71868e+06	6.868e+06	8.96545e+06	2.25138e+07	7.24192e+06	8.49189e+06	1.1105e+07	4.45431e+06	5.10088e+06	4.64372e+06	3.94236e+06	4.93767e+06	3.80494e+06	3.97762e+06	5.62369e+06	3.14169e+06	6.78957e+06	8.80658e+06	3.91584e+06
POS1948	1-Piperideine-2-carboxylic acid	14.615	128.071	[M+H]+	128.071	True	2.41408e+07	2.98597e+07	1.66881e+07	2.90518e+07	1.89471e+07	1.51102e+07	2.24909e+07	1.03927e+07	2.45338e+07	4.93612e+07	2.19835e+07	2.65651e+07	2.19934e+07	3.33204e+07	1.11122e+07	3.8519e+07	2.6836e+07	2.42509e+07	2.46906e+07	3.52115e+07	2.70834e+07	2.5131e+07	2.59119e+07	2.16426e+07	3.08204e+07	3.68218e+07	2.5529e+07	1.59707e+07	3.04152e+07	2.8679e+07	1.3798e+07	2.30696e+07	2.54256e+07	1.89986e+07	5.6454e+07	2.58991e+07	3.67071e+07	3.65834e+07	3.55986e+07	3.35923e+07	5.40762e+07	3.45334e+07	4.13775e+07
POS10019	Laureth-4	10.599	363.309	[M+H]+	363.31	True	1.19855e+06	1.11057e+06	1.1624e+06	1.49337e+06	2.08456e+06	1.75338e+06	2.05229e+06	1.16696e+06	1.82295e+07	1.96667e+06	1.57213e+06	2.85267e+06	3.0194e+06	1.87954e+06	1.99579e+06	1.50018e+06	2.25838e+06	2.1169e+06	1.35058e+06	1.33733e+06	483117	1.76947e+06	434850	1.23113e+06	1.75065e+06	591620	801853	3.20129e+06	924357	1.20377e+06	845145	898401	240578	1.47706e+06	843309	1.63121e+06	1.321e+06	2.03323e+06	2.49545e+06	1.49111e+06	1.9591e+06	2.29251e+06	1.613e+06
NEG1705	6-Methoxy-pyridine-3-carboxylic acid	5.02	152.03	[M-H]-	152.035	True	2.79143e+07	1.54255e+07	2.82758e+07	2.94788e+06	5.1888e+06	1.64436e+07	1.36547e+06	4.17855e+06	3.41373e+07	1.65994e+07	1.70179e+07	1.01949e+07	3.63656e+06	5.0286e+06	1.37045e+07	3.22191e+06	1.72705e+06	7.46528e+06	3.7006e+06	1.61074e+07	1.37277e+07	1.51457e+07	1.97318e+07	1.95726e+06	2.35103e+06	3.79473e+06	6.07323e+06	2.24699e+06	949267	1.55974e+06	1.85284e+06	4.11743e+06	1.62287e+07	1.46934e+07	6.15036e+06	1.69693e+07	1.60687e+07	6.76456e+06	1.97722e+07	1.38498e+07	1.52538e+07	2.08452e+07	7.56288e+06
POS4537	Aspirin	6.548	181.049	[M+H]+	181.05	True	1.56028e+06	1.3946e+06	613885	2.36958e+06	4.69883e+06	5.35997e+06	7.29374e+06	1.06207e+07	1.02953e+06	3.01199e+06	2.80811e+06	2.63053e+06	9.50508e+06	2.8285e+06	4.11825e+06	1.75296e+06	6.22098e+06	1.68252e+06	4.67069e+06	2.36219e+06	9.37012e+06	3.04896e+07	1.66248e+07	3.38098e+07	3.04964e+06	1.11929e+07	3.30558e+06	8.39706e+06	1.42811e+07	1.38485e+07	3.63748e+07	1.09972e+06	7.73656e+06	6.94822e+06	1.59602e+07	3.25168e+06	1762748	986070	3.12989e+06	1.20303e+06	4.99491e+06	4.06862e+06	3.23725e+06
POS6318	2-[(2,4,6-trimethylphenyl)carbonylamino]acetic acid	7.445	222.112	[M+H]+	222.112	True	8.92104e+07	1.41092e+08	5.42146e+07	5.64552e+07	8.1418e+07	9.33823e+07	7.6945e+07	2.89704e+07	1.52593e+08	5.84418e+07	4.20188e+07	9.36464e+07	9.38755e+07	6.20691e+07	3.40931e+07	8.0074e+07	9.10382e+07	1.44623e+08	4.08884e+07	1.06382e+08	1.59259e+08	1.2194e+08	9.40508e+07	1.15294e+08	6.71855e+07	1.78406e+08	9.67095e+07	1.54557e+08	7.77972e+07	5.47389e+07	4.42613e+07	9.56751e+07	1.57147e+08	9.17336e+07	1.10062e+08	1.22829e+08	5.91367e+07	3.15244e+07	4.37914e+07	6.43695e+07	3.27298e+07	3.15151e+08	2.57208e+08
POS2075	4-Methylproline	14.276	130.086	[M+H]+	130.087	True	7.17449e+07	3.89596e+07	2.28677e+07	28873241	2.70042e+07	4.21096e+07	3.90145e+07	3.3976e+07	4.21009e+07	1.93741e+07	3.47825e+07	2.95376e+07	2.19342e+07	2.96182e+07	3.65427e+07	2.92715e+07	3.31197e+07	1.97387e+07	2.2032e+07	3.68181e+07	3.2314e+07	2.86204e+07	3.35158e+07	3.32671e+07	2.62123e+07	2.12388e+07	3.755e+07	3.96457e+07	2.16289e+07	4.05569e+07	5.16976e+07	4.72613e+07	3.35786e+07	4.15622e+07	1.58949e+07	3.80138e+07	1.98663e+07	3.67835e+07	3.60883e+07	2.17817e+07	3.71528e+07	2.78384e+07	2.87387e+07
POS7115	Cytidine	1.425	244.093	[M+H]+	244.093	True	9.37974e+07	6.36679e+07	1.05298e+08	9.94894e+07	8.37125e+07	8.36154e+07	6.65094e+07	6.19769e+07	6.89162e+07	8.24055e+07	7.5127e+07	4.89852e+07	7.97289e+07	8.00917e+07	6.05271e+07	4.41741e+07	8.41233e+07	5.51815e+07	5.87954e+07	6.33779e+07	7.73001e+07	5.67261e+07	8.06889e+07	7.84597e+07	4.00576e+07	5.98139e+07	6.22584e+07	3.337e+07	5.64414e+07	4.99225e+07	3.94224e+07	4.68091e+07	7.01589e+07	6.85965e+07	6.88954e+07	6.60429e+07	6.42755e+07	7.91553e+07	9.5908e+07	8.20208e+07	6.0159e+07	6.61455e+07	6.84502e+07
NEG4544	Acetaminophen sulfate ester	5.246	230.016	[M-H]-	230.013	True	1.35421e+06	456539	175204	763864	6.03858e+06	2.73062e+06	2.27858e+06	618718	2.53237e+06	1.56505e+06	1.42407e+06	1.12187e+06	631898	954882	1.08933e+06	493523	2.62408e+06	5.47672e+06	631974	417020	1.52277e+06	387698	1.16088e+06	433450	2.03155e+06	648804	807317	583747	5.86547e+06	2.90343e+06	1.44192e+06	271834	570178	459857	280244	2.62933e+06	1.87307e+06	2.78251e+06	3.65752e+07	305819	644621	3.3467e+06	1.65735e+06
NEG1916	N-Acetylvaline	5.029	158.077	[M-H]-	158.082	True	3.47738e+07	3.07307e+07	3.90456e+07	4.16457e+07	4.16667e+07	5.78459e+07	4.87167e+07	4.14879e+07	4.28084e+07	2.84044e+07	3.27226e+07	6.73705e+07	2.79917e+07	4.25377e+07	3.53501e+07	2.58225e+07	3.1185e+07	3.63717e+07	3.3876e+07	4.08074e+07	2.84011e+07	3.12381e+07	4.09832e+07	2.63427e+07	7.22534e+07	1.16006e+07	2.77098e+07	1.28874e+08	4.99622e+07	5.78282e+07	6.82394e+07	3.85978e+07	3.37508e+07	3.30601e+07	4.22105e+07	5.10973e+07	8.88201e+07	3.43296e+07	5.77619e+07	3.98462e+07	4.20074e+07	4.34106e+07	5.43024e+07
POS9672	3-(2-(2H,3H-benzo[3,4-e]1,4-dioxin-6-yl)-2-oxoethyl)-3-hydroquinazolin-4-one	8.259	345.086	[M+Na]+	345.085	True	720658	428180	412940	298701	806036	513445	507490	354825	974381	265393	145749	136978	548429	197180	216.075	1.92129e+07	2.71797e+06	5.88539e+06	316749	1.23783e+06	1.32621e+06	849948	262901	609026	8.5967e+07	6.73356e+07	1.05617e+06	531725	1.16945e+06	992567	914353	2.24048e+06	1.46043e+06	1.3616e+06	877049	461369	179656	3.29532e+06	1.41626e+06	203741	490753	168423	127465
POS9640	Lauramidopropylbetaine	8.879	343.296	[M]+	343.296	True	8.09221e+06	3.46197e+06	2.64185e+06	1.85931e+06	6149714	3.91662e+06	3.74077e+06	2.73044e+06	3.93837e+06	2.40676e+06	1.93637e+06	1.28907e+06	3.00033e+06	3.2333e+06	2.23428e+06	3.20825e+06	6.88748e+06	7.55174e+06	2.10511e+06	2.03168e+06	1519635	2.80273e+06	2.4206e+06	2.13838e+06	3.00275e+06	6.38285e+06	2.40107e+06	1.65411e+06	2.1631e+06	4.10464e+06	1.17427e+06	2.61871e+06	3.09365e+06	2.30256e+06	2.67816e+06	4.07058e+06	2.01321e+06	2.43047e+06	5.06071e+06	1.68383e+06	4.39932e+06	5.05053e+06	2.2003e+06
POS8494	2-methoxy-6-methyl-5-(phenylmethoxy)-2H-3,4,5,6-tetrahydropyran-3,4-diol	7.816	291.12	[M+Na]+	291.12	True	4.4876e+07	1.69879e+07	3.86112e+07	3.05759e+07	4.40546e+07	1.17939e+07	2.45702e+07	2.16161e+07	2.45624e+07	7.89693e+07	3.35395e+07	1.46195e+07	3.33802e+07	5.69003e+07	4.19029e+07	4.79e+07	2.89126e+07	7.9753e+07	4.06618e+07	1.25948e+06	3.8376e+07	2.28169e+07	4.30696e+07	1.20145e+07	1.23294e+07	3.21336e+06	2.26662e+07	8.58237e+06	2.79787e+07	1.62531e+07	4.96488e+06	3.4793e+06	3.38578e+06	3.3924e+06	210302	1.51166e+08	3.06521e+07	2.81131e+07	9.39451e+07	3.41107e+07	6.74956e+06	2.43919e+07	1.66365e+07
POS2392	m-Toluamide	1.981	136.076	[M+NH4]+	136.076	True	2.76118e+08	1.69487e+08	3.00008e+08	4.0952e+08	4.83583e+08	3.67594e+08	3.74619e+08	3.55076e+08	3.73194e+08	1.76321e+08	3.62694e+08	3.0072e+08	3.82675e+08	3.44518e+08	3.14743e+08	3.9017e+08	3.0309e+08	4.79311e+08	3.87124e+08	2.70334e+08	3.22029e+08	4.09542e+08	3.80968e+08	3.73025e+08	2.49315e+08	1.42565e+08	2.55228e+08	3.32207e+08	3.72636e+08	2.91594e+08	3.05712e+08	1.69184e+08	3.3808e+08	3.48293e+08	1.36116e+08	3.47787e+08	2.88423e+08	4.28934e+08	4.57592e+08	1.51289e+08	2.39226e+08	2.1631e+08	3.04889e+08
POS9022	12(13)Ep-9-KODE	9.362	311.222	[M+H]+	311.222	True	1.98615e+06	2.07182e+06	443074	1.76467e+07	2.236e+06	2.15543e+06	3.03219e+07	285672	2.05754e+06	2.76747e+06	2.80222e+06	2.64551e+06	7.02329e+06	6.102e+06	3.0668e+06	4.0565e+06	1.59819e+07	3.37406e+06	2.53242e+06	2.53027e+06	737029	3.1715e+06	1.79615e+06	2.35994e+07	7.29607e+06	1.7916e+06	2.43464e+06	2.54904e+06	1.29668e+07	1.94755e+07	2.22077e+07	1.79216e+06	1.48733e+06	891355	6.74916e+06	1.42423e+06	1.18446e+06	1.78869e+06	2.21279e+06	1.67172e+06	1.72486e+06	4.26246e+06	1.23058e+06
NEG7196	Triptophenolide	9.491	311.161	[M-H]-	311.165	True	3.20365e+08	2.98689e+08	1.49756e+08	2.84941e+08	3.16962e+08	2.40582e+08	2.31612e+08	5.72733e+08	4.90504e+08	2.7548e+08	3.19887e+08	8.89263e+07	2.88653e+08	3.22782e+08	2.87967e+08	177187752	1.48037e+08	1.75001e+08	2.15719e+08	2.96913e+08	2.91636e+08	4.55937e+08	1.80325e+08	1.15479e+08	2.51768e+08	2.59612e+08	1.76887e+08	4.02129e+08	2.14654e+08	2.1474e+08	1.84732e+08	4.53252e+08	5.68011e+08	5.51249e+08	3.10071e+08	3.21975e+08	1.84679e+08	2.94025e+08	1.92537e+08	2.01364e+08	2.10258e+08	2.0368e+08	2.9327e+08
NEG770	Erythronolactone	1.831	117.015	[M-H]-	117.019	True	2.34013e+08	2.82457e+08	2.38157e+08	3.32712e+08	237231937	2.8206e+08	2.61435e+08	2.06509e+08	3.07038e+08	3.79738e+08	2.46353e+08	2.49169e+08	2.82494e+08	1.91568e+08	2.409e+08	1.87678e+08	2.57591e+08	3.06222e+08	2.42611e+08	2.55551e+08	2.35849e+08	3.08339e+08	1.86363e+08	2.89345e+08	2.26579e+08	1.91512e+08	2.3586e+08	2.68159e+08	2.84396e+08	3.62215e+08	3.04074e+08	1.89708e+08	2.79127e+08	2.81099e+08	2.53279e+08	2.54814e+08	7.57921e+08	3.24575e+08	4.86172e+08	4.71503e+08	3.95232e+08	4.43561e+08	3.46133e+08
POS7052	2,8-Quinolinediol 2-sulfate	5.154	242.011	[2M+H]+	242.012	True	1.42798e+07	5.86556e+06	7.99283e+06	9.44928e+06	1.43133e+07	8.75701e+06	1.11846e+07	4.25037e+06	6.46878e+06	1.09861e+07	8.94438e+06	1.43841e+07	8.32231e+06	5.49327e+06	6.42137e+06	7.01514e+06	6.09108e+06	1.41315e+07	5.05118e+06	4.44818e+06	4.03879e+06	5.29709e+06	5.67447e+06	6.89432e+06	5.73763e+06	4.06192e+06	3.77384e+06	1.45838e+07	5.94037e+06	1.22832e+07	1.2132e+07	3.99276e+06	4.66308e+06	6.01447e+06	6.46035e+06	5.6795e+06	2.45053e+07	9.45641e+06	1.13755e+07	4.79419e+06	8.68628e+06	1.48916e+07	2.01618e+06
NEG1125	2-Acetolactate	3.312	131.03	[M-H]-	131.034	True	4.36804e+07	4.30159e+07	3.04773e+07	5.53224e+07	4.77799e+07	4.494e+07	4.06386e+07	4.65821e+07	4.02951e+07	5.29993e+07	2.58638e+07	7.5172e+07	4.1594e+07	3.43022e+07	4.78842e+07	3.62073e+07	3.93191e+07	3.99305e+07	2.98187e+07	3.39347e+07	3.22753e+07	2.24342e+07	4.10529e+07	4.15455e+07	3.95901e+07	3.18595e+07	4.14515e+07	2.56762e+08	4.94147e+07	9.14817e+07	1.38713e+08	3.20648e+07	5.8665e+07	6.41112e+07	2.8528e+07	4.53419e+07	8.66537e+07	7.36677e+07	2.54062e+07	7.35486e+07	6.67184e+07	2.10636e+07	4.75649e+07
POS6159	Tschimganidin	5.061	217.104	[M+2Na]+	217.102	True	1.23023e+08	1.40581e+08	1.4564e+08	1.38492e+08	1.38304e+08	1.26347e+08	1.18559e+08	6.71666e+07	1.33691e+08	1.3093e+08	9.28629e+07	8.98217e+07	1.10671e+08	1.05957e+08	9.76003e+07	1.53708e+08	1.28864e+08	8.31064e+07	9.33966e+07	1.27735e+08	1.23306e+08	1.0452e+08	1.55435e+08	1.23132e+08	1.12264e+08	1.02851e+08	1.53465e+08	1.09722e+08	1.59313e+08	7.50261e+07	8.18072e+07	1.05871e+08	1.03601e+08	9.72735e+07	7.11659e+07	8.20413e+07	7.10444e+07	1.39309e+08	1.65954e+08	8.25428e+07	1.0244e+08	1.0401e+08	1.19346e+08
NEG2304	FA 9:2+1O	7.87	169.081	[M-H]-	169.086	True	4.31473e+06	4.14728e+06	3.58326e+06	5.86177e+07	3.94369e+06	4.04367e+06	6.66053e+07	5.4218e+06	3.30956e+06	5.3945e+06	3.34875e+06	2.79333e+06	7.26191e+06	4.44615e+07	3.5606e+06	3.33877e+06	3.2189e+07	3.64765e+06	4.19465e+06	2.56976e+06	3.3309e+06	2.37969e+07	1.05567e+07	4.85434e+07	3.58491e+07	7.46256e+06	4.01258e+07	6.56663e+06	9.89547e+07	4.40123e+07	1.05243e+08	4.44223e+06	3.05127e+06	3.08683e+06	1.64414e+07	3.0812e+06	4.34611e+06	4.24719e+06	4.39487e+06	4.48668e+06	6.42061e+06	5.90665e+06	4.09002e+06
POS9906	Arachidoyl Ethanolamide	10.296	356.353	[M+H]+	356.352	True	8.40106e+07	2.02674e+07	5.67218e+07	3.18771e+07	3.58942e+07	4.03288e+07	1.01759e+07	3.75109e+07	4.43312e+07	3.01968e+07	6.08415e+07	5.50887e+07	5.69184e+07	1.01611e+08	1.13773e+08	1.2971e+08	6.97391e+07	5.02533e+07	5.82793e+07	5.25104e+07	8.13106e+07	26766977	2.76686e+07	3.60694e+07	4.83277e+07	1.37588e+07	2.3706e+07	8.02837e+07	2.34048e+07	2.72533e+07	4.60589e+07	1.02257e+08	3.49005e+07	3.4936e+07	2.63187e+07	3.6196e+07	6.57096e+07	2.0278e+07	8.16249e+07	4.7634e+07	5.34869e+07	3.11405e+07	3.75674e+07
NEG9184	Andrographolide	6.685	385.176	[M+Cl]-	385.179	True	1.07903e+06	123203	579589	1.16521e+06	3.01604e+06	895917	831451	284258	528224	1.21677e+06	972952	9.52357e+06	553974	1.01879e+06	1.03382e+06	646405	917780	8.63564e+06	528576	351288	691715	107128	605038	194744	1.02089e+06	114103	447594	792749	2.14208e+06	1.24549e+06	599991	960295	447070	387580	457744	904192	1.19407e+07	1.01982e+06	4.90857e+06	936620	490690	1.82065e+06	1.87944e+06
NEG582	Citraconic anhydride	1.056	111.004	[M-H]-	111.009	True	1.1878e+09	1.13718e+09	1.06603e+09	1.37054e+09	1.10443e+09	1.29187e+09	9.93952e+08	5.87001e+08	1.13537e+09	1.30216e+09	9.12994e+08	7.75697e+08	7.07169e+08	9.40779e+08	1.13513e+09	7.80934e+08	9.45154e+08	5.39625e+08	7.09512e+08	1.01383e+09	6.93929e+08	1.04353e+09	9.90557e+08	1.09442e+09	1.04298e+09	3.61767e+08	1.30936e+09	5.10335e+08	1.0187e+09	5.96792e+08	8.32189e+08	4.15159e+08	6.96922e+08	7.07625e+08	5.40519e+08	4.20368e+08	9.15212e+08	6.02264e+08	7.06665e+08	4.43207e+08	5.91056e+08	8.17147e+08	4.73708e+08
NEG5316	2-Hydroxycarbamazepine	9.559	251.086	[M-H]-	251.083	True	4.05911e+06	2.23322e+06	1.76824e+06	1.44711e+06	4.19857e+09	1.03014e+09	5.56527e+08	6.84387e+08	9.37812e+08	3.67099e+09	3.66111e+08	3.86299e+07	1.03364e+09	6.42908e+08	8.93899e+08	2.2755e+09	3.04213e+09	1.34595e+08	8.51023e+06	5.92006e+06	3.1307e+06	3.13133e+06	1.63482e+06	3.39975e+06	1.02585e+08	2.18577e+06	1525301	4.22303e+07	1.58685e+06	515897	639379	1.36485e+08	6.40167e+09	6.69892e+09	5.13698e+07	4.74145e+07	3.88421e+08	4.50392e+08	1.03764e+07	1.89413e+09	2.82505e+07	3.34784e+06	2.01294e+06
NEG1509	2,2-Dimethylsuccinic acid	5.162	145.045	[M-H]-	145.05	True	7.71345e+07	5.12118e+07	5.77267e+07	5.45206e+07	7.97288e+07	5.388e+07	6.61125e+07	4.25505e+07	4.9934e+07	6.84645e+07	5.20572e+07	4.24122e+07	7.36405e+07	5.29692e+07	5.4523e+07	5.40435e+07	4.65364e+07	4.50609e+07	4.44614e+07	3.94245e+07	4.85959e+07	4.14175e+07	5.99554e+07	5.45764e+07	4.77924e+07	3.56421e+07	3.8065e+07	4.93604e+07	5.41008e+07	6.0535e+07	5.66685e+07	4.66915e+07	4.52974e+07	4.97817e+07	5.01804e+07	7.15545e+07	7.65423e+07	7.83999e+07	6.43202e+07	52868742	6.8256e+07	1.10957e+08	5.22196e+07
POS136	4-Methylimidazole	10.884	83.0609	[M+H]+	83.0604	True	3.87068e+09	2.99501e+09	5.04998e+09	1.28613e+09	3.05365e+09	3.34406e+09	1.91011e+09	4.3825e+09	4.31698e+09	2.88295e+09	2.38147e+09	4.76047e+09	3.89989e+09	3.77859e+09	3.7283e+09	3.64469e+09	1.53118e+09	1237292547	4.4561e+09	3.24527e+09	2.6362e+09	4.86917e+09	3.94961e+09	3.68557e+09	4.49453e+09	3.99907e+09	3.99573e+09	4.09041e+09	1.84591e+09	1.32979e+09	1.52043e+09	2.258e+09	2.46288e+09	4.2682e+09	3.53771e+09	3.12528e+09	2.95844e+09	2.60238e+09	4.40759e+09	3.11509e+09	2.93393e+09	1.17837e+09	1.4772e+09
POS10635	Bicyclogermacrene	5.343	413.14	[M+H]+	413.142	True	1.47774e+07	4.74958e+06	7.03178e+06	5.99778e+06	2.84417e+07	8.19486e+06	5.78562e+06	5.35043e+06	5.06935e+06	1.36185e+07	5.32869e+06	5.54224e+06	3.51387e+07	7.5798e+06	5.24943e+06	4.6705e+06	8.03846e+06	6.84759e+06	1.35138e+07	4.37914e+06	5.95499e+06	6.32826e+06	2.60533e+07	6.31505e+06	7.42913e+06	4.22796e+06	2.37256e+07	4.64957e+06	2.42694e+07	5.98546e+06	5.1112e+06	4.44726e+06	5.17442e+06	5.27585e+06	5.61626e+06	6.79305e+06	8.13326e+06	7.87991e+06	8.77723e+06	8.70582e+06	3.64463e+06	7.70462e+06	7.38465e+06
POS4664	Triethyl Phosphate	6.933	183.078	[M+H]+	183.078	True	1.85993e+08	1.92319e+08	2.08613e+08	1.84726e+08	1.85894e+08	1.91643e+08	2.11866e+08	1.99988e+08	1.99005e+08	1.92209e+08	1.98054e+08	2.17572e+08	2.10311e+08	1.98349e+08	2.16013e+08	2.28998e+08	1.89561e+08	1.87233e+08	2.20867e+08	2.27466e+08	2.0798e+08	2.0462e+08	2.23705e+08	2.08261e+08	2.38007e+08	2.19748e+08	2.07722e+08	2.21526e+08	2.04826e+08	2.16265e+08	2.10648e+08	2.17527e+08	212748274	2.13552e+08	2.24566e+08	1.79248e+08	1.8032e+08	1.67278e+08	1.49222e+08	1.86119e+08	1.81098e+08	1.68906e+08	1.84804e+08
POS1713	2-Methyl-1,4-benzoquinone	2.197	123.044	[M+H]+	123.044	True	5.65581e+08	3.5543e+08	4.94105e+08	5.18696e+08	7.51077e+08	5.24722e+08	3.7094e+08	3.62498e+08	4.86473e+08	4.7031e+08	5.16019e+08	283314330	4.52275e+08	6.08747e+08	3.63134e+08	5.59617e+08	3.20348e+08	2.92247e+08	4.58623e+08	3.28741e+08	4.09581e+08	4.15634e+08	3.75803e+08	3.73322e+08	3.76909e+08	3.48421e+08	3.08214e+08	2.98966e+08	3.54507e+08	4.12e+08	3.25845e+08	3.62504e+08	4.13286e+08	4.11121e+08	3.32327e+08	3.13817e+08	4.10991e+08	4.65205e+08	4.432e+08	4.53528e+08	3.51218e+08	3.52767e+08	3.68325e+08
POS9353	Acetaminophen glucuronide	5.458	328.103	[M+H]+	328.103	True	2.11292e+07	2.66573e+06	8.2878e+06	1.61681e+07	2.36405e+06	1.81883e+06	501780	606535	1.31976e+07	2.01145e+07	5.48157e+06	3.38517e+06	2.66617e+06	1.22791e+07	1.53495e+07	1.44253e+07	5.53058e+06	3.69082e+06	3.82428e+06	2.48155e+06	1.9297e+06	2.26346e+06	5.96686e+06	2.07156e+06	6.34836e+06	996373	1.09181e+06	985581	812989	1.131e+06	1.61695e+06	984896	1.19054e+06	1.54806e+06	1.19571e+06	4.48601e+06	6.82824e+06	9.70926e+06	4.81957e+06	1.90231e+06	609226	164369	408655
NEG6649	Glyzarin	4.886	293.079	[M-H]-	293.081	True	4.43253e+06	6.06216e+07	2.1573e+06	3.46618e+06	3.65371e+06	2.07325e+07	4.14608e+06	4.95673e+07	3.40535e+07	3.51287e+06	1.1469e+07	4.79276e+07	4.10373e+06	2.85931e+06	2.94406e+06	2.53502e+06	2.387e+06	3.32057e+07	2.19202e+06	1.57494e+07	5.26672e+07	2.17603e+06	2.7377e+06	2.39136e+06	2.62554e+06	4.54931e+07	3.55604e+06	3.5609e+06	2.3924e+06	3.58136e+06	2.8459e+06	5.42035e+07	3.03032e+07	2.82179e+07	2.41691e+07	9.06631e+07	3.84647e+07	6.01234e+07	4.13672e+07	6.64162e+07	1.97716e+07	5.71914e+07	9.24451e+07
NEG5814	Aspterric acid	9.05	265.141	[M-H]-	265.145	True	1.53889e+09	1.36054e+09	1.43667e+09	1.32613e+09	1.05472e+09	1251530698	1.07241e+09	1.13987e+09	1.51509e+09	8.63277e+08	9.8221e+08	9.20381e+08	7.25778e+08	7.61678e+08	1.81625e+09	7.40684e+08	1.5099e+09	9.01626e+08	1.23685e+09	1.0671e+09	1.81726e+09	1.28148e+09	1.23779e+09	1.33911e+09	3.17273e+09	2.04439e+09	1.28884e+09	1.73339e+09	1.17898e+09	8.57392e+08	1.33117e+09	2.17673e+09	1.59422e+09	1.40223e+09	1.23925e+09	1.13092e+09	8.73065e+08	8.63235e+08	1.07676e+09	1.09701e+09	1.18055e+09	1.21267e+09	1.28175e+09
POS3025	Nornicotine	5.323	149.107	[M+H]+	149.107	True	7.24575e+06	1.11955e+06	2.65968e+06	2.146e+06	8.64172e+06	1.10939e+07	4.33471e+06	1.65021e+07	4.95279e+06	9.36177e+06	4.61495e+06	2.85093e+06	1.01031e+07	1.40594e+06	953676	995864	5.75528e+06	4.42115e+06	9.24751e+06	4.29282e+06	1.7787e+06	1.14128e+07	1.44976e+07	1.98504e+07	1.77694e+07	1.51106e+07	3.56382e+07	7.79105e+06	2.18564e+07	1.24444e+07	5.40785e+06	2.20246e+06	5.39995e+06	5.0132e+06	1.38661e+06	3.12744e+06	693404	4.03305e+06	3.90644e+06	158354	2.18359e+06	5.78433e+06	4.16786e+06
NEG943	Taurine	0.892	124.002	[M-H]-	124.007	True	5.17727e+07	1.03911e+08	4.11296e+07	1.04823e+08	1.01877e+08	6.68966e+07	5.14195e+07	5.73913e+07	9.24062e+07	8.83385e+07	6.10981e+07	8.39373e+07	3.64569e+07	4.27756e+07	6.97272e+07	4.17998e+07	3.12136e+07	6.73603e+07	5.68282e+07	7.66233e+07	6.38769e+07	6.49962e+07	5.35048e+07	6.83038e+07	1.83203e+07	5.3493e+07	8.15849e+07	1.35481e+08	7.98035e+07	1.2179e+08	8.7331e+07	8.75991e+07	8.42336e+07	7.94255e+07	1.12865e+08	5.41918e+07	1.00196e+08	5.18955e+07	1.53964e+08	2.67463e+08	1.31882e+08	9.62027e+07	1.50229e+08
POS3099	Pyridoxamine	4.991	151.087	[M+H-H2O]+	151.087	True	2.21049e+06	1.84379e+06	1.61862e+06	2.38164e+06	3.76935e+06	1.75649e+06	1.23862e+06	1.13829e+06	3.17941e+06	1.34606e+06	2.0718e+06	1.36315e+06	1.53061e+06	1.99519e+06	2.14236e+06	1.14561e+06	7.06807e+07	6.23523e+07	4.34785e+06	1740160	1.36777e+06	2.60922e+06	2.46722e+06	2.06098e+06	1.20532e+06	2.76846e+06	1.22342e+06	1.92763e+06	1.85117e+06	702302	1.76402e+06	2.52889e+06	1.01698e+06	2.04423e+06	1.73011e+06	3.34827e+06	2.44609e+06	1.26502e+06	7.18106e+08	5.36235e+06	3.54962e+06	2.60128e+06	2.66936e+06
NEG2140	Formylanthranilic acid	6.437	164.03	[M-H]-	164.035	True	7.07779e+06	6.61494e+06	6232742	1.03394e+07	9.32553e+06	9.3129e+06	7.82258e+06	5.83383e+06	7.79682e+06	1.20888e+07	6.1332e+06	8.05512e+06	7.21367e+06	10027242	7.02591e+06	5.45097e+06	6.7262e+06	9.17624e+06	6.47208e+06	8.1374e+06	5.00544e+06	6.71891e+06	6.70937e+06	7.44693e+06	6.50839e+06	5.47694e+06	6.75445e+06	7.47194e+06	8.35366e+06	8.21911e+06	1.08529e+07	6.17717e+06	7.97404e+06	8.00887e+06	6.62851e+06	9.44421e+06	1.14261e+07	1.02966e+07	9.98054e+06	8.0187e+06	8.18721e+06	1.38188e+07	1.58766e+07
POS7998	Bakers yeast extract	5.276	275.11	[M+Na]+	275.107	True	8.89982e+06	1.85694e+07	1.63705e+07	1.50636e+07	1.4797e+07	1.22962e+07	1.33268e+07	1.26573e+06	1.43356e+07	1.66113e+07	1.53101e+07	5.35878e+06	1.4069e+07	8.79263e+06	8.41812e+06	1.01825e+07	1.37737e+07	8.05921e+06	9.74382e+06	1.69982e+07	6.97304e+06	1.00258e+07	1.99312e+07	1.89737e+07	1.44059e+07	9.61315e+06	2.75427e+07	1.55938e+07	2.44985e+07	3.93748e+06	2.17634e+06	8.71285e+06	1.55696e+07	1.25887e+07	3.75842e+06	6.43628e+06	3.27081e+06	1.631e+07	2.70867e+07	4.09724e+06	7.65181e+06	1.14745e+07	9.83676e+06
NEG1430	Quinaldine	5.285	142.061	[M-H2O-H]-	142.066	True	1.12698e+07	1.67882e+07	5.82685e+06	1.22423e+07	1.27427e+07	1.81026e+07	6.11483e+06	2.21081e+07	2.08919e+07	6.00803e+06	1.11403e+07	7.56396e+06	6.83621e+06	1.24426e+07	8.7891e+06	8.13359e+06	5.09062e+06	7.7942e+06	7.75359e+06	1.15686e+07	9.91993e+06	6.93114e+06	9668794	8.00355e+06	3.3915e+06	1.40705e+07	1.15942e+07	8.95582e+06	9.81827e+06	1.08142e+07	8.3444e+06	1.40582e+07	1.93943e+07	1.624e+07	7.44481e+06	6.35171e+06	4.43969e+06	8.9202e+06	5.01576e+06	5.32235e+06	6.67126e+06	3.76222e+06	5.42947e+06
POS4495	Phenacetin	1.846	180.099	[M+H]+	180.102	True	1.18665e+08	3.94517e+07	4.11631e+07	1.09426e+08	6.26365e+06	3.55281e+07	7.85557e+06	7.81223e+06	3.73249e+06	5.49035e+06	2.40054e+07	1.03113e+07	4.53913e+06	5.52931e+07	4.09318e+06	3.3509e+07	1.82844e+07	4.91567e+06	9.36361e+06	7.57738e+06	9.53139e+06	9.35244e+06	3.60382e+06	3.93144e+06	1.26226e+07	6.20062e+06	3.14132e+06	4.87279e+06	8.96464e+06	4.3595e+06	6.491e+06	2.44096e+07	2.31431e+07	2.86073e+07	4.41356e+07	9.8559e+06	1.71268e+07	3.95631e+06	6.75441e+06	1.3799e+07	7.50015e+06	1.14711e+07	1.14877e+07
POS6595	Deoxycytidine	1.702	228.098	[M+H]+	228.098	True	1.09427e+08	5.97657e+07	7.56928e+07	7.53318e+07	9.2938e+07	1.11439e+08	5.25342e+07	4.98902e+07	9.89252e+07	9.93155e+07	8.59608e+07	5.20983e+07	3.70711e+07	6.59081e+07	7.43412e+07	5.43517e+07	7.67106e+07	5.04941e+07	6.33425e+07	7.20508e+07	7.47316e+07	7.3656e+07	6.49145e+07	5.63624e+07	4.85581e+07	5.29511e+07	5.48332e+07	3.59087e+07	6.31204e+07	4.59205e+07	4.52478e+07	4.87957e+07	6.11839e+07	6.79337e+07	4.02848e+07	7.71244e+07	6.38185e+07	1.32144e+08	9.92866e+07	5.84767e+07	6.15025e+07	8.34876e+07	1.03314e+08
NEG1470	Quinolinol	6.841	144.04	[M-H]-	144.046	True	1.55494e+08	1.86038e+08	1.81603e+08	1.99226e+08	2.08405e+08	2.29283e+08	2.09248e+08	2.30014e+08	2.2956e+08	2.6622e+08	1.37279e+08	1.17509e+08	1.84949e+08	2.11473e+08	132478405	1.20452e+08	8.69167e+07	9.48043e+07	1.19743e+08	1.54755e+08	1.58942e+08	1.73815e+08	1.51241e+08	1.65759e+08	6.31429e+07	1.41929e+08	1.30745e+08	8.06459e+07	1.179e+08	8.72642e+07	1.07747e+08	8.55267e+07	1.29729e+08	1.43162e+08	1.056e+08	1.63889e+08	8.5364e+07	2.67249e+08	1.75636e+08	1.75845e+08	1.26742e+08	1.81802e+08	1.66824e+08
NEG619	Trifluoroacetic acid	1.077	112.981	[M-H]-	112.986	True	343172162	4.0158e+08	2.4418e+08	3.79984e+08	2.81922e+08	3.30139e+08	2.67459e+08	3.30898e+08	3.49403e+08	1.69377e+08	2.03274e+08	2.95272e+08	2.34937e+08	3.21848e+08	3.26201e+08	3.625e+08	2.66271e+08	3.17904e+08	3.19549e+08	3.48014e+08	3.22388e+08	3.05557e+08	2.18523e+08	1.92527e+08	2.72064e+08	3.94654e+08	3.0627e+08	2.58666e+08	3.24524e+08	3.415e+08	3.51549e+08	4.81056e+08	4.45824e+08	4.0391e+08	2.90926e+08	6.0205e+08	5.20138e+08	4.69123e+08	5.95017e+08	5.65451e+08	4.64204e+08	6.23924e+08	6.89163e+08
POS9585	N-(((1S,9aR)-octahydro-1H-quinolizin-1-yl)methyl)-5-(pyridin-3-yl)-1H-pyrazole-3-carboxamide	7.271	340.21	[M+H]+	340.213	True	4.15108e+07	8.51828e+06	6.09483e+07	4.32903e+07	4.51629e+07	3.79023e+07	1.30796e+06	146759	2.69589e+07	4.49259e+07	1.426e+07	7.55535e+06	2.27975e+06	1.37883e+06	4.11789e+07	1.73809e+06	4.22295e+06	2.46855e+07	6.62063e+06	2.31088e+07	1.5542e+07	7.24991e+07	6.69313e+07	4.21076e+07	1.07518e+06	1.73024e+06	1.82079e+07	1.74736e+06	1.94521e+06	1.7985e+06	3.43121e+06	93522	6.70857e+06	7.32169e+06	2.68866e+07	8.12306e+06	1.40765e+07	459640	1.11809e+07	5.36464e+06	8.49956e+06	2.19635e+07	2.17937e+06
POS9183	Phytosphingosine	9.295	318.299	[M+H]+	318.3	True	1.75739e+07	1.05598e+07	6.3415e+06	198622	2.44448e+06	7.11797e+06	1.01601e+07	7.4516e+06	7.82363e+06	4.79804e+06	3.07466e+07	3.98901e+06	6.45041e+06	8.39585e+06	2.34146e+07	9.33642e+06	1.60214e+07	9.79834e+06	8.21762e+06	7.73483e+06	5.82963e+06	1.05089e+07	4.55604e+06	1.13403e+07	4.47957e+07	8.01892e+06	9.24341e+06	259529	9.71771e+06	2.15068e+07	3.65611e+07	1.17703e+07	5.42213e+06	4.10714e+06	1.65793e+07	8.19626e+06	1.95031e+07	3.81238e+06	1.27524e+07	6.34919e+06	7.53492e+06	1.34851e+07	2.59975e+07
NEG2153	Tyrosine	4.221	164.066	[M-H2O+H]+	164.071	True	2.79612e+08	4.50749e+08	1.64399e+08	3.11274e+08	3.19885e+08	3.59318e+08	2.56205e+08	3.64316e+08	3.57181e+08	2.48569e+08	3.03463e+08	3.53579e+08	2.87855e+08	2.55454e+08	2.04571e+08	1.93769e+08	2.02386e+08	4.83111e+08	1.084e+08	2.61953e+08	5.1246e+08	1.89754e+08	2.18828e+08	2.60341e+08	1.7265e+08	3.29183e+08	2.25545e+08	2.40203e+08	2.43438e+08	2.7367e+08	1.91691e+08	3.47553e+08	2.76081e+08	3.17705e+08	1.21101e+08	3.45849e+08	3.00606e+08	3.18061e+08	425217867	3.38068e+08	2.69617e+08	2.60375e+08	3.2811e+08
NEG1546	N-lactoyl-Glycine	0.985	146.04	[M-H]-	146.045	True	5.37242e+07	8.01411e+07	5.49817e+07	9.65402e+07	9.34658e+07	8.16604e+07	9.51069e+07	1.15693e+08	9.38391e+07	6.57343e+07	9.94641e+07	1.26649e+08	8.04445e+07	8.30127e+07	8.18406e+07	5.86171e+07	6.58227e+07	1.19822e+08	8.26513e+07	1.00582e+08	8.52474e+07	7.10174e+07	7.8827e+07	1.06316e+08	9.84189e+07	8.1028e+07	6.98659e+07	2.94795e+08	8.49611e+07	1.05193e+08	1.4076e+08	1.29048e+08	1.45382e+08	1.50927e+08	8.73866e+07	101463267	1.57307e+08	1.17392e+08	1.22479e+08	2.07303e+08	1.59318e+08	1.5325e+08	1.8957e+08
POS3103	Jasmine lactone	4.854	151.112	[M+H-H2O]+	151.112	True	6.52445e+06	8.22827e+06	1.07284e+07	1.04038e+07	7.50005e+06	8.00201e+06	3.44461e+06	6.6815e+06	3.42795e+06	1.26292e+07	3.38925e+06	4.5978e+06	1.24642e+07	9.29884e+06	3.61742e+06	1.62112e+07	7.29473e+06	2.63658e+06	4.41172e+06	8.30428e+06	8.90361e+06	3.24398e+06	1.52956e+07	4.02295e+06	2.29981e+06	8.41645e+06	1.15914e+07	3.49359e+06	4.45637e+06	2.12593e+07	1.39818e+07	2.38788e+06	2.60095e+06	6.73405e+06	5.03653e+06	2.68708e+06	9.17565e+06	7.0341e+06	4.87276e+06	1.84186e+06	9.39434e+06	4.27287e+07	3.69159e+07
POS216	Acetone cyanohydrin	4.917	86.0606	[M+H]+	86.06	True	6.35776e+07	3.20031e+07	9.97035e+07	6.81066e+07	5.93755e+07	7.8085e+07	6.55641e+07	5.78606e+07	4.54358e+07	4.83407e+07	5.15043e+07	6.38992e+07	1.0006e+08	7.12145e+07	1.35354e+08	9.26446e+07	7.29833e+07	7.50355e+07	5.83516e+07	4.23903e+07	1.07576e+08	4.34417e+07	9.28632e+07	8.15792e+07	4.54939e+07	7.03335e+07	7.70347e+07	1.36686e+08	6.37039e+07	3.19352e+07	1.04358e+08	6.87088e+07	6.44465e+07	8.73329e+07	5.71855e+07	4.33335e+07	1.09465e+08	7.15015e+07	7.05778e+07	1.05731e+08	6.38864e+07	6.21246e+07	1.12983e+08
POS9573	4-[4-(3,4-dihydro-2H-1,5-benzodioxepin-7-yl)-5-methyl-1H-pyrazol-3-yl]benzene-1,3-diol	6.129	339.137	[M+H]+	339.134	True	4.82044e+06	655017	2.20225e+06	1.29049e+06	5.40934e+06	5.60474e+06	212982	1.93758e+06	1.64168e+06	1.35447e+07	2.01442e+06	1.24069e+06	3.21844e+06	3.55565e+06	1.573e+06	213628	1.58249e+06	853940	1.42837e+06	1.46823e+06	1.32465e+06	2.19758e+06	3.47217e+06	173876	268684	545987	4.08417e+06	6.78355e+06	5.34729e+06	585180	16928.4	2.89675e+06	3.16174e+06	3.11984e+06	1.54111e+06	787572	2.59053e+06	1.51227e+06	7.36022e+06	1.24334e+06	952584	5.17696e+06	2.15828e+06
NEG120	Malonic semialdehyde	1.015	87.0048	[M-H]-	87.0082	True	8.33216e+08	5.13096e+08	9.01622e+08	7.3898e+08	6.31015e+08	8.84154e+08	7.27796e+08	5.58075e+08	1.05343e+09	9.64617e+08	1.13973e+09	4.75511e+08	8.49927e+08	5.29707e+08	8.98521e+08	7.21562e+08	5.79595e+08	5.47305e+08	7.68444e+08	5.14192e+08	7.20786e+08	1.11638e+09	8.85127e+08	8.69774e+08	8.97905e+08	4.22708e+08	6.27629e+08	5.28944e+08	5.94658e+08	7.52764e+08	5.87483e+08	3.6816e+08	4.53617e+08	4.57187e+08	1.29144e+09	4.89317e+08	6.97795e+08	6.31361e+08	9.34323e+08	7.05937e+08	9.16469e+08	8.61061e+08	6.55327e+08
POS10124	Decamethylcyclopentasiloxane	11.117	371.101	[M+H]+	371.101	True	1.47671e+07	1.21703e+07	1.76084e+07	1.48449e+07	1.63648e+07	1.47271e+07	1.67621e+07	1.96847e+07	1.55965e+07	1.62625e+07	1.55072e+07	1.60639e+07	1.55952e+07	1.62485e+07	1.69519e+07	1.5662e+07	2.58164e+07	2.24396e+07	1.68038e+07	2.03601e+07	1.45209e+07	1.42771e+07	1.6813e+07	1.51675e+07	1.9136e+07	1.56247e+07	1.43608e+07	1.61009e+07	1.89414e+07	1.59723e+07	1.50582e+07	1.37661e+07	1.39998e+07	1.45643e+07	1.39216e+07	2.05349e+07	1.65598e+07	1.79558e+07	2.03995e+07	1.764e+07	1.52209e+07	1.37137e+07	1.66919e+07
POS14082	PC(18:1/18:2)	10.018	784.584	[M+H]+	784.585	True	5.70694e+07	8.42851e+07	9.0342e+07	3.36394e+07	6.56445e+07	6.59732e+07	6.08793e+07	3.78098e+07	1.35849e+08	2.99145e+07	5.15668e+07	4.50244e+07	6.53548e+07	7.68119e+07	8.2116e+07	5.41974e+07	4.27528e+07	4.45466e+07	4.91617e+07	5.12709e+07	5.44449e+07	8.63368e+07	8.04658e+07	6.28692e+07	1.36717e+08	1.25361e+08	1.11607e+08	9.96533e+07	1.05982e+08	8.53406e+07	6.92577e+07	9.79726e+07	7.34914e+07	1.11397e+08	1.16072e+08	6.99253e+07	4.92207e+07	1.15341e+08	1.25663e+08	2.96921e+07	1.14223e+08	3.99604e+07	3.45475e+07
NEG1736	2,4,6-trihydroxybenzaldehyde	5.832	153.014	[M-H]-	153.019	True	4.66031e+08	2.81557e+08	4.06134e+08	2.85163e+08	5.95404e+08	2.48352e+08	2.30607e+08	2.14561e+08	1.20593e+08	1.34881e+08	1.41588e+08	1.67171e+08	5.37654e+07	8.1371e+07	1.20141e+08	4.83263e+07	1.2823e+08	2.97675e+08	3.83914e+07	9.52751e+07	1.65503e+08	3.78177e+07	9.81851e+07	5.85882e+07	1.71163e+08	5.2815e+07	1.23792e+08	9.83101e+07	5.71116e+08	2.05331e+08	9.58009e+07	4.35751e+08	2.65586e+08	2.76181e+08	1.30101e+08	1.62738e+08	1.77032e+08	2.80095e+08	4.40267e+08	7.84964e+07	6.00145e+07	2.48372e+08	1.25376e+08
POS9169	Ent-17-Oxo-15-Kauren-19-Oic Acid	7.494	317.211	[M+H]+	317.211	True	783046	822270	1.02968e+06	712949	588850	1.066e+06	1.07733e+06	452044	803603	206797	910942	8.09552e+06	821012	645949	581658	1.13509e+06	879675	8.38297e+06	511670	755754	330658	187767	278225	4.1742e+06	329258	711601	492174	2.45388e+06	1.99678e+06	2.39052e+06	2.82085e+06	1.03553e+06	1.95776e+06	2.46291e+06	741925	464243	6.16447e+06	701071	2.8195e+06	4.03273e+06	3.46937e+06	1.6526e+06	2.2253e+06
POS10927	2-methoxy-6-[(triphenylmethoxy)methyl]-2H-3,4,5,6-tetrahydropyran-3,4,5-triol	8.912	437.193	[M+H]+	437.196	True	3.83882e+07	3.36704e+07	4.27679e+07	5.05757e+07	5.72872e+07	4.48253e+07	6.34497e+07	5.91465e+07	4.20239e+07	4.34676e+07	4.17443e+07	5.04056e+07	5.11681e+07	4.42505e+07	6.58062e+07	3.72992e+07	6.88008e+07	9.00513e+07	5.52585e+07	4.27753e+07	4.36075e+07	5.77683e+07	3.69347e+07	4.75925e+07	4.49946e+07	4.22369e+07	5.98357e+07	3.96197e+07	4.08372e+07	4.29201e+07	1.59801e+08	4.80383e+07	6.22895e+07	4.21367e+07	4.07208e+07	5.28617e+07	4.44197e+07	2.72133e+07	6.83463e+07	5.41246e+07	4.4493e+07	4.95579e+07	61312212
NEG546	Catechol	3.77	109.025	[M-H]-	109.03	True	1.6904e+07	5.97973e+06	9.09439e+06	7.90816e+06	6.89003e+07	22045399	8.55879e+06	1.83085e+07	2.04105e+07	2.86525e+07	1.90386e+07	1.24233e+08	9.37124e+06	1.9344e+07	1.72335e+07	1.54354e+07	2.06151e+07	9.52996e+07	1.19493e+07	1.39583e+07	1.39077e+07	9.09936e+06	1.47037e+07	1.23262e+07	1.54218e+07	7.04643e+06	9.83987e+06	1.19166e+07	2.64495e+07	1.32402e+07	5.62834e+06	8.91475e+06	9.2704e+06	1.30197e+07	4.18399e+06	1.13462e+07	6.21381e+07	1.65494e+07	1.35018e+08	1.22174e+07	5.96546e+06	1.18908e+07	1.06747e+07
POS7131	3-Hydroxy-N-(2-oxotetrahydrofuran-3-yl)octanamide	6.521	244.154	[M+H]+	244.154	True	352906	228444	182733	6.03593e+06	1.04778e+06	398053	5.23931e+06	468589	489095	1.28299e+06	114021	96407.3	1.19345e+06	3.82084e+06	1.42172e+06	370147	5.57153e+06	391596	582997	410037	100459	1.89332e+06	1.43828e+06	1.09208e+07	8.18471e+06	171688	1.19949e+06	168762	6.84548e+06	1.23079e+07	1.5071e+07	325891	1.20164e+06	756139	3.09505e+06	216.075	148088	320325	177018	111690	29079.4	743379	131369
POS10654	Echimidine N-oxide	8.754	414.215	[M+H]+	414.212	True	1.2873e+07	1.46794e+07	8.99193e+06	1.46254e+07	1.46919e+07	1.46175e+07	2.22249e+07	1.79117e+07	1.65118e+07	1.60563e+07	1.54893e+07	1.99375e+07	1.81122e+07	1.07845e+07	1.77853e+07	1.18521e+07	1.48613e+07	1.48308e+07	1.39335e+07	1.37869e+07	1.47198e+07	1.40894e+07	8.55321e+06	1.61681e+07	1.42216e+07	1.19793e+07	1.52961e+07	1.3095e+07	1.57779e+07	1.73061e+07	1.31451e+07	1.17772e+07	1.51596e+07	1.2147e+07	1.77531e+07	1.35416e+07	1.82118e+07	1.24119e+07	1.57655e+07	1.72422e+07	1.49269e+07	1.69266e+07	1.924e+07
POS4442	(2-Pyridin-3-Ylpyrrolidin-1-Yl)Methanol	5.836	179.118	[M+Na]+	179.118	True	6.01303e+06	4.48253e+06	3.69465e+06	2.24649e+06	2.43829e+06	2.26256e+06	1.53298e+06	2.17824e+06	1.91904e+06	1.62177e+06	1.5353e+06	1.64816e+06	2.44196e+06	1.66457e+06	3.02501e+06	2.02676e+06	6.25384e+08	5.57109e+08	5.89558e+06	4.36999e+06	2.65306e+06	2.95169e+06	1.84713e+06	1.52843e+06	1.68045e+06	1.66169e+06	823068	1.18109e+06	838448	1.02161e+06	1.43025e+06	1.92002e+06	2.19759e+06	1.72762e+06	1.905e+06	8.88784e+06	6.54069e+06	6.5755e+06	4.06358e+09	3.40668e+07	1.39231e+07	9.20946e+06	7.20599e+06
NEG1639	D-Arabinose	0.996	149.04	[M-H]-	149.045	True	4.23649e+07	5.24499e+07	3.08422e+07	5.11562e+07	4.88564e+07	3.97136e+07	4.78279e+07	5.4186e+07	4.85448e+07	4.23348e+07	4.04374e+07	6.2705e+07	3.07351e+07	4.56902e+07	5.52206e+07	4.25191e+07	4.50053e+07	4.74684e+07	3.10565e+07	3.49955e+07	5.30634e+07	2.65628e+07	3.36826e+07	3.49211e+07	4.23647e+07	3.96183e+07	3.90229e+07	7.18433e+07	3.61648e+07	4.15522e+07	5.58562e+07	9.14184e+07	5.29497e+07	5.31972e+07	5.17571e+07	6.48366e+07	5.13606e+07	7.65115e+07	6.1623e+07	7.79647e+07	6.31395e+07	6.79457e+07	8.85907e+07
NEG738	Acetylglycine	1.053	116.031	[M-H]-	116.035	True	5.21584e+07	3.98116e+07	9.50086e+07	1.16833e+08	2.51145e+07	2.28443e+07	7.11268e+07	2.83477e+07	3.34992e+07	5.21165e+07	3.64285e+07	2.55301e+07	7.75655e+07	4.83182e+07	6.3972e+07	3.18659e+07	4.26208e+07	3.34176e+07	2.64321e+07	2.72985e+07	3.52868e+07	3.4709e+07	7.67442e+07	6.41179e+07	7.84157e+07	2.0401e+07	5.71184e+07	4.13471e+07	2.38544e+07	4.74673e+07	3.4335e+07	3.03481e+07	3.24341e+07	3.92937e+07	4.9707e+07	5.57938e+07	2.67643e+07	1.02309e+08	5.72399e+07	7.73006e+07	6.7535e+07	1.36304e+08	9.73355e+07
POS7786	Uridine	1.434	267.059	[M+Na]+	267.059	True	1.90612e+07	3.12066e+07	3.36171e+07	2.6055e+07	3.09052e+07	3.73153e+07	3.21494e+07	2.93955e+07	3.52365e+07	3.83145e+07	2.09117e+07	3.65402e+07	2.96729e+07	2.3709e+07	3.65892e+07	2.59546e+07	2.86143e+07	4.33042e+07	3.01328e+07	3.29341e+07	3.95044e+07	3.23823e+07	3.48351e+07	2.50644e+07	4.02993e+07	2.77983e+07	3.17599e+07	1.9818e+07	2.36942e+07	2.61356e+07	2.50574e+07	3.81032e+07	3.01186e+07	2.69793e+07	3.72196e+07	4.93445e+07	3.89758e+07	3.8214e+07	5.28643e+07	5.10937e+07	1.69556e+07	4.55241e+07	4.7809e+07
POS4995	(-)-3-Cyanomethyl-3-hydroxy-1H-indol-2(3H)-one	6.376	189.066	[M+H]+	189.066	True	173969	1.17494e+06	256018	1535212	1.80365e+06	925680	493447	1.28118e+06	1.143e+06	123642	162227	1.99628e+06	342190	383599	175345	182482	462522	1.15309e+06	157576	777246	1.43868e+06	123410	568325	314898	116562	1.10121e+06	691926	3.48353e+06	387803	152406	728787	1.38597e+06	1.60217e+06	1.77258e+06	600921	1.10662e+06	2.4117e+06	408546	1.05009e+06	1.8575e+06	298854	467260	1.70295e+06
POS4422	Aesculetin	5.693	179.036	[M+H]+	179.034	True	3.04818e+07	1.81692e+07	2.11317e+07	3.27217e+07	4.44743e+07	3.81431e+07	3.97153e+07	2.47399e+07	2.76681e+07	3.31155e+07	3.70564e+07	3.54278e+07	1.72276e+07	2.56138e+07	2.51856e+07	1.93606e+07	3.21062e+07	3.00038e+07	2.05192e+07	2.53394e+07	3.22512e+07	1.43429e+07	1.88884e+07	2.06441e+07	2.69218e+07	1.96475e+07	1.63287e+07	9350656	2.05687e+07	1.31406e+07	1.06419e+07	1.26351e+07	1.23702e+07	1.4701e+07	1.83767e+07	3.63918e+07	4.60189e+07	4.994e+07	3.49617e+07	3.62031e+07	5.55786e+07	2.68345e+07	1.97809e+07
NEG550	2-Furancarboximidamide	6.704	109.036	[M-H]-	109.041	True	1.42252e+07	7.16288e+06	1.13891e+07	6.44105e+06	6.72921e+06	8.37561e+06	6.78644e+06	1.16258e+07	9.08404e+06	1.1963e+07	6.33007e+06	8.61153e+06	3.50255e+06	1.72549e+07	1.24742e+07	5.14439e+06	9.97683e+06	7.24847e+06	7.59465e+06	6.15994e+06	9.75065e+06	3.79304e+06	1.01627e+07	9.64172e+06	3.97719e+06	5.69625e+06	8.88853e+06	6.81949e+06	1.97678e+07	4.20288e+06	7.14963e+06	1.02238e+07	1.54776e+07	5.92041e+06	1.34926e+07	1.30262e+07	2.31354e+07	2.50128e+07	1.36185e+07	1.71195e+07	1.99781e+07	9.66896e+06	1.42883e+07
POS9557	Platifillin	6.401	338.194	[M+H]+	338.196	True	1.35458e+06	1.66007e+06	1.45941e+06	1.42675e+06	1.584e+06	2042179	1.61874e+06	629255	2.29385e+06	1.03517e+06	1.55132e+06	434196	1.46897e+06	137861	1.02895e+06	700351	1.60628e+06	2.4923e+06	433317	1.29131e+06	905642	5.79454e+06	1.12049e+06	1.09811e+06	783384	813326	1.263e+06	911610	1.20114e+06	1.18334e+06	1.55415e+06	552547	961442	969912	3.35634e+06	987436	274392	1.00711e+06	1.20416e+06	1.03439e+06	138457	416437	796319
NEG5858	Pratol	3.864	267.066	[M-H]-	267.066	True	3.59655e+08	4.80567e+08	2.1112e+08	4.45858e+08	3.81619e+08	4.12365e+08	1.94339e+08	2.08737e+08	3.71669e+08	6.48782e+08	1.39884e+08	1.41951e+08	3.01495e+08	3.85748e+08	4.42143e+08	4.2062e+08	1.28921e+08	4.14411e+08	6.85842e+08	1.90067e+08	4.6394e+08	7.00227e+08	6.85676e+08	9.63459e+08	7.11605e+08	1.41965e+08	3.2111e+08	2.36699e+08	2.31574e+08	1.87445e+08	3.66594e+08	3.2738e+08	2.98666e+08	3.54946e+08	5.06413e+08	4.09866e+08	3.69243e+08	4.94609e+08	4.21817e+08	7.00485e+08	7.03377e+08	6.55636e+08	5.82388e+08
POS1950	1-Piperideine-2-carboxylic acid	0.629	128.071	[M+Na]+	128.071	True	3.62947e+07	5.99877e+07	2.54374e+07	1.70624e+07	2.37343e+07	30948624	1.75379e+07	3.09054e+07	6.81876e+07	3.37575e+07	3.45641e+07	5.00506e+07	2.43527e+07	2.4966e+07	3.95281e+07	3.32618e+07	3.81841e+07	6.42756e+07	1.90235e+07	5.13916e+07	1.70302e+07	3.72665e+07	2.68918e+07	3.31746e+07	2.24872e+07	2.90577e+07	1.91487e+07	3.56234e+07	3.4964e+07	2.42989e+07	2.9414e+07	3.0712e+07	2.29785e+07	3.4145e+07	2.4561e+07	5.71049e+07	1.53774e+07	4.93401e+07	6.60338e+07	3.26725e+07	4.3511e+07	1.34378e+07	3.1624e+07
POS3128	6-Hydroxybenzothiazole	7.052	152.017	[M+H]+	152.016	True	1.43745e+07	1.69481e+07	1.85455e+07	2.37194e+07	1.9451e+07	2.64467e+07	1.3418e+07	2.96966e+07	1.29189e+07	3.14187e+07	1.26306e+07	5.47508e+06	1.1935e+07	1.53565e+07	1.83656e+07	2.50339e+07	1.59917e+07	6.20417e+06	3.20468e+07	8.57739e+06	4.65422e+06	2.04162e+07	2.11988e+07	2.39386e+07	1.04085e+07	9.65147e+06	3.68071e+07	8.37656e+06	1.21254e+07	3.49587e+07	2.51373e+07	1.26758e+07	1.48899e+07	1.40129e+07	1.84573e+07	6.65324e+06	1.04088e+07	4.90504e+06	6.62852e+06	7.40078e+06	5.8219e+06	8.91449e+06	9.14136e+06
POS14584	PC(18:1/20:1)	10.029	814.63	[M+H]+	814.632	True	4.00001e+07	2.02834e+07	32300764	1.87079e+07	9.60748e+06	2.57126e+07	1.63826e+07	8.46195e+06	2.86979e+07	2.63259e+07	1.46116e+07	3.13911e+07	1.41268e+07	2.77093e+07	3.30384e+07	1.38789e+07	2.78549e+07	1.00771e+07	2.07906e+07	7.57542e+06	1.61739e+07	1.91199e+07	1.83447e+07	1.30217e+07	2.02977e+07	2.43121e+07	1.21291e+07	10618991	1.23175e+07	1.23192e+07	1.3833e+07	1.39399e+07	1.30558e+07	1.2297e+07	1.38341e+07	7.1594e+06	4.26088e+06	3.17345e+06	1.07046e+07	8243541	1.40001e+07	6.85178e+06	1.12079e+07
POS3489	1-(Aminocarbonyl)-L-proline	0.942	159.076	[M+H]+	159.076	True	1.77597e+08	1.41422e+08	1.79682e+08	1.30387e+08	1.66595e+08	1.81571e+08	1.44021e+08	1.23359e+08	1.61421e+08	1.40592e+08	1.59544e+08	1.58062e+08	1.38659e+08	2.26525e+08	1.44794e+08	1.70363e+08	1.93773e+08	1.34435e+08	1.30426e+08	1.55417e+08	1.60125e+08	1.26483e+08	2.46597e+08	8.47245e+07	3.31783e+08	1.28213e+08	1.73378e+08	1.82555e+08	1.95094e+08	1.72822e+08	1.71307e+08	1.87407e+08	1.51366e+08	1.43773e+08	1.31405e+08	1.57745e+08	1.06225e+08	1.08311e+08	1.20111e+08	1.47725e+08	1.69861e+08	1.3755e+08	1.69225e+08
NEG1111	D-Leucine	2.507	130.082	[M-H2O-H]-	130.087	True	8.74107e+07	6.50988e+07	3.61785e+07	8.63044e+07	6.9742e+06	1.06931e+08	4.00773e+07	2.81723e+08	7.57025e+07	9.41934e+07	1.92555e+07	4.40988e+07	7.67179e+07	9.03435e+07	1.63506e+07	7.19618e+07	3.22387e+07	2.25208e+07	8.78364e+07	7.59406e+07	3.8172e+07	6.13701e+07	4.773e+07	9.52054e+07	3.80791e+07	1.49614e+08	1.28989e+08	5.2067e+07	5.10884e+07	1.64813e+07	1.07724e+07	5.58706e+07	1.35673e+08	1.17194e+08	4.14354e+07	7.9914e+07	1.68724e+07	1.72146e+08	1.61185e+08	6.12966e+07	1.4054e+08	1.68796e+08	8.14419e+07
POS8815	3'-Hydroxy-3,4,5,4'-tetramethoxystilbene	6.586	303.125	[M+H]+	303.123	True	636386	118640	346644	290147	140245	585427	603625	1.7939e+06	511813	355022	482994	1.1282e+07	3.51637e+06	751819	324490	572768	703497	1.0548e+07	243402	110814	477880	561847	155073	123914	285955	619002	13792.5	198999	1141150	147284	774151	1.68721e+06	509257	783372	264177	1.15748e+06	3.19021e+06	2.00532e+06	698690	11539.1	460154	2.35826e+06	4.34232e+06
NEG1134	Leucinic acid	5.863	131.066	[M-H]-	131.071	True	1.74019e+08	1.71929e+08	1.89285e+08	2.38734e+08	1.23958e+08	2.11884e+08	4.49975e+08	1.86761e+08	2.45035e+08	2.03693e+08	2.10039e+08	1.82551e+08	3.53201e+08	1.98828e+08	1.19467e+08	1.60249e+08	1.69378e+08	8.49671e+07	1.786e+08	1.41592e+08	2.04257e+08	3.08346e+08	1.8021e+08	5.45037e+08	4.28655e+08	9.26032e+07	1.32252e+08	1.02722e+08	2.01396e+08	3.64465e+08	2.18894e+08	9.49221e+07	1.95958e+08	1.79997e+08	1.11636e+08	1.3208e+08	1.36261e+08	2.89342e+08	1.70064e+08	2.52047e+08	4.2673e+08	4.45318e+08	3.27232e+08
POS3673	Diethylene glycol mono-n-butyl ether	6.662	163.133	[M+H]+	163.133	True	2.98552e+07	3.13524e+07	2.38956e+07	2.71636e+07	2.35345e+07	2.52531e+07	2.94799e+07	2.4746e+07	2.65821e+07	43753136	3.00087e+07	28160080	9.20785e+07	5.1609e+07	4.42912e+07	3.51796e+07	4.20473e+07	2.51173e+07	4.85506e+07	3.46753e+07	2.48806e+07	2.8329e+07	3.27529e+07	2.47824e+07	5.16213e+07	2.63441e+07	6.53512e+07	3.1713e+07	3.24215e+07	3.40382e+07	3.5295e+07	3.12435e+07	2.53941e+07	2.48624e+07	2.9263e+07	2.27089e+07	2.07242e+07	2.69162e+07	1.85321e+07	1.83181e+07	1.91169e+07	2.70789e+07	2.89123e+07
POS8998	D-erythro-Sphingosine C-20	12.056	310.31	[M+H-H2O]+	310.309	True	1.33101e+07	3.02811e+06	3.08667e+06	1.5105e+06	2.691e+06	1.58778e+06	1.50708e+06	86620.1	1.88636e+06	505928	299292	4.89429e+06	2.33111e+06	2.98307e+06	1.17825e+06	2.74377e+06	1.1852e+08	182812	172595	4.59122e+06	4.28289e+06	6.4294e+06	3.12914e+06	124364	173061	93897.6	4.97026e+06	924019	110034	1.47083e+06	129937	217052	4.23326e+06	128952	5.11746e+06	5.1651e+06	438508	280054	7.20134e+07	297999	1.69409e+06	2.5741e+06	998568
NEG2453	Suberic acid (Not validated)	6.201	173.076	[M-H]-	173.079	True	1.49115e+08	6.57497e+07	1.53367e+08	1.09819e+08	1.0019e+08	8.01267e+07	1.13133e+08	5.96984e+07	9.10303e+07	9.31185e+07	9.37456e+07	6.51292e+07	9.64792e+07	7.17652e+07	1.4571e+08	1.23266e+08	9.09012e+07	6.24731e+07	8.07091e+07	8.6564e+07	6.17932e+07	9.76154e+07	1.38114e+08	5.8153e+07	9.37045e+07	7.66945e+07	7.38008e+07	6.71416e+07	7.95709e+07	7.78941e+07	7.02134e+07	9.24471e+07	5.84053e+07	6.46808e+07	8.88056e+07	8.75756e+07	1.1861e+08	8.99419e+07	8.66673e+07	6.40947e+07	1.02809e+08	1.54981e+08	7.77558e+07
POS5138	S-Adenosylhomocysteine	3.578	193.068	[M+2H]+	193.068	True	9.53927e+06	1.75633e+07	2.93547e+06	5.9712e+07	8.46276e+07	5.25153e+07	2.55535e+07	1.99034e+07	3.44157e+07	4.90765e+07	2.25149e+07	3.62026e+07	1.31176e+07	4.54864e+07	2.1388e+07	2.2529e+07	2.92041e+07	3.57648e+07	2.32309e+07	3.74368e+07	2.61013e+07	3.36167e+07	2.37804e+07	1.82078e+07	2.18839e+07	1.09004e+07	2.94976e+07	9.9334e+07	1.39741e+07	7.68529e+06	2.50601e+07	1.16298e+07	3.20906e+07	2.66739e+07	3.07174e+07	2.83062e+07	3.51737e+07	22533673	3.58492e+07	3.70013e+07	2.11524e+07	3.15387e+07	3.38926e+07
NEG536	1-Methyl-2-pyrrolecarboxaldehyde	5.022	108.041	[M-H]-	108.045	True	9.74139e+06	5.09911e+06	9.85799e+06	1.0802e+06	1.96952e+06	5.94174e+06	778931	1.19383e+06	1.07392e+07	5.88811e+06	6.20254e+06	3.73897e+06	1.71694e+06	1.36882e+06	5.80137e+06	1.27041e+06	1.05182e+06	2.28595e+06	2.02742e+06	5.56867e+06	5.10845e+06	4.85462e+06	6.43232e+06	532169	950185	2.44488e+06	2.33807e+06	1.15662e+06	1.00317e+06	1.1958e+06	1.05711e+06	1.44135e+06	4.87384e+06	4.81241e+06	2.09122e+06	3.14738e+06	3.47805e+06	2.19237e+06	3.09668e+06	3.8262e+06	3.58049e+06	3.2669e+06	1.45223e+06
NEG99	Methyl acrylate	1.502	85.0255	[M-H]-	85.0289	True	3.46092e+07	3.05428e+07	2.34938e+07	7.29927e+07	7.09144e+07	5.7807e+07	7.12855e+07	37122991	6.45473e+07	3.5239e+07	8.16299e+07	5.89816e+07	4.20794e+07	1.05914e+08	1.10629e+08	7.99558e+07	6.62149e+07	2.94314e+07	4.41807e+07	6.06999e+07	3.54121e+07	8.86258e+07	2.85176e+07	6.90283e+07	4.08839e+07	1.05662e+07	5.01402e+07	1.45968e+07	30583694	1.98434e+07	1.95894e+07	1.02054e+07	1.71102e+07	1.97835e+07	1.74863e+07	5.59834e+06	2.79055e+07	1.70561e+07	1.66316e+07	2.40453e+07	2.78571e+07	2.61857e+07	2.71978e+07
POS2504	Fumaric acid	1.501	139.003	[M+Na]+	139	True	5.26698e+07	3.85313e+07	9.12189e+07	6.7333e+07	6.6384e+07	8.05999e+07	7.78641e+07	3.65513e+07	7.53884e+07	9.97691e+07	5.82157e+07	9.37969e+07	6.26581e+07	7.86729e+07	1.18279e+08	9.02402e+07	8.33605e+07	2.81612e+07	6.94983e+07	8.43056e+07	3.91098e+07	8.45914e+07	9.54041e+07	8.07883e+07	1.06115e+08	1.25346e+07	8.48668e+07	2.3548e+07	6.57785e+07	3.34479e+07	5.82484e+07	15415145	3.47403e+07	4.08556e+07	3.85972e+07	2.37076e+07	9.1502e+07	3.42807e+07	4.69528e+07	6.30434e+07	3.11134e+07	5.23916e+07	5.09687e+07
NEG5861	3-Hydroxybenzo(a)pyrene	7.979	267.08	[M-H]-	267.082	True	156353	174987	182805	51416.7	1.14053e+09	1.77454e+08	1.38759e+08	3.07513e+08	1.83636e+08	7.05256e+08	5.66506e+07	1.14427e+07	1.46773e+08	8.18028e+07	8.70126e+07	2.17989e+08	3.93125e+08	3.04948e+07	772070	660984	51804	349366	142665	308943	26539673	132738	50349.7	5.95837e+06	283024	92520.5	70034.9	5.69818e+07	3.06527e+09	3.17701e+09	1.29675e+07	1.17361e+07	1.59571e+08	1.63554e+08	3.86013e+06	1.56361e+09	1.49634e+07	721364	65715.5
POS5724	Caulophylline	5.514	205.133	[M+H]+	205.134	True	2.2006e+07	1.83247e+06	7.30211e+06	5.73738e+06	1.11065e+07	1.48995e+07	2.06441e+07	3.55374e+07	4.31471e+06	1.59487e+07	1.01664e+07	5.03309e+06	3.23404e+07	9.12327e+06	2.25674e+06	7.47807e+06	3.06368e+07	6.8323e+06	3.81083e+07	1.20552e+07	3.5141e+06	3.14476e+07	1.81031e+07	3.22218e+07	8.30926e+07	2.09138e+07	5.17248e+07	2.34381e+07	9.19401e+07	4.89833e+07	2.70301e+07	3.69444e+06	4.08075e+06	3.89638e+06	1.52222e+06	4.25314e+06	1.55536e+06	2.45718e+07	2.33659e+06	344176	7.49735e+06	1.93795e+07	1.5257e+07
NEG2259	Vanillic acid	5.582	167.033	[M-H]-	167.035	True	2.41233e+06	1.43109e+07	631439	635195	954849	4.11333e+06	657039	3.5784e+07	9.37194e+06	3.99277e+06	4.40299e+06	2.08844e+07	938435	2.23552e+06	3.89657e+06	2.16771e+06	2.20471e+06	1.18494e+07	487267	6.07911e+06	7.76994e+07	1.16124e+06	1.05543e+06	934755	421948	3.52956e+06	932722	2.1552e+06	1.45928e+06	572863	1.43205e+06	1.81915e+07	1.40028e+07	1.36601e+07	5.68745e+06	2.88565e+07	2.43715e+07	1.12821e+07	9.10352e+06	1.07221e+07	3.68427e+06	2074118	2.91633e+06
POS646	Phosphoric acid	7.337	98.9847	[M+H]+	98.9842	True	9.20396e+06	2.82802e+07	1.00451e+07	7.9451e+06	1.06893e+07	1.79442e+07	8.86135e+06	24230852	1.51195e+07	1.15634e+07	1.15133e+07	3.46878e+07	6.71088e+06	4.63806e+06	9.08432e+06	8.68752e+06	7.9995e+06	1.68891e+07	1.11667e+07	1.60775e+07	9.71005e+06	1.2969e+07	1.22069e+07	1.0474e+07	4.53024e+06	2.22466e+07	1.36062e+07	1.859e+07	1.40956e+07	1.55037e+07	1.43662e+07	2.81463e+07	3.03873e+07	2.43402e+07	1.49324e+07	1.74352e+07	2.35819e+07	1.21534e+07	1.80598e+07	2.23384e+07	1.56486e+07	1.60755e+07	2.05661e+07
POS12676	Rutin	11.595	633.148	[M+Na]+	633.143	True	5.21823e+06	5.60681e+06	7.33426e+06	5.24899e+06	5.35464e+06	5.62313e+06	6.23343e+06	5.93658e+06	6.05022e+06	5.71656e+06	6.43611e+06	5.85446e+06	5.33277e+06	5.46073e+06	6.41236e+06	6215491	7.90759e+06	9.96629e+06	5.90677e+06	6.76058e+06	5.50694e+06	5.18507e+06	6.8949e+06	5.13048e+06	7.89702e+06	6.24092e+06	7.15389e+06	6.93401e+06	7.48612e+06	6.09847e+06	6.78286e+06	7.31544e+06	4.95351e+06	5.83689e+06	5.66796e+06	6.89302e+06	5.90599e+06	4.85443e+06	8.27187e+06	6.70066e+06	5.24995e+06	5.3157e+06	5.8437e+06
POS3017	Tropic acid	4.187	149.06	[M+H-H2O]+	149.06	True	9.16334e+07	2.29014e+08	1.38876e+08	1.68103e+08	1.81968e+08	2.07465e+08	1.71813e+08	1.9684e+08	1.29682e+08	1.68205e+08	1.785e+08	1.12622e+08	1.92371e+08	1.81065e+08	1.4419e+08	1.48115e+08	1.39835e+08	3.13981e+08	1.51115e+08	1.67781e+08	1.32064e+08	5.66726e+07	5.99228e+07	1.73764e+08	1.28788e+08	1.96569e+08	1.38644e+08	1.44967e+08	1.69698e+08	9.14095e+07	1.41357e+08	2.05364e+08	1.85458e+08	1.80566e+08	1.36186e+08	1.51525e+08	2.74142e+08	2.22615e+08	3.32118e+08	1.48042e+08	2.13032e+08	7.26933e+07	2.56001e+08
POS7824	Adenosine	3.882	268.104	[M+H]+	268.104	True	2.81511e+06	6.45171e+06	1.53856e+06	8.15365e+06	5.02507e+06	2.82535e+06	5.37535e+06	5.33566e+06	1.59337e+06	3.87652e+06	1.14571e+06	4.97655e+06	1.96109e+06	4.73808e+06	2.16238e+06	5.65626e+06	5.3541e+07	8.55496e+07	3.97329e+06	6.66059e+07	3.04106e+07	5.39268e+06	3.01903e+06	3.32272e+06	1.77955e+06	1.33522e+06	7.18224e+06	1.91528e+07	1.1424e+07	4.06167e+06	1.11343e+07	4.96909e+06	6.07551e+06	6.99474e+06	5.96839e+06	2.69566e+06	7.27456e+06	3.80378e+06	6.35075e+07	1.86921e+07	4.81685e+06	7.06688e+06	9.21114e+06
NEG5265	Citrinin	5.546	249.073	[M-H]-	249.077	True	1.23178e+06	907311	186695	1.06264e+06	3.92389e+06	1.51072e+07	712924	13593546	1.60513e+07	6.14865e+07	4.78472e+06	1.39375e+06	1.10317e+07	3.70971e+06	4.13325e+06	1.07704e+07	2.38995e+07	3.87984e+06	118821	37870.4	3.2803e+06	87414.9	144884	104707	191183	1.23199e+06	1.02592e+06	965351	27426.2	21269.4	37317.2	2.75209e+06	2.73222e+08	2.81714e+08	25342.8	2.24726e+06	1.87479e+07	2.25565e+07	8.86987e+06	8.86351e+07	105784	3.05125e+08	3.03046e+08
POS7154	(7R,8R)-7,8-dihydroxy-3,5,7-trimethyl-8H-isochromen-6-one	0.932	245.074	[M+Na]+	245.078	True	3.91823e+07	7.0113e+07	2.61232e+07	1.29322e+07	4.57998e+06	8.56261e+07	4.11298e+07	2.34371e+08	4.33115e+07	3.53178e+07	5.45235e+07	2.88693e+07	3.89597e+07	5.74897e+07	3.89427e+07	4.3173e+07	5.92995e+07	2.67894e+07	6.04853e+07	5.40645e+07	6.71538e+07	4.9792e+07	3.12479e+07	4.73554e+07	3.29695e+07	1.40207e+08	1.10778e+08	2.77024e+07	3.57057e+07	1.15613e+07	2.80016e+07	8.29945e+07	6.03485e+07	5.68826e+07	7.08127e+07	9.42624e+07	2.86188e+07	8.51027e+07	1.52121e+08	8.37307e+07	6.52057e+07	9.78476e+07	1.23884e+08
NEG80	2-Cyanoacetamide	11.446	83.0214	[M-H]-	83.0251	True	4.26189e+08	8.0078e+08	4.81983e+08	3.81765e+08	4.20322e+08	1.40778e+08	1.15707e+09	3.90037e+08	2.58142e+08	3.35403e+08	4.33199e+08	5.10044e+08	2.33086e+08	7.94426e+08	4.07076e+08	6.54334e+08	4.51653e+08	1.08486e+09	3.57225e+08	4.73367e+08	4.65729e+08	5.94187e+08	6.57071e+08	6.91587e+08	2.60707e+08	6.12221e+08	8.21325e+08	6.38402e+08	8.4521e+08	3.27308e+08	6.24411e+08	5.62716e+08	8.70348e+08	3.64486e+08	1.21877e+09	1.14696e+09	1.31805e+09	4.07633e+08	6.4797e+08	5.12567e+08	3.94124e+08	1.10422e+09	7.20342e+08
POS3703	Threonine	0.898	164.029	[M-H+2Na]+	164.029	True	6.33604e+07	3.03328e+07	4.10271e+07	6.16437e+07	4.84044e+07	4.80187e+07	3.10577e+07	3.74533e+07	7.35558e+07	6.55183e+07	5.37725e+07	3.1623e+07	5.23877e+07	5.16972e+07	5.11066e+07	4.04669e+07	3.70261e+07	2.7114e+07	5.57052e+07	4.54388e+07	4.0385e+07	3.90909e+07	5.29175e+07	3.8431e+07	3.7185e+07	2.91443e+07	3.31595e+07	1.90463e+07	3.59926e+07	3.10293e+07	3.41366e+07	4.59063e+07	4.89881e+07	4.55642e+07	2.56109e+07	4.14822e+07	3.39662e+07	5.43718e+07	5.46638e+07	3.91214e+07	5.34484e+07	3.42389e+07	3.08234e+07
POS3139	8-Oxo-7,8-dihydrodeoxyguanine	4.07	152.057	[M+NH4]+	152.057	True	4.54879e+07	5.89197e+07	5.74213e+07	9.78523e+07	4.46753e+07	8.42749e+07	5.56688e+07	5.78108e+07	3.81975e+07	8.33604e+07	3.50028e+07	4.71471e+07	9.93126e+07	4.89492e+07	6.22849e+07	3.98608e+07	6.41902e+07	6.66979e+07	7.69149e+07	6.00293e+07	4.88206e+07	8.78648e+07	8.93159e+07	9.40684e+07	7.4676e+07	3.68195e+07	6.23154e+07	1.77683e+07	4.63097e+07	3.92044e+07	5.1522e+07	51633589	4.14436e+07	4.16956e+07	6.10919e+07	6.14073e+07	3.68445e+07	3.59656e+07	9.69762e+07	8.2282e+07	4.28616e+07	7.17685e+07	5.69933e+07
POS1280	Uracil	1.463	113.035	[M+H]+	113.035	True	7.8674e+07	6.3035e+07	7.8324e+07	1.33339e+08	1.68516e+08	1.7717e+08	1.34467e+08	7.81191e+07	8.00347e+07	1.44208e+08	5.15645e+07	9.7089e+07	7.24281e+07	1.07668e+08	1.32782e+08	1.22268e+08	1.11016e+08	2.06702e+08	1.9743e+08	2.16102e+08	7.13429e+07	1.87815e+08	2.09886e+08	6.53407e+07	8.1448e+07	6.64373e+07	8.14959e+07	2.77773e+08	1.69491e+08	3.1376e+08	2.23228e+08	9.67718e+07	2.0508e+08	1.71995e+08	2.44622e+08	6.85733e+07	1.79963e+08	3.14757e+07	1.13221e+08	1.28883e+08	9.79025e+07	1.32451e+08	8.47001e+07
NEG799	Hydroxyethyl glycine	0.928	118.046	[M-H]-	118.05	True	8.21063e+07	3.30362e+07	4.41079e+07	7.40323e+07	5.76459e+07	4.71605e+07	3.69518e+07	3.91311e+07	6.54801e+07	4.9181e+07	5.28128e+07	4.01621e+07	5.01247e+07	5.16218e+07	5.43188e+07	4.71817e+07	3.54562e+07	2.55029e+07	5.51123e+07	5.28766e+07	3.89332e+07	3.58704e+07	5.55901e+07	4.09598e+07	4.12654e+07	2.99903e+07	2.53247e+07	4.36128e+07	4.41274e+07	3.23955e+07	4.74338e+07	5.73125e+07	5.83298e+07	4.96403e+07	2.84888e+07	5.52639e+07	5.40257e+07	7.82046e+07	5.4876e+07	5.54141e+07	6.61102e+07	3.79143e+07	3.34096e+07
POS6114	6-Oxo-1-phenyl-1,6-dihydropyridine-3-carboxylic acid	6.147	216.066	[M+H]+	216.066	True	1.94929e+07	3.95066e+07	3.35338e+07	3.84852e+07	3.44535e+07	4.89578e+07	2.70806e+07	3.08554e+07	2.2462e+07	5.42352e+07	1.70678e+07	7.71306e+06	2.98911e+07	2.38382e+07	2.68131e+07	4.16992e+07	6.96731e+06	1.22714e+07	2.13751e+07	1.1121e+07	1.20417e+07	2.23006e+07	4.00486e+07	4.24326e+07	2.3922e+07	2.23663e+07	5.56612e+07	1.85729e+07	1.49773e+07	3.45915e+07	2.70162e+07	2.39695e+07	1.23507e+07	1.23717e+07	1.39228e+07	8.71346e+06	2.31854e+07	2.58197e+07	8.23589e+06	1.4631e+07	9.72896e+06	1.34717e+07	1.49697e+07
POS3957	Jasmine lactone	6.129	169.123	[M+H]+	169.122	True	2.02213e+06	1.30779e+06	1.79959e+06	2.48085e+06	7.02048e+06	1.17023e+06	2.0297e+06	1.97776e+06	1.59246e+06	3.14965e+06	2.08494e+06	2.17437e+06	2.05663e+06	1.37332e+06	995672	2.16573e+06	2.3114e+06	879829	1.33632e+06	2.0964e+06	2.17513e+06	577157	1.51929e+06	2.03616e+06	3.49362e+06	1.46324e+06	3.6755e+06	1.17093e+06	4.57182e+06	4.94304e+06	3.12483e+06	1.9169e+06	4.64962e+06	3.74085e+06	1.58764e+06	2.71453e+06	1.366e+06	707139	6.42499e+06	2.52137e+06	1.36002e+06	7.09431e+07	4.30069e+07
POS2377	Creatinine	12.463	136.048	[M+Na]+	136.048	True	5.44563e+07	4.55478e+07	2.33011e+07	3.77778e+07	7.73112e+07	3.36371e+07	5.81689e+07	5.26621e+07	5.87391e+07	7.00633e+07	6.34505e+07	7.54167e+07	6.23898e+07	4.86732e+07	4.44124e+07	3.68936e+07	4.6215e+07	4.06406e+07	9.0476e+07	4.16979e+07	6.14775e+07	3.55683e+07	9.58561e+06	6.9281e+07	4.30803e+07	8.32635e+07	6.45149e+07	7.26054e+07	3.88459e+07	6.58924e+07	3.77138e+07	7.47713e+07	3.33681e+07	3.37805e+07	7.80556e+07	7.45064e+06	4.48453e+07	6.35955e+07	3.97925e+07	6.01824e+07	3.68812e+07	6.50257e+07	6.05212e+07
NEG4871	3,2'-Dihydroxychalcone	7.145	239.071	[M-H]-	239.071	True	7.18018e+06	8.03309e+06	6.1443e+06	6.93942e+06	6.08908e+06	6.7088e+06	5.45558e+06	6.89218e+06	5.51489e+06	4.40298e+06	4.83411e+06	5.08363e+06	4.26536e+06	4.80272e+06	4.83869e+06	6.1064e+06	6.01029e+06	5.18454e+06	4.98692e+06	7.0801e+06	6.75057e+06	6.64362e+06	6.316e+06	4.99778e+06	6.18674e+06	7.89538e+06	6.91816e+06	6.19758e+06	6.69856e+06	5.97638e+06	7.6389e+06	7.78827e+06	6.4155e+06	6.64427e+06	6.30928e+06	8.17887e+06	7.27667e+06	9.76382e+06	8.50109e+06	1.25824e+07	9.65273e+06	7.74181e+06	8.87482e+06
POS9822	(Z)-9,12,13-trihydroxyoctadec-15-enoic acid	8.522	353.229	[M+Na]+	353.23	True	1.16298e+07	1.53498e+07	9.67254e+06	1.86589e+07	3.08635e+07	1.95246e+07	1.65921e+07	7.61843e+06	4.68676e+07	3.40357e+07	1.76538e+07	1.77049e+07	4.01571e+07	2.87751e+07	2.40113e+07	2.81656e+07	1.47601e+07	1.80707e+07	1.57546e+07	1.40636e+07	1.71736e+07	3.64687e+07	1.0713e+07	1.16653e+07	1.4346e+07	1.08969e+07	1.40133e+07	3.44776e+07	1.5987e+07	1.69456e+07	1.2889e+07	1.5196e+07	3.27308e+07	3.23731e+07	1.18749e+07	1.21308e+07	1.40463e+07	2.77911e+07	1.21529e+07	1.33529e+07	8.46418e+06	1.20584e+07	2.38915e+07
POS8386	Vulgarin	5.954	287.13	[M+Na]+	287.125	True	3.62189e+09	2.03562e+09	2.57958e+09	1.83794e+09	2.54473e+09	3.05491e+09	2.21615e+09	2.64469e+09	2.58078e+09	4.96936e+09	2.72015e+09	2.52822e+09	4.83395e+09	7.38917e+09	1.87405e+09	1.91189e+09	4.08092e+09	1.88002e+09	3.19415e+09	1.58535e+09	1924371078	2.2853e+09	2.71145e+09	1.96229e+09	2.04817e+09	1.69229e+09	1.8179e+09	3.51061e+09	3.50434e+09	2.69368e+09	3.26595e+09	4.26615e+09	3.06365e+09	2.97431e+09	2.41253e+09	2.5563e+09	2.76438e+09	3.76807e+09	1.82011e+09	1.89047e+09	1.94039e+09	3.91549e+09	5.06748e+09
NEG5804	Dihydrocitrinone	5.288	265.068	[M-H]-	265.072	True	8.11553e+06	5.6946e+06	1.00227e+06	2.19323e+07	1.19613e+07	1.40243e+07	3.57143e+06	1.68665e+07	1.86608e+07	5.70672e+07	5.84935e+06	6.05436e+06	9.8522e+06	7.10924e+06	8.34184e+06	2.82221e+07	4.12865e+07	8.75139e+06	137897	1.78819e+06	5.29506e+06	110489	528058	192592	1.12261e+06	9.87029e+06	4.77517e+06	2.10349e+06	1.28486e+06	3912.81	1.18865e+06	8.80958e+06	2.82314e+08	3.10584e+08	816162	4.84061e+06	1.91447e+07	1.84104e+07	2.54957e+07	5.89343e+07	302155	6.82576e+08	4.10659e+08
POS7376	Hexadeca-7,10,13-trienoic acid	8.849	251.201	[M+H-H2O]+	251.201	True	6.11047e+06	424380	3.42265e+06	9.21001e+06	8.27231e+06	2.57125e+06	8.10788e+06	2.1647e+06	1.03222e+06	3.3029e+07	1.17052e+06	892015	7.26172e+06	1.45119e+07	1.95512e+07	1.62392e+07	9.50913e+06	2.4461e+06	9.09577e+06	1.07204e+06	1.95988e+06	5.62832e+06	7719951	7.33359e+06	3.15125e+06	1.43049e+06	5.59304e+06	3.59557e+06	4.46828e+06	5.6743e+06	5.44243e+06	1.70102e+06	403914	937547	1.56562e+06	1.66609e+06	1.36892e+06	1.21235e+06	1823144	1.22684e+06	645579	5.15589e+06	810915
POS7476	Palmitoleic acid	10.822	255.232	[M+H]+	255.232	True	1.8805e+07	9.72898e+06	1.80644e+07	1.08678e+07	4.81663e+06	3.76643e+06	4.38852e+06	7.40069e+06	7.3458e+06	4.35535e+06	9.76855e+06	3.63227e+06	1.28767e+07	3.44958e+06	1.8127e+07	1.06393e+07	3.76298e+06	9.55545e+06	8.42822e+06	8.84297e+06	1.97022e+07	5.22259e+06	1.02422e+07	7.39231e+06	2.83044e+06	5.30256e+06	7.30304e+06	4.55474e+06	3.09642e+06	4.06115e+06	2.95747e+06	5.37579e+06	4942450	8.26255e+06	6.2752e+06	1.18628e+07	7.81946e+06	6.51448e+06	1.01302e+07	1.11607e+07	7.4734e+06	9.45416e+06	1.20242e+07
POS11959	Butyryl-n-trihexylcitrate	9.924	537.34	[M+Na]+	537.34	True	2.50008e+08	2.49157e+08	2.36471e+08	2.77855e+08	3.2382e+08	2.43464e+08	2.20881e+08	1.31473e+08	2.17607e+08	2.52045e+08	2.05656e+08	1.24525e+08	2.30588e+08	2.36786e+08	1.70931e+08	1.61369e+08	1.43408e+08	1.30892e+08	1.22349e+08	1.45402e+08	1.65468e+08	2.23957e+08	1.16349e+08	1.99728e+08	2.05827e+08	2.3584e+08	2.694e+08	1.79652e+08	195613411	2.3604e+08	2.23553e+08	1.18794e+08	1.83484e+08	1.86541e+08	1.29176e+08	1.43351e+08	1.34815e+08	2.3922e+08	7.93461e+07	1.56163e+08	1.41706e+08	1.38307e+08	1.85852e+08
POS10593	Eudesmin	8.475	409.162	[M+Na]+	409.162	True	2.80599e+07	2.59429e+07	7.28496e+06	1.52672e+07	2.98542e+07	2.78163e+07	3.12628e+07	2.93225e+07	3.0767e+07	3.1773e+07	3.64985e+07	4.06242e+07	4.83199e+07	3.99079e+07	4.67321e+07	4.18447e+07	9.27012e+07	9.54625e+07	4.8367e+07	3.97011e+07	4.75366e+07	4.81516e+07	1.74435e+07	1.30329e+07	4.39637e+07	4.42222e+07	4.24428e+07	4.05589e+07	3.86095e+07	4.52596e+07	4.19431e+07	4.69676e+07	4.54547e+07	4.06501e+07	3.89027e+07	2.03016e+07	1.97848e+07	4.95496e+07	9.72948e+07	5.88103e+07	5.27167e+07	6.42254e+07	6.6007e+07
POS357	beta-Alanine	0.924	90.0556	[M+H]+	90.055	True	4.87676e+08	2.95802e+08	5.45261e+08	5.12714e+08	4.2096e+08	4.40899e+08	5.46328e+08	3.87762e+08	4.79253e+08	5.6722e+08	5.68494e+08	1.93238e+08	6.64497e+08	5.47008e+08	6.17417e+08	4.9816e+08	4.57788e+08	3.1521e+08	7.53502e+08	4.63394e+08	4.71815e+08	6.32129e+08	6.42968e+08	6.98981e+08	7.76962e+08	1.41738e+08	4.95249e+08	5.10392e+08	5.51994e+08	5.73618e+08	5.53762e+08	1.54369e+08	4.39305e+08	4.34814e+08	4.13134e+08	2.66689e+08	3.90451e+08	1.60936e+08	4.38752e+08	4.42675e+08	4.20954e+08	4.41224e+08	3.97427e+08
POS7355	8-methoxycanthin-6-one	6.203	251.085	[M+H]+	251.081	True	2.49814e+07	1.44838e+06	3.8831e+06	1.71252e+06	1.69114e+07	9.82174e+06	5.5269e+06	5.12294e+06	1.64947e+06	5.31244e+06	6.65584e+06	2.17138e+06	5.25664e+07	5.53302e+06	2.15322e+06	1.2134e+06	1.0274e+07	3.72137e+06	8.11761e+06	3.37419e+06	1.10155e+06	6.39281e+06	2.20607e+07	2.2985e+07	3.31684e+07	1.0662e+07	7.14221e+07	1.05062e+07	4.57144e+07	1.52473e+07	3.37725e+06	1.88227e+06	3.85887e+06	3.82521e+06	4.75403e+06	2.47221e+06	782685	4.43604e+06	1.89411e+06	216.075	2.01791e+06	8.06941e+06	4.1273e+06
NEG5314	7-Hydroxy-5-methylflavone	4.856	251.072	[M-H]-	251.071	True	5.3169e+07	5.61593e+07	4.29353e+07	8.9342e+07	4.49036e+07	6.74809e+07	5.95349e+07	6.74334e+07	4.76139e+07	6.46434e+07	3.90655e+07	3.26878e+07	6.08795e+07	5.37772e+07	4.69969e+07	3.19116e+07	53054996	4.9371e+07	4.63469e+07	4.45043e+07	4.86408e+07	6.80261e+07	5.61096e+07	7.27228e+07	8.77392e+07	5.81235e+07	5.11394e+07	1.96469e+07	3.78357e+07	2.9549e+07	3.33271e+07	4.47989e+07	4.68498e+07	4.13458e+07	3.96005e+07	5.27506e+07	3.56186e+07	5.9842e+07	5.34632e+07	5.71854e+07	5.14554e+07	9.2425e+07	1.29311e+08
POS502	Phenol	5.689	95.0496	[M+H]+	95.0492	True	6.66974e+07	4.34426e+07	6.67212e+07	6.88939e+07	2.47612e+08	1.52463e+08	1.04161e+08	7.42632e+07	1.23485e+08	1.58123e+08	1.46415e+08	3.21323e+08	5.67973e+07	1.16094e+08	1.43628e+08	1.08905e+08	1.67192e+08	3.91478e+08	7.40753e+07	8.63634e+07	1.55847e+08	6.26701e+07	1.00275e+08	7.69018e+07	1.55826e+08	5.93265e+07	5.55628e+07	3.72663e+07	1.25938e+08	5.91062e+07	5.41197e+07	6.12588e+07	5.39152e+07	5.6065e+07	6.55815e+07	1.96459e+08	4.52857e+08	1.96847e+08	3.09319e+08	1.15002e+08	5.19865e+07	6.13769e+07	5.08921e+07
NEG913	3-Methylcatechol	5.711	123.04	[M-H]-	123.045	True	6.13836e+06	6.19468e+06	6.95842e+06	4.17511e+06	6.49591e+07	2.08313e+07	1.28352e+07	1.43179e+07	9.18593e+06	1.10124e+07	7.31936e+06	1.03605e+08	4.1924e+06	1.12562e+07	6.92597e+06	7.37103e+06	1.16337e+07	2.05983e+08	5.48295e+06	9.16868e+06	1.13636e+07	5.68005e+06	7.3853e+06	1.06293e+07	6.03136e+06	6.4062e+06	7.08832e+06	9.24577e+06	1.87696e+07	1.46455e+07	1.17731e+07	7.4368e+06	1.49851e+07	1.41382e+07	1.21802e+07	9.00289e+06	1.42286e+08	6.86807e+06	2.35876e+08	5.41344e+07	5.64283e+06	5.30427e+06	4.01047e+06
NEG527	Anisole	5.888	107.046	[M-H]-	107.05	True	7.44562e+08	4.42275e+08	6.4739e+08	5.33679e+08	1.21358e+09	9.6929e+08	6.3593e+08	4.768e+08	6.35094e+08	1.20631e+09	6.30768e+08	4.5503e+08	5.77502e+08	9.34589e+08	5.77041e+08	6.02099e+08	7.46602e+08	9.22398e+08	9.00511e+08	7.61039e+08	5.54452e+08	9.8291e+08	7.98858e+08	7.10036e+08	5.38266e+08	4.0428e+08	5.48661e+08	5.35753e+08	4.21396e+08	6.02381e+08	7.97419e+08	5.89279e+08	7.47833e+08	7.44221e+08	6.06972e+08	4.28877e+08	6.93769e+08	3.85416e+08	4.67777e+08	5.06121e+08	2.69635e+08	3.366e+08	3.07704e+08
POS5862	Asarone	6.189	209.115	[M+H]+	209.117	True	1.04319e+06	234563	721433	1.52458e+07	921054	1.158e+06	1.73275e+06	388425	266272	697929	378215	682734	809300	657956	4.75797e+06	846064	700881	1.41646e+06	1.18042e+06	661595	404530	386353	2.76331e+06	764535	6.94491e+06	405976	546975	522789	3.39692e+06	1.67501e+06	1.356e+06	1.73734e+06	1.01806e+06	631127	653423	1.03817e+06	1717790	309377	3.04679e+06	260020	153202	1.82371e+08	1.54057e+08
POS7864	methyl (7Z)-hexadec-7-enoate	9.991	269.247	[M+H]+	269.247	True	960639	1.73424e+06	2.85195e+06	1.63492e+06	5.98963e+06	3.67383e+06	7.64558e+06	1.90469e+06	1.82077e+06	1.63917e+06	1.59765e+06	535046	1.77238e+07	7.08394e+06	9.02854e+06	2.8544e+07	2.66832e+06	1.8624e+06	5.79044e+06	1.72888e+06	967303	570511	3.20874e+06	5.79973e+06	233084	1.32687e+06	1.03409e+06	2.12432e+06	402766	3.26148e+06	2.85265e+06	1.52985e+06	1.49425e+07	1.39163e+07	3.71104e+06	1.12387e+06	2.86226e+06	1.14508e+06	1.38361e+06	1.10389e+07	4.53631e+06	5.57689e+06	3.40658e+06
POS2460	4-Methylnicotinic acid	5.417	138.055	[M+H]+	138.055	True	2.10576e+07	2.08448e+07	1.6701e+07	1.97252e+07	3.08771e+07	2.36736e+07	1.77316e+07	1.93281e+07	2.0062e+07	2.16075e+07	2.1085e+07	1.52778e+07	2.44795e+07	1.95189e+07	2.56576e+07	1.47799e+07	2.13086e+07	1.65223e+07	2.10521e+07	1.18955e+07	1.46626e+07	1.83117e+07	2.20275e+07	2.15045e+07	1.82812e+07	1.44066e+07	2.34604e+07	1.71649e+07	1.16734e+07	2.02243e+07	2.5214e+07	1.6339e+07	1.55495e+07	1.8643e+07	2.96856e+07	2.28611e+07	2.34396e+07	1.79286e+07	1.5348e+07	1.32714e+07	1.71835e+07	2.0245e+07	2.36341e+07
POS7799	(E)-5-(4-methoxy-5-methyl-6-oxopyran-2-yl)-3-methylhex-4-enoic acid	6.265	267.123	[M+H]+	267.123	True	3.10257e+06	2.45756e+06	1.96241e+06	5.07145e+06	4.85067e+06	1.30283e+06	1.23704e+07	2.34878e+06	2.25972e+06	9.34575e+06	2.29811e+06	2.51276e+06	3.56739e+06	9.22365e+06	3.98664e+06	3.89386e+06	9.47735e+06	7.37647e+06	3.46159e+06	447408	5.39586e+06	2.63903e+06	4.02796e+06	8.65815e+06	1.98662e+07	482456	2.82332e+06	1.07799e+06	8.8346e+06	1.407e+07	1.35792e+07	741184	284906	720514	94892.3	1.22319e+07	2.66078e+06	3.61896e+06	1.18474e+07	4.80536e+06	521408	2.15701e+06	2.17854e+06
POS7961	Isoeleutherin	5.549	273.115	[M+H]+	273.112	True	6.22113e+08	6.5046e+07	9.66846e+07	6.82015e+07	1.99988e+08	1.80149e+08	1.11794e+08	2.67218e+08	1.82846e+08	2.28433e+08	3.39045e+08	7.82714e+07	8.94374e+08	4.66891e+08	3.10842e+07	4.51207e+07	2.46945e+08	9.84293e+07	1.32052e+08	7.15363e+07	9.51801e+07	1.03715e+08	1.91138e+08	2.31293e+08	3.26356e+08	3.61509e+08	3.33972e+08	1.44904e+08	3.66453e+08	2.54951e+08	1.11802e+08	1.93541e+08	1.08962e+08	1.05619e+08	1.14577e+08	3.09594e+08	5.38072e+07	6.16371e+08	5.50276e+07	2.49059e+07	2.17459e+08	4.68716e+08	6.88588e+08
NEG121	2-hydroxyacrylic Acid	1.274	87.0049	[M-H]-	87.0082	True	1.38695e+08	9.91248e+07	3.30021e+08	1.17584e+08	6.84267e+07	6.21757e+07	3.43066e+08	7.64309e+07	3.32662e+08	1.63413e+08	8.46887e+07	4.99224e+07	3.37982e+08	6.61906e+07	6.29438e+07	4.91974e+07	6.40746e+07	3.6824e+07	4.34312e+08	8.6514e+07	4.94896e+07	8.06025e+07	1.70804e+08	6.37633e+07	3.27745e+08	3.04175e+07	4.25775e+07	3.58677e+07	9.30306e+07	9.2976e+07	1.43227e+08	6.90715e+07	1.28926e+08	1.35915e+08	8.7499e+07	7.50282e+07	4.5996e+07	1.41243e+08	5.99843e+07	1.12409e+08	2.41308e+08	3.35398e+08	1.04248e+08
POS7089	Thymidine	4.969	243.098	[M+H]+	243.098	True	1.4253e+07	1.06623e+07	8.29231e+06	1.22765e+07	1.73572e+07	1.40064e+07	1.47506e+07	7741839	1.72438e+07	1.87191e+07	1.38439e+07	8.07243e+06	1.12416e+07	1.03876e+07	1.18134e+07	4.70625e+06	1.14516e+07	1.17372e+07	1.08023e+07	1.05193e+07	9.50247e+06	1.32899e+07	1.15969e+07	1.48253e+07	1.27948e+07	1.08615e+07	6.81753e+06	3.97429e+06	1.09749e+07	7.63791e+06	8.76131e+06	1.38146e+07	1.34954e+07	1.41895e+07	8.1195e+06	1.09246e+07	9.76079e+06	9.23022e+06	1.53357e+07	1.2283e+07	1.07724e+07	1.31647e+07	1.81451e+07
POS7166	Biotin	5.342	245.099	[M+H]+	245.095	True	377801	297335	774968	1.04195e+06	1.79767e+06	145007	1.35985e+06	2.74835e+06	3.61132e+06	200933	2.9165e+06	3.08454e+06	118645	2.24876e+06	3.90589e+06	3.01454e+06	1.24571e+06	1.71774e+06	3.18691e+06	144723	2.93398e+06	3.8489e+06	3.54656e+06	217711	3.34955e+06	3.06221e+06	2.82353e+06	2.98112e+06	3.35041e+06	2.24991e+06	90902.6	2.60466e+06	2.32643e+06	2.63044e+06	1.99262e+06	3822205	3.01596e+06	324731	2.70255e+07	4.36563e+06	3.15782e+06	671257	2.71421e+06
POS8085	Dehydrocyclopeptine	6.458	279.116	[M+H]+	279.113	True	1.81406e+07	4.66224e+06	6.50757e+06	9.30332e+06	6.66026e+06	8.7071e+06	3.1619e+06	4.65879e+06	2.93271e+06	2.79941e+07	2.88101e+06	2.99594e+07	1.49542e+07	1.22631e+07	3.04814e+06	1.44891e+06	7.70148e+06	2.81502e+06	7.88095e+06	6.41159e+06	2.59177e+06	3.92046e+06	4.77958e+06	3.27397e+06	6.63605e+06	1.96178e+06	7.43148e+06	1.70424e+07	1.1454e+07	2.83358e+06	2.68052e+06	3.87153e+06	5.39009e+06	5.4596e+06	4.06891e+06	2.05309e+06	1.47523e+07	5.33466e+06	5605598	1.65318e+06	1.94121e+06	4.15315e+06	4.29178e+06
NEG2968	Isoplumbagin	1.159	187.036	[M-H2O-H]-	187.04	True	1.17705e+09	8.27054e+08	1.03141e+09	8.91562e+08	1.09015e+09	9.31659e+08	7.83948e+08	8.1635e+08	1.69807e+09	1.52074e+09	7.74124e+08	5.94785e+08	6.26802e+08	8.21523e+08	8.69616e+08	4.37482e+08	5.05725e+08	9.03192e+08	5.90416e+08	7.78083e+08	1.09172e+09	1.15707e+09	9.02277e+08	1.08668e+09	1.18636e+09	7.82502e+08	7.22248e+08	8.99289e+08	8.98789e+08	1.13689e+09	1.01503e+09	6.96646e+08	1.07579e+09	1.0451e+09	1.49084e+09	4.57819e+08	5.56785e+08	7.92101e+08	8.39711e+08	7.68501e+08	1.1705e+09	9.62647e+08	7.40347e+08
POS6113	N-Benzoylalanine	5.928	216.063	[M+Na]+	216.063	True	2.88396e+07	3.58386e+07	6.50125e+07	4.01803e+07	2.70655e+07	5.07758e+07	3.65477e+07	2.41516e+07	2.89513e+07	3.45621e+07	2.23865e+07	3.97471e+07	4.24276e+07	2.56695e+07	3.42598e+07	3.3897e+07	2.67471e+07	4.27302e+07	3.80129e+07	3.81479e+07	3.09281e+07	3.96223e+07	4.62577e+07	3.57109e+07	5.22821e+07	3.14725e+07	2.48851e+07	3.32724e+07	1.4735e+07	2.65015e+07	4.55368e+07	3.56512e+07	3.38855e+07	3.63216e+07	5.31414e+07	3.12061e+07	7.88625e+07	1.70185e+07	3.79803e+07	4.10972e+07	1.89191e+07	1.78741e+07	1.89786e+07
NEG5318	Antibiotic LL-D253alpha	6.771	251.089	[M-H]-	251.093	True	181441	508430	60744.4	1.6534e+06	190869	5.17786e+06	2.23429e+06	1.15003e+06	1.59924e+06	7.58787e+06	1.42687e+06	497177	2.76042e+06	3.13548e+06	3.76716e+06	2.32894e+06	3.31973e+06	2.49331e+06	187376	303725	545857	893519	380163	1.20173e+06	891304	175109	728662	2.85536e+06	1.6879e+06	1.24167e+06	1.83887e+06	107764	339829	1.27238e+06	3.54359e+06	226678	1.05264e+06	4.68178e+06	2.01401e+06	128602	101219	6.60838e+07	1.51861e+07
POS5626	Vasicinone	2.68	203.082	[M+H]+	203.081	True	1.89807e+07	1.41735e+07	2.21761e+07	4.78839e+07	5.61213e+07	5.20804e+07	5.79284e+07	3.35851e+07	4.3575e+07	2.79076e+07	3.69063e+07	3.34498e+07	1.28297e+07	6.91586e+07	3.16763e+07	2.82076e+07	4.10085e+07	3.69115e+07	2.73177e+07	3.19008e+07	3.7554e+07	2.37783e+07	2.95482e+07	7.37344e+07	6.39506e+07	1.99654e+07	3.62901e+07	3.62632e+07	5.68201e+07	9.30025e+07	1.21689e+08	3.04965e+07	2.50478e+07	3.86556e+07	3.45722e+07	3.7865e+07	2.98223e+07	4.00818e+07	1.39825e+07	2.66223e+07	2.18328e+07	1.48904e+07	2.88839e+07
POS3198	cis-Dihydrocarvone	9.457	153.127	[M+H]+	153.127	True	1.84907e+07	9.52724e+06	1.43424e+07	4.61026e+07	1.28588e+07	1.41651e+07	3.92195e+07	1.46544e+07	9.56256e+06	1.30241e+07	1.6692e+07	1.68187e+07	2.35123e+07	3.82161e+07	2.69781e+07	1.82852e+07	6.00535e+07	1.73766e+07	1.5034e+07	3.15585e+07	1.2634e+07	2.94358e+07	2.52484e+07	5.80643e+07	6.95739e+07	1.58921e+07	9.04046e+06	2.16738e+07	5.80735e+07	4.99632e+07	8.092e+07	2.5152e+07	1.28182e+07	1.3417e+07	2.77138e+07	2.23554e+07	1.48332e+07	1.29582e+07	1.12471e+07	2.54836e+07	1.82445e+07	1.10792e+07	2.04584e+07
POS8256	2'-O-Methylinosine	4.972	283.103	[M+H]+	283.104	True	2.4866e+07	1.48269e+07	2.06754e+07	2.48347e+07	2.77019e+07	1.87716e+07	1.94564e+07	9.95717e+06	1.4682e+07	2.58106e+07	1.23616e+07	1.24027e+07	1.66861e+07	1.89767e+07	1.54519e+07	1.25959e+07	1.44249e+07	1.9064e+07	1.36736e+07	9.82441e+06	1.43106e+07	1.10567e+07	1.42532e+07	1.54867e+07	1.15656e+07	1.03136e+07	1.04433e+07	6.10136e+06	7.85605e+06	1.24592e+07	9.29313e+06	1.36036e+07	1.97679e+07	1.80645e+07	2.13687e+07	1.71896e+07	1.80059e+07	1.17583e+07	1.73382e+07	1.79014e+07	9.68671e+06	1.27911e+07	1.81626e+07
POS6858	N,N,O-Tridesmethylvenlafaxine	7.959	236.162	[M+CH3OH+H]+	236.165	True	2.66379e+07	3.05865e+07	9.88961e+06	1.98095e+07	2.52889e+07	1.26625e+08	1.98155e+07	3.03527e+07	6.35076e+07	1.64628e+07	2.4059e+07	6.8681e+07	2.30001e+07	2.00906e+07	1.69005e+07	3.07337e+07	3.03363e+07	2.31015e+07	1.50801e+07	7.58127e+07	1.57707e+07	84113062	1.63236e+07	3.4353e+07	2.09647e+07	1.10674e+08	3.47378e+07	1.65241e+07	1.58211e+08	8.50467e+07	1.04278e+08	6.09543e+07	2.20389e+07	2.26101e+07	5.10319e+07	4.01922e+07	1.83942e+07	1.68007e+07	1.10805e+08	3.72028e+07	2.23635e+07	3.22545e+07	1.7778e+07
NEG826	4-Deoxyerythronic acid	0.924	119.03	[M-H]-	119.034	True	5.80472e+07	4.68385e+07	5.83662e+07	5.94396e+07	3.80051e+07	9.48961e+07	7.02152e+07	6.42953e+07	7.56067e+07	5.59933e+07	7.24195e+07	3.99264e+07	7.17645e+07	4.5097e+07	7.42176e+07	6.47299e+07	4.4852e+07	7.50332e+07	5.66071e+07	3.88106e+07	4.39904e+07	5.52385e+07	6.95646e+07	6.32284e+07	3.89142e+07	8.57515e+07	7.10053e+07	3.56738e+07	6.20643e+07	6.344e+07	4.5438e+07	5.99265e+07	5.0866e+07	8.86077e+07	7.01813e+07	9.4754e+07	5.58261e+07	1.49393e+08	1.2239e+08	5.35449e+07	1.09549e+08	1.49742e+08	1.45437e+08
POS4203	5-[(1-Iminoethyl)amino]-2-aminopentanoic acid	3.358	174.124	[M+H]+	174.124	True	2.35771e+06	8.48103e+06	4.01049e+06	6.26631e+06	3.48403e+06	2.07004e+06	7.99517e+06	1.08379e+07	9.92704e+06	7.83726e+06	7.44945e+06	1.74103e+07	4.28742e+06	1.01004e+07	4.95037e+06	2.3871e+06	7.76723e+07	6.13129e+07	8.59554e+06	1.2748e+07	1.90181e+07	7.22245e+06	8.97979e+06	1.73961e+07	2.86261e+07	9.70038e+06	10160231	1.29759e+07	1.63706e+07	3.3429e+07	3.59937e+07	2.52305e+07	1.97578e+07	1.39518e+07	2.28016e+07	1.69267e+07	1.14025e+07	1.20951e+07	1.48447e+08	2.18875e+07	5.59409e+06	1.53995e+07	1.32446e+07
POS9798	Senecionine N-oxide	6.626	352.172	[M+H]+	352.175	True	4.19253e+06	1.24532e+06	3.20869e+06	2.26715e+06	1.0629e+07	5.80984e+06	435426	732488	7.38214e+06	9.63778e+06	2.77991e+06	876265	242705	865578	4.52319e+06	334160	726719	5.33886e+06	692986	6.59751e+06	3.78135e+06	5.72872e+06	5.66058e+06	1.62688e+06	341068	520182	1.94411e+06	603718	1.22281e+06	777419	754416	603957	1.83491e+06	1.69945e+06	3.91405e+06	2.65616e+06	2.07401e+06	835529	2.14266e+06	454766	1231507	2.09311e+06	117407
NEG774	2-Hydroxyvaleric acid	4.956	117.051	[M-H]-	117.056	True	2.31297e+08	4.96439e+08	3.23845e+08	4.48063e+08	2.65113e+08	4.30358e+08	6.86956e+08	3.46897e+08	3.82208e+08	4.06192e+08	2.44814e+08	2.96236e+08	5.02148e+08	5.78397e+08	2.92636e+08	2.87434e+08	3.81773e+08	3.45981e+08	3.03268e+08	2.05324e+08	1.69363e+08	5.12791e+08	2.85212e+08	4.35306e+08	4.20715e+08	1.87132e+08	3.92832e+08	2.35354e+08	3.56177e+08	2.85945e+08	3.79485e+08	2.15753e+08	2.45441e+08	2.3498e+08	4.5007e+07	3.5597e+08	5.87174e+08	4.9877e+08	3.14798e+08	3.00226e+08	3.98185e+08	8.69876e+08	6.96127e+08
NEG7806	Isoxaben	7.824	331.168	[M-H]-	331.166	True	2.02317e+06	2.0621e+06	861925	1.88194e+06	1.04691e+07	7.18282e+06	5.13899e+06	4.15785e+06	2.58302e+06	2.18592e+06	2.54734e+06	3.26207e+06	964527	1.6367e+06	1.21983e+06	607383	2.49509e+06	5.76704e+06	953296	1.03933e+06	2.24644e+06	899016	2.20875e+06	2.49065e+06	2.25748e+06	1.88769e+06	1.22985e+06	657860	3.74587e+06	1.80281e+06	1.42203e+06	4.63986e+06	1.59553e+06	1.04258e+06	1.10714e+06	5.34319e+06	6.15348e+06	6.86273e+06	1.2159e+07	1.43687e+06	556054	1.85481e+07	2.12556e+07
POS9077	Dihydroxyoctadecadienoic acid	8.239	313.237	[M+H]+	313.237	True	7.09177e+06	7.90443e+06	6.7525e+06	8.38769e+06	1.72528e+07	9.53318e+06	5.69239e+06	4.28956e+06	2.0263e+07	1.77346e+07	1.05791e+07	1.82213e+07	2.30658e+07	1.85912e+07	1.12119e+07	1.20963e+07	9.14182e+06	2.275e+07	3.15621e+06	9.01222e+06	9.01801e+06	2.0979e+07	4.88425e+06	1.08528e+07	9.18974e+06	5.54951e+06	6.95659e+06	1.77488e+07	9.64293e+06	5.87328e+06	7109607	1.38082e+07	1.46786e+07	1.68239e+07	4.48287e+06	9.12672e+06	1.09597e+07	13944521	1.23927e+07	11007089	6.91047e+06	1.30521e+07	2.18342e+07
NEG6658	Koumidine	8.971	293.165	[M-H]-	293.166	True	1.33476e+07	1.07279e+06	7.16386e+06	9.21946e+06	3.29843e+06	2.43773e+06	2.34734e+06	1.28845e+06	1.45777e+06	1.71215e+06	1.00556e+06	2.36198e+06	1.89481e+07	3.5921e+06	3.2749e+06	3.95156e+07	1.92851e+06	865043	2.41968e+06	969085	856707	1.27902e+06	3.34472e+06	2.0949e+06	3.17022e+06	710887	6.42225e+06	973389	2.49047e+06	5.29484e+06	7.62937e+06	2.36011e+06	1.98702e+06	1.77525e+06	1.45592e+06	2.72786e+06	763557	404433	3.98066e+06	946314	1.41157e+06	1.34713e+07	443339
POS7639	Diaveridine	5.282	261.131	[M+H]+	261.135	True	5.70386e+07	7.83322e+07	1.0816e+08	8.25275e+07	7.83851e+07	7.40135e+07	7.21891e+07	3.21406e+07	7.21312e+07	8.46557e+07	6.27182e+07	5.06483e+07	6.60237e+07	5.1768e+07	5.93525e+07	7.04593e+07	7.0301e+07	5.76068e+07	5.15946e+07	6.99861e+07	6.36358e+07	6.35571e+07	8.52315e+07	8.17972e+07	8.9122e+07	6.04988e+07	1.08961e+08	6.2949e+07	1.05435e+08	4.54592e+07	4.42976e+07	5.77444e+07	5.93769e+07	5.16209e+07	3.2058e+07	5.62258e+07	4.38879e+07	8.16118e+07	1.1917e+08	4.75716e+07	6.50181e+07	8.24722e+07	8.59588e+07
NEG1322	3-Hydroxybenzoate	6.845	137.019	[M-H]-	137.024	True	6.82138e+08	3.89688e+08	4.78934e+08	2.19257e+08	6.18185e+08	2.7309e+08	3.94358e+08	2.3583e+08	1.52331e+08	2.19713e+08	1.97627e+08	5.63299e+08	1.02408e+08	1.35271e+08	1.12785e+08	1.00067e+08	2.21916e+08	4.619e+08	1.08548e+08	1.45396e+08	4.15326e+08	1.55096e+08	2.8831e+08	1.57365e+08	2.83549e+08	1.22456e+08	1.78127e+08	1.05673e+08	8.39415e+08	3.36003e+08	2.23198e+08	5.14015e+08	3.2571e+08	3.33063e+08	4.26313e+08	3.49638e+08	5.13705e+08	5.33555e+08	8.12407e+08	1.59199e+08	1.52001e+08	7.77031e+08	6.22536e+08
NEG5873	(+)-Lysergic acid	7.833	267.117	[M-H]-	267.114	True	1.94374e+08	5.60082e+07	1.3969e+08	1.45055e+08	1.7674e+08	2.90132e+07	8.55266e+07	5.72931e+07	6.28083e+07	3.22224e+08	8.44663e+07	4.77336e+07	1.1852e+08	2.16214e+08	1.51069e+08	1.57701e+08	1.38117e+08	1.78638e+08	1.23952e+08	7.07846e+06	1.00342e+08	8.0953e+07	1.41306e+08	5.98997e+07	1.17996e+08	1.2872e+07	8.91574e+07	3.46101e+07	1.1167e+08	7.45591e+07	5.01303e+07	1.32835e+07	9.58221e+06	9.22985e+06	3.78648e+06	3.76046e+08	6.74521e+07	9.57993e+07	3.07438e+08	1.03495e+08	2.39965e+07	1.34619e+08	5.07255e+07
POS10855	Hecogenin	9.801	431.316	[M+H]+	431.316	True	6.13638e+06	1.43811e+07	1.50598e+07	1.20409e+07	6.8987e+06	12951996	7.41627e+06	1.18323e+07	9.33524e+06	7.11003e+06	9.57958e+06	1.67741e+07	5.51697e+06	6.34656e+06	5.79777e+06	9.60365e+06	6.21646e+06	1.24542e+07	1.00343e+07	8.56275e+06	4.74564e+06	6.7255e+06	7.54814e+06	9.01953e+06	4.23493e+06	7.88458e+06	6.07503e+06	7.65867e+06	9.39727e+06	1.37283e+07	8.55744e+06	1.65337e+07	1.78315e+07	1.46494e+07	7.92833e+06	1.1401e+07	2.02929e+07	6.36029e+06	9.53449e+06	1.07441e+07	1.06266e+07	6.86649e+06	7.40984e+06
POS10902	Glycolithocholic acid	9.454	434.326	[M+H]+	434.326	True	9.38941e+06	2.08562e+06	2.23703e+06	1.92811e+06	4.60326e+06	9.98068e+06	3.38579e+06	1.15143e+06	5.01944e+06	2.77695e+06	3.7826e+06	2.51067e+06	6.97116e+06	3.50908e+06	4.01767e+06	4.25395e+06	5.44893e+06	6.19853e+06	8.46731e+06	6.6379e+06	1.86156e+06	3.15272e+06	1.69033e+06	1.33568e+06	2.79498e+06	2.60685e+06	2.24298e+06	4.49389e+06	4.83278e+06	6.0846e+06	3.10698e+06	7.50467e+06	1.07374e+07	9.91373e+06	7.62596e+06	2.57424e+06	3.78708e+06	2.8756e+06	3.75248e+06	5.34346e+06	1.96668e+06	3.24135e+06	3.18783e+06
POS6952	3,6,9,12-Tetraoxatetradecane-1,14-diol	5.278	239.149	[M+H]+	239.149	True	4.89452e+07	7.6137e+07	8.25352e+07	7.06038e+07	74618670	6.31558e+07	7.37344e+07	3.44256e+07	5.20672e+07	7.21031e+07	5.99366e+07	5.36355e+07	5.71284e+07	5.15417e+07	4.59252e+07	6.23886e+07	6.80876e+07	5.14142e+07	4.33411e+07	6.20282e+07	5.49076e+07	5.22758e+07	7.57077e+07	7.07655e+07	7.65479e+07	6.21816e+07	9.84605e+07	6.21389e+07	9.42622e+07	3.72138e+07	4.06876e+07	5.88876e+07	5.97131e+07	4.41554e+07	4.47177e+07	5.51581e+07	4.75122e+07	7.01998e+07	1.07385e+08	4.99138e+07	6.09569e+07	7.89573e+07	7.5178e+07
POS4761	Gallic acid methyl ester	0.915	185.042	[M+H]+	185.044	True	1.85501e+07	7.63771e+07	5.29418e+07	5.30453e+07	3.8702e+07	6.88819e+07	4.54012e+07	8.77019e+07	6.72482e+07	5.45898e+07	6.20109e+07	4.38317e+07	6.32391e+07	5.54868e+07	6.01454e+07	1.04159e+08	5.09337e+07	6.67886e+07	8.30763e+07	5.38232e+07	5.05726e+07	6.33032e+07	5.86977e+07	5.78384e+07	5.96231e+07	7.54789e+07	8.77978e+07	4.18881e+07	5.49685e+07	5.13635e+07	5.58733e+07	6.26689e+07	5.72643e+07	5.21728e+07	5.21851e+07	6.99678e+07	6.20349e+07	7.3706e+07	1.02229e+08	1.21417e+08	8.39854e+07	1.09929e+08	1.28794e+08
POS13908	PC(17:0/18:1)-D5	10.684	774.601	[M+H]+	774.601	True	5.32919e+06	2.88793e+06	5.56645e+06	4.56497e+06	1.0471e+07	5.04242e+06	1.23995e+07	8.21649e+06	4.67006e+06	8.09899e+06	6.61476e+06	7.67777e+06	3.0231e+06	5.35015e+06	4.56592e+06	4.76408e+06	4.99199e+06	5.17238e+06	6.11989e+06	1.58211e+07	5.80075e+06	4.63721e+06	5.06434e+06	6.10928e+06	3.62698e+06	5.89704e+06	2.46015e+06	5.9075e+06	4.99925e+06	4.94815e+06	4.17758e+06	5.38852e+06	5.26081e+06	4.08454e+06	3.88553e+06	7.98836e+06	9.3751e+06	1.1805e+07	5.63602e+06	1.0369e+07	7.71712e+06	5521251	8.37422e+06
POS5581	(alpha-keto-dimethyl-delta-N,N-Dimethylguanidynol) valeric acid	2.24	202.119	[M+H]+	202.119	True	2.66627e+08	6.13992e+08	3.92397e+08	4.45018e+08	4.84166e+08	5.95736e+08	332064798	6.61583e+08	5.65191e+08	5.23686e+08	3.86387e+08	6.54815e+08	2.06363e+08	3.65557e+08	1.53685e+08	3.4406e+08	4.45194e+08	7.17127e+08	4.89744e+08	6.13856e+08	6.83712e+08	4.11969e+08	4.30057e+08	4.54021e+08	4.91241e+08	4.02538e+08	3.29145e+08	2.42252e+08	4.56253e+08	4.17346e+08	4.68107e+08	5.62462e+08	6.30542e+08	4.51628e+08	3.87963e+08	7.57688e+08	2.49988e+08	8.7741e+08	4.59955e+08	1.03999e+09	4.06553e+08	4.9492e+08	8.28965e+08
NEG1081	gamma-delta-Dioxovaleric acid	1.503	129.014	[M-H]-	129.019	True	6.34645e+07	6.56352e+07	5.96228e+07	7.96728e+07	1.69242e+08	1.25117e+08	2.01146e+08	9.26936e+07	1.38883e+08	2.5282e+08	2.19536e+08	1.38487e+08	1.28278e+08	2.51593e+08	2.41875e+08	1.90296e+08	2.05666e+08	7.72904e+07	4.20974e+07	1.09266e+08	1.04154e+08	9.75914e+07	6.60295e+07	1.50429e+08	1.21448e+08	2.95108e+07	8.97805e+07	3.28018e+07	7.22595e+07	4.02303e+07	5.87159e+07	2.5127e+07	3.77932e+07	3.55787e+07	2.71282e+07	3.43451e+07	7.5566e+07	7.30688e+07	4.56495e+07	6.94119e+07	8.60741e+07	7.21976e+07	7.17818e+07
NEG1	Peracetic acid	9.182	75.0028	[M-H]-	75.0082	True	1.8986e+07	1.66098e+07	1.32693e+07	1.31151e+07	1.59942e+07	1.51537e+07	2.74777e+07	4.53413e+07	1.58284e+07	2.25164e+07	1.67617e+07	3.47203e+07	1.03272e+07	1.402e+07	1.24644e+07	1.24687e+07	1.67868e+07	2.44332e+07	17470613	1.69101e+07	1.56167e+07	1.55152e+07	1.41876e+07	2.15132e+07	2.45083e+07	1.54666e+07	2.11038e+07	1.10366e+07	3.99285e+07	1.8191e+07	1.36472e+07	2.34855e+07	3.68573e+07	2.41248e+07	2.2817e+07	4.25238e+07	3.09415e+07	4.57179e+07	3.72315e+07	3.99245e+07	2.0643e+07	3.30537e+07	5.34467e+07
NEG1957	2,2-Dimethylglutaric acid	5.999	159.061	[M-H]-	159.066	True	1.3764e+07	3.07493e+07	1.54686e+07	1.42358e+07	2.40095e+07	1.67713e+07	1.40547e+07	1.95768e+07	1.79873e+07	5.62442e+06	1.52852e+07	2.91172e+07	1.48136e+07	1.58242e+07	1.37919e+07	1.3866e+07	2.18168e+07	1.86773e+07	6.61844e+06	1.27173e+07	1.67425e+07	6.59808e+06	4.44037e+06	6.69847e+06	1.43786e+07	1.79625e+07	1.33832e+07	8.42919e+06	2.35271e+07	1.97062e+07	1.33332e+07	1.22352e+07	3.17686e+07	32184538	1.56181e+07	17486164	1.88302e+07	2.59775e+07	8.7294e+06	2.38821e+07	4.80554e+07	1.60597e+07	2.14519e+07
POS10838	Glycohyocholic acid	7.883	430.294	[M-2H2O+H]+	430.296	True	5.14152e+07	1.17828e+07	2.60057e+07	1.72436e+07	9.82517e+07	9.27548e+07	2.93344e+07	5.09682e+06	3.32891e+07	7.1053e+07	3.19805e+07	7.83848e+06	6.22992e+07	1.4232e+07	3.40967e+07	5.12854e+07	7.72248e+07	2.10172e+07	2.4639e+08	4.48703e+07	1.29404e+07	6.33808e+07	2.87136e+07	7.50023e+06	3.42719e+07	6.40881e+06	1.52399e+07	7.49349e+07	6.18872e+07	1.12121e+08	4.58811e+07	1.80683e+07	8.94555e+07	9.44653e+07	2.2054e+07	1.61246e+07	1.40023e+07	6.60348e+06	4.79381e+07	1.20614e+07	9.25433e+06	3.32914e+07	4.44339e+06
POS9219	Grandiflorolic acid	7.458	319.227	[M+H]+	319.227	True	1.55853e+07	1.57485e+06	4.93447e+06	3.99545e+06	1.02586e+07	5.03233e+06	4.26089e+06	3.97441e+06	9.27858e+06	5.9526e+06	1.61978e+07	5.55243e+06	3.22887e+06	9.27299e+06	7.24999e+06	5.04373e+06	6.68185e+06	8.72047e+06	8.13346e+06	5.44053e+06	3.41683e+06	4.47709e+06	4.89116e+06	6.68023e+06	3.67848e+06	4.71693e+06	6.33482e+06	2.9816e+06	1.6248e+07	4.23717e+06	2.82202e+06	2.60385e+06	3.93348e+06	3.37924e+06	2.82481e+06	9.14126e+06	7.24501e+06	1.21641e+07	4.65038e+06	4.90187e+06	2.89352e+06	4.72133e+06	5.50028e+06
POS3538	DL-2-amino-octanoic acid	5.791	160.133	[M+H]+	160.133	True	1.0714e+07	5.3473e+06	1.04042e+07	8.10793e+06	1.22959e+07	7.9752e+06	8.74051e+06	4.43623e+06	6.73093e+06	8.77964e+06	9.86203e+06	4.50578e+06	7.75825e+06	8.89148e+06	7.34816e+06	6.39959e+06	6.82991e+06	7.04896e+06	7.75747e+06	5.45207e+06	4.47976e+06	6.34851e+06	9.63933e+06	9.66847e+06	9.55619e+06	6.49059e+06	1.10672e+07	1.05099e+07	7.02499e+06	1.34292e+07	1.04949e+07	5.95586e+06	6.96391e+06	6.50846e+06	8.0886e+06	4.26863e+06	7.60083e+06	6.53864e+06	5.13855e+06	5.26837e+06	5.52022e+06	7.3848e+06	6170808
NEG11842	LPC(18:1)	8.219	566.341	[M+HCOO]-	566.345	True	2.34806e+07	1.77204e+07	9.6207e+07	2.22651e+08	1.87943e+06	2.19525e+07	9.2376e+06	2.02388e+07	2.16576e+07	7.2975e+06	1.2425e+07	1.12777e+07	9.39333e+06	1.22742e+07	2.58925e+07	5.65807e+06	2.84037e+07	6.67151e+07	4.9115e+07	2.04915e+07	2.32866e+07	2.5731e+07	2.78916e+08	8.74131e+07	958772	3.14358e+07	5.25658e+07	3.35995e+07	1.51691e+07	1.6653e+07	1.17759e+07	3.02914e+07	1.35512e+07	1.04646e+07	2.2774e+07	1.12372e+08	1.05287e+08	1.05853e+07	2.3793e+07	2.03016e+07	6.82036e+06	5.47644e+06	45929201
POS7938	Myristic Monoethanolamide	8.627	272.258	[M+H]+	272.258	True	4.30387e+07	2.85307e+07	2.4092e+07	2.36621e+07	3.02694e+07	3.78709e+07	2.65665e+07	5.03453e+07	3.13795e+07	2.71827e+07	3.94361e+07	3.73077e+07	3.30034e+07	3.98899e+07	5.93315e+07	6.13292e+07	5.11629e+07	3.85006e+07	4.18423e+07	4.32068e+07	4.87682e+07	3.21365e+07	3.01814e+07	4.18548e+07	5.4473e+07	2.88662e+07	3.557e+07	4.28399e+07	2.81377e+07	2.73347e+07	4.76363e+07	5.38206e+07	3.72273e+07	3.14573e+07	3.05691e+07	24774626	3.73524e+07	1.8412e+07	3.53489e+07	3.26761e+07	3.64427e+07	3.41069e+07	3.92592e+07
POS9354	N-Fructosyl phenylalanine	4.9	328.14	[M+H]+	328.139	True	7.9062e+07	2.92985e+08	6.2918e+07	7.29725e+07	1.4684e+07	1.78264e+08	9.16943e+07	3.74467e+08	7.16275e+07	1.31463e+08	7.24244e+07	1.18464e+08	9.42674e+07	1.16732e+08	6.23399e+07	9.55396e+07	1.41344e+08	1.63253e+08	1.33182e+08	9.63071e+07	1.62423e+08	9.6954e+07	5.34581e+07	1.33388e+08	5.00855e+07	1.88602e+08	1.57148e+08	7.52345e+07	8.59372e+07	3.66677e+07	3.94982e+07	1.69457e+08	1.95541e+08	1.42901e+08	6.79717e+07	3.42769e+08	2.17673e+08	2.02858e+08	6.28471e+08	3.19121e+08	2.45384e+08	3.4548e+08	5.33666e+08
POS7844	N-Acetylcarnosine	1.548	269.124	[M+H]+	269.124	True	1.6322e+07	2.34146e+07	1.39389e+07	3.30278e+07	3.80795e+07	4.68435e+07	2.29717e+07	4.19418e+07	2.56196e+07	2.75494e+07	1.4141e+07	4.6938e+07	2.10375e+07	24355532	1.73121e+07	1.27432e+07	2.18064e+07	2.56593e+07	2.48716e+07	2.17404e+07	1.24486e+07	2.68256e+07	1.66223e+07	2.23039e+07	7.72809e+06	1.73465e+07	3.23835e+07	2.35499e+07	1.85916e+07	1.76752e+07	3.66524e+07	1.95838e+07	2.7155e+07	2.59257e+07	1.82376e+07	2.86144e+07	6.99474e+07	2.09503e+07	1.78085e+07	3.547e+07	1.896e+07	4.4108e+07	6.84929e+07
POS5590	1-(2-Hydroxyethyl)-2,2,6,6-tetramethyl-4-hydroxypiperidine	2.55	202.18	[M+H]+	202.18	True	2.40833e+07	3.2058e+07	2.37811e+07	2.1523e+07	1.94937e+07	1.80396e+07	2.90934e+07	8.75516e+06	2.5353e+07	2.27693e+07	4.14992e+07	4.50982e+07	4.08446e+07	3.85368e+07	4.78268e+07	5.61114e+07	7.89242e+07	5.65371e+07	4.75853e+07	4.10673e+07	4.93129e+07	4.47977e+07	4.15716e+07	3.67376e+07	2.47433e+07	4.94114e+07	4.54397e+07	4.81381e+07	5.65904e+07	4.53718e+07	6.70437e+07	6.33663e+07	4.9513e+07	3.08857e+07	4.14893e+07	7.70663e+07	5.91921e+07	6.83081e+07	2.55634e+08	2.61518e+07	4.80435e+07	4.15655e+07	7.18422e+07
POS5820	methyl 3-oxo-2-[(3,4,5-trimethoxyphenyl)methylene]benzo[b]furan-5-carboxylate	13.726	208.039	[M+2Na]+	208.042	True	3.41847e+08	3.54653e+08	4.00427e+08	3.54196e+08	3.26341e+08	3.54364e+08	3.58158e+08	3.51697e+08	3.65e+08	3.34176e+08	3.42395e+08	3.83481e+08	3.74138e+08	3.83994e+08	3.94704e+08	4.09264e+08	3.56151e+08	3.94914e+08	4.03947e+08	4.14077e+08	3.32898e+08	3.68261e+08	4.02166e+08	3.91551e+08	4.09496e+08	3.88717e+08	3.76458e+08	4.08396e+08	3.9734e+08	3.8593e+08	4.10513e+08	3.8201e+08	3.34792e+08	3.85813e+08	3.96336e+08	3.1999e+08	3.37739e+08	3.14269e+08	3.20726e+08	3.55939e+08	3.04343e+08	3.1986e+08	3.35705e+08
NEG5118	Glycerophosphoglycerol	6.103	245.042	[M-H]-	245.043	True	3.99547e+06	2.50335e+06	3.75753e+07	8.2234e+06	7.53738e+07	7.065e+06	2.56115e+07	4.92229e+06	4.91974e+06	2.90785e+07	4.1786e+06	3.54557e+07	6.47136e+06	1.29386e+07	6.66006e+06	1.31917e+07	1.92498e+07	6.21264e+06	2.28063e+07	622457	103345	3.0653e+07	3.921e+07	4.92024e+07	584054	5.36743e+06	4.82924e+07	7.84694e+07	3.15082e+07	4.58071e+07	4.97951e+07	9.56161e+06	4.5381e+07	4.35272e+07	2.26175e+07	7.67032e+06	5.74152e+06	3.58723e+06	6.2677e+06	5.64533e+06	9.3014e+06	6.8223e+08	5.52626e+08
POS7161	St088588	5.474	245.092	[M+Na]+	245.09	True	6.50568e+06	2.87282e+06	5.99297e+06	2.41919e+06	2.28043e+06	8.30726e+06	2.22406e+06	7.28983e+06	8.98336e+06	9.18405e+06	6.23893e+06	8.11318e+06	4.79309e+06	4.3346e+06	6.95602e+06	4.61599e+06	4.294e+06	2.11262e+06	6.79053e+06	2.27297e+06	8.27437e+06	6.80003e+06	5.07655e+06	2.9856e+06	1.76501e+06	2.07523e+06	2.79954e+06	1.54739e+06	1.11351e+06	1.19362e+06	914071	2.23346e+06	6.60794e+06	6.98231e+06	3.07335e+06	7.08134e+06	7.46044e+06	3.70029e+06	1.49478e+07	8.26254e+06	8.09013e+06	3.64102e+06	4.33362e+06
POS797	L-3-Aminodihydro-2(3H)-furanone	0.996	102.055	[M+NH4]+	102.055	True	272214039	8.79941e+07	3.40423e+07	3.71201e+07	3.9675e+07	3.29204e+07	2.42502e+08	2.72474e+08	7.75061e+07	2.79183e+07	2.92503e+08	1.98771e+08	3.8942e+07	1.79675e+08	1.89661e+08	5.25531e+07	1.75749e+08	4.10968e+07	7.08814e+07	9.52725e+07	4.04229e+07	4.25862e+07	3.50707e+07	1.99789e+08	4.1271e+07	2.17328e+08	3.39551e+07	7.82676e+07	5.73755e+07	4.95366e+07	1.2472e+08	9.88967e+07	4.83978e+07	4.72335e+07	2.07321e+08	9.93257e+07	1.92168e+08	1.59118e+08	1.74154e+08	7.29335e+07	9.17631e+07	2.05724e+08	9.7777e+07
POS7302	Pindolol	5.652	249.157	[M+H]+	249.16	True	8.79222e+08	9.12935e+08	9.64593e+08	8.47452e+08	9.99505e+08	9.3351e+08	9.74237e+08	9.06632e+08	9.29674e+08	8.81345e+08	9.38737e+08	1.15373e+09	9.39924e+08	9.60563e+08	1.1231e+09	1.09471e+09	9.50201e+08	1.09626e+09	1.00987e+09	9.7234e+08	9.66147e+08	9.41909e+08	9.48964e+08	8.58404e+08	1.08062e+09	1.0147e+09	9.37938e+08	9.74771e+08	9.41703e+08	8.83568e+08	9.33478e+08	9.28111e+08	8.12053e+08	8.2946e+08	9.90127e+08	9.85291e+08	1.08596e+09	9.70302e+08	8.86286e+08	9.62663e+08	8.90619e+08	8.19863e+08	9.3527e+08
NEG5524	9H-xanthen-9-one, 1,3,6-trihydroxy-8-methyl-	0.96	257.048	[M-H]-	257.046	True	1.77323e+07	3.33412e+07	1.18221e+07	1.03218e+07	3.06473e+06	2.58063e+07	1.92078e+07	8.53184e+07	1.71735e+07	1.21734e+07	1.50867e+07	1.25747e+07	1.21184e+07	1.89855e+07	1.83202e+07	1.91512e+07	2.23321e+07	8.15756e+06	2.10642e+07	2.49605e+07	3.01854e+07	1.87931e+07	1.11144e+07	1.61186e+07	1.94553e+07	4.60949e+07	3.5112e+07	1.73477e+07	1.59114e+07	4.71869e+06	11395722	4.05314e+07	3.29838e+07	2.28691e+07	2.37923e+07	4.95092e+07	1.72556e+07	3.76196e+07	5.58551e+07	3.63689e+07	3.18092e+07	3.94143e+07	5.12398e+07
NEG4958	Lumichrome	4.98	241.076	[M-H]-	241.073	True	7.38947e+07	6.222e+07	4.19724e+07	7.54898e+07	8.36213e+07	7.68903e+07	6.48206e+07	3.99831e+07	9.3308e+07	1.03286e+08	6.66783e+07	3.24512e+07	5.16889e+07	5.04196e+07	5.47041e+07	26799278	5.61762e+07	5.52028e+07	4.43982e+07	5.52649e+07	5.21424e+07	6.51151e+07	5.0862e+07	7.31017e+07	6.61599e+07	6.42605e+07	3.93711e+07	2.72101e+07	5.81172e+07	3.4854e+07	3.79243e+07	7.69448e+07	7.22984e+07	7.08898e+07	3.94945e+07	4.04783e+07	3.35418e+07	4.77274e+07	5.82885e+07	5.34605e+07	5.40932e+07	6.75354e+07	7.68004e+07
POS6633	N-acetyltryptophan	5.882	229.097	[M+H-H2O]+	229.097	True	5.5725e+06	3.70971e+07	5.85427e+06	5.63843e+06	3.64855e+06	3.06284e+07	6.66878e+06	6.49122e+07	7.48589e+07	9.76613e+06	5.71605e+07	2.5118e+07	9.22316e+06	8.10669e+06	1.26064e+07	1.12841e+07	8.11696e+06	1.75727e+07	1.43333e+07	2.54253e+07	6.9159e+07	1.476e+07	7.83934e+06	8.05173e+06	8.0104e+06	2.15989e+07	6.53141e+06	4.83251e+06	4.96219e+06	5.7999e+06	5.81014e+06	2.03973e+07	6.64284e+07	5.49117e+07	3.16961e+07	7.79262e+07	6.66935e+07	2.3125e+07	1.13655e+08	1.30392e+08	4.83954e+07	3.55452e+07	4.26958e+07
POS3906	4-Acetamidobutanoate	4.977	168.063	[M+Na]+	168.063	True	6.81141e+06	4.3404e+06	6.04325e+06	2.88658e+06	7.22683e+06	7.77155e+06	4.838e+06	3.20527e+06	1.07642e+07	5.52989e+06	4.24199e+06	1.40191e+07	4.79656e+06	2.91796e+06	3.61053e+06	7.29709e+06	8.02066e+06	7.15784e+06	5.86132e+06	6.04736e+06	5.33911e+06	5.19002e+06	5.83599e+06	4.31224e+06	6.74367e+06	4.30413e+06	9.86029e+06	1.25187e+08	1.209e+07	1.78762e+07	3.65247e+07	5.96315e+06	5.07543e+06	5.52324e+06	8.43947e+06	6.31364e+06	1.18085e+07	5.39904e+06	4.86248e+06	1.03334e+07	1.06592e+07	8.45834e+06	4.0598e+06
NEG584	3-Hydroxy-2H-pyran-2-one	1.95	111.004	[M-H]-	111.008	True	2.20131e+07	9.53086e+06	2.10625e+07	4.15331e+07	1.41106e+07	3.61887e+07	2.87106e+07	6.30912e+06	3.33229e+07	4.65942e+07	2.75988e+07	4.32906e+06	3.53457e+07	3.06437e+07	2.24531e+07	1.16137e+07	1.50755e+07	5.44389e+06	3.10819e+07	2.25459e+07	5.73599e+06	1.6041e+07	8.33319e+06	1.75499e+07	2.22852e+07	3.64852e+06	2.68491e+07	4.52088e+06	2.4205e+07	7.67967e+06	1.07078e+07	4.50962e+06	6.32458e+06	1.36613e+07	1.41242e+07	4.61348e+06	1.98731e+07	2.41183e+07	3.09892e+07	2.55846e+07	2.16981e+07	1.80755e+07	1.57615e+07
POS4370	Benzoxazine-6-carboxylic acid	5.403	178.05	[M+H-H2O]+	178.05	True	4.15825e+06	7.22696e+06	5.19698e+06	8.2798e+06	6.56504e+06	4.87195e+06	2.7805e+06	9.20295e+06	1.10369e+07	1.3316e+07	3.55761e+06	8.10568e+06	2.61334e+06	1.07722e+07	1.48989e+07	2.12289e+07	3.59052e+06	7.63121e+06	5.59338e+06	3.25933e+06	8.13164e+06	6.36627e+06	7.30215e+06	8.73894e+06	2.05036e+06	3.89563e+06	2.82938e+06	906470	2.35046e+06	2.42984e+06	2.02847e+06	2.79385e+06	5.66485e+06	4.77559e+06	3439566	5.55495e+06	7.317e+06	7.1438e+06	1.18021e+07	1.07435e+07	2.34814e+06	3.65991e+06	4.36917e+06
POS11333	4-[5-[[4-[5-[Acetyl(hydroxy)amino]pentylamino]-4-oxobutanoyl]-hydroxyamino]pentylamino]-4-oxobutanoic acid	9.939	478.294	[M+NH4]+	478.287	True	4.50664e+08	1.31156e+08	2.08265e+08	1.26124e+08	3.1919e+08	3.00059e+08	1.09522e+08	2.07872e+08	2.14275e+08	1.9821e+08	2.58979e+08	2.95315e+08	2.45657e+08	1.99058e+08	2.36497e+08	2.26098e+08	1.97658e+08	1.59455e+08	2.81877e+08	2.63189e+08	3.12527e+08	1.48011e+08	1.85298e+08	6.78167e+07	7.63986e+07	1.50684e+08	1.1165e+08	1.53882e+08	1.7844e+08	6.76321e+07	4.53155e+07	2.76901e+08	3.23254e+08	2.65958e+08	1.73446e+08	2.10924e+08	2.51027e+08	1.09673e+08	1.93991e+08	2.52874e+08	2.05732e+08	1.26875e+08	1.42964e+08
NEG5878	Equilin	9.046	267.137	[M-H]-	267.139	True	6.31463e+07	5.59331e+07	5.84116e+07	5.47801e+07	4.21618e+07	5.2084e+07	4.37823e+07	4.6561e+07	6.9556e+07	3.43186e+07	3.44543e+07	3.73002e+07	3.73178e+07	3.34168e+07	4.03688e+07	5.17913e+07	5.03297e+07	3.73635e+07	3.54989e+07	4.46469e+07	7.56131e+07	5.25004e+07	4.99899e+07	5.45786e+07	1.30134e+08	8.50815e+07	5.29087e+07	7.09918e+07	4.95268e+07	3.66085e+07	5.59643e+07	9.02003e+07	6.67344e+07	5.83806e+07	50178604	4.72564e+07	3.64299e+07	3.48103e+07	4.42101e+07	4.65602e+07	5.16626e+07	5.07791e+07	5.57772e+07
POS14498	PC(16:0/20:5)	9.118	808.583	[M+H]+	808.585	True	1.98446e+07	2.43297e+07	5.92573e+07	1.03058e+07	1.58868e+07	1.17673e+07	1.35386e+07	1.52732e+07	1.35684e+07	1.66802e+07	24132313	3.0748e+07	1.4792e+07	2.02174e+07	2.94621e+07	1.58212e+07	1.82644e+07	9.31782e+06	2.50721e+07	1.31064e+08	2.99944e+07	4.63639e+07	1.82321e+07	1.68484e+07	4.16044e+07	1.95316e+07	3.19486e+07	2.42917e+07	5.85748e+07	3.023e+07	2.29501e+07	3.01692e+07	2.4294e+07	1.01248e+07	4.5392e+07	3.48143e+07	1.10958e+07	7.75793e+06	1.16998e+07	4.76851e+07	2.3499e+07	1.61411e+07	1.77595e+07
POS1380	2,5-Piperazinedione	13.726	115.05	[M+H]+	115.05	True	2.85325e+07	2.67619e+07	2.71107e+07	2.13352e+07	2.65918e+07	2.97127e+07	2.26094e+07	2.47044e+07	2.50619e+07	2.20287e+07	3.66612e+07	3.23334e+07	2.48872e+07	2.9173e+07	3.27486e+07	3.40757e+07	3.32057e+07	3.9522e+07	3.14326e+07	3.28553e+07	3.11673e+07	3.26258e+07	3.82272e+07	2.6775e+07	38492971	3.30419e+07	2.50548e+07	2.49753e+07	3.28508e+07	2.62417e+07	3.6469e+07	3.3134e+07	3.97651e+07	2.81393e+07	2.95886e+07	2.43424e+07	2.25252e+07	3.07023e+07	24810172	2.87083e+07	2.4759e+07	2.8273e+07	2.49127e+07
POS7846	3-(1-Azatricyclo[7.3.1.05,13]trideca-5,7,9(13)-trien-7-yl)-2-cyanoprop-2-enoic acid	8.699	269.128	[M+NH4]+	269.128	True	357496	523707	216.075	8.29184e+06	1.4147e+07	5.87749e+06	236978	885721	1.74431e+06	939886	215264	3.44856e+06	733552	3.252e+06	345463	1.41621e+06	1.57541e+06	2.63027e+06	861106	1.54349e+06	1044363	1.03195e+06	177946	270630	1.16548e+06	1.42521e+06	2.33873e+06	1.49472e+07	1.62588e+06	1.21689e+06	1.23346e+06	1.88991e+06	3.81933e+06	2.77467e+06	1.48684e+06	512507	1.92871e+06	5.10544e+06	835606	2.0467e+06	1592836	548230	742074
NEG6679	Acetylsulfamethoxazole	4.878	294.058	[M-H]-	294.055	True	209231	2.19225e+06	2.06792e+06	2.59227e+06	391484	1.35862e+06	1.76496e+06	977681	867230	3.39831e+06	1.51506e+06	72903.1	2.56876e+06	1.60174e+06	931520	700223	1.2756e+06	368551	751628	518076	251346	2.09087e+06	376832	899253	168572	1.18069e+06	1.6181e+06	494043	127723	4.353e+06	2.41887e+06	538822	1.22009e+06	1.05756e+06	851013	328625	216.075	4.45071e+06	186941	419727	1.74945e+06	2.21775e+06	2.65325e+06
POS9540	N-benzothiazol-2-yl(3,4-dimethoxyphenyl)carboxamide	0.96	337.061	[M+Na]+	337.062	True	7.4174e+08	8.55892e+08	9.37917e+08	8.33113e+08	8.10811e+08	8.97376e+08	8.03155e+08	7.62279e+08	9.48264e+08	8.35481e+08	7.07538e+08	6.68084e+08	8.46192e+08	8.23951e+08	8.89543e+08	8.47594e+08	7.42596e+08	7.97748e+08	8.16105e+08	9.67931e+08	9.15744e+08	9.32598e+08	8.99929e+08	8.55518e+08	9.392e+08	9.3497e+08	9.48602e+08	6.99057e+08	6.31565e+08	7.30719e+08	7.0823e+08	8.84811e+08	6.81712e+08	7.06737e+08	8.19056e+08	7.63455e+08	7.05498e+08	7.39964e+08	9.78208e+08	8.06629e+08	5.94294e+08	7.14471e+08	7.51293e+08
POS9482	Mmv028694	7.241	333.145	[M+H]+	333.146	True	1.11674e+07	2.32959e+06	1.32387e+07	2.02349e+07	950718	2.3793e+06	2.81666e+06	3.00501e+06	1.32245e+06	636854	1.74043e+06	144199	1.14746e+07	6.36975e+06	1.77447e+07	1.70189e+07	3.79821e+06	2.45081e+06	4.07456e+06	1.85164e+06	947028	3.90223e+06	5.5949e+06	7.5754e+06	1.08422e+06	1.89319e+06	2.70012e+06	1.76728e+06	70180.8	1.026e+06	63635.5	3.04941e+06	4.96096e+06	4.54223e+06	1.01318e+06	2.50476e+06	1.54e+06	9.68523e+06	1.9196e+06	2.39894e+06	1.30366e+06	1.43868e+07	1.42648e+07
NEG7515	N-(1-Adamantylmethyl)-N-Methyl-1H-Indole-3-Carboxamide	9.629	321.196	[M-H]-	321.197	True	8.65527e+06	1.01224e+06	4.75522e+06	1.06097e+07	3.13623e+06	2.40481e+06	3.29357e+06	726512	1.00406e+06	1.96247e+06	917923	196338	4.74657e+07	1.60739e+07	1.27469e+07	1.22118e+08	2.05651e+06	1.45281e+06	4.09244e+06	1.09262e+06	290948	2.30806e+06	1.03233e+07	6.2928e+06	522537	291782	1.52231e+06	944707	1.84842e+06	3.20396e+06	2.97614e+06	565722	3.06716e+06	3.2873e+06	1.00234e+06	216.075	216.075	285367	101810	805187	1.25837e+06	2.31776e+07	452646
POS6895	Oxyglutinosone	8.444	237.148	[2M+H]+	237.149	True	1.43854e+07	5.18384e+06	9.29316e+06	1.13138e+07	2.41684e+07	2.09324e+07	9.8768e+06	5.46509e+06	9.53445e+06	7.99063e+06	8.94848e+06	2.96832e+06	2.89287e+07	1.11538e+07	2.19621e+07	1.33133e+07	9.27998e+06	2.42975e+07	2.78152e+07	6.04208e+06	5.09072e+06	6.09206e+06	1.21153e+07	8.9835e+06	3.0254e+07	3.69434e+06	7.69746e+06	4.54606e+06	2.396e+07	1.41679e+07	1.18149e+07	4.62346e+06	5.68113e+06	5.18788e+06	4.53851e+06	5.68799e+06	5.06105e+06	1.44205e+07	1.22129e+07	4.03839e+06	4.06419e+06	1.90961e+07	8.15432e+06
POS8132	Mmv062221	5.947	280.155	[M+H]+	280.156	True	9.22028e+06	1.5747e+07	1.03998e+07	7.58634e+06	8.62423e+06	1.41804e+07	6.21092e+06	3.826e+06	7.68162e+06	6.0833e+06	5.4169e+06	1.41134e+07	6.03352e+06	1.30902e+06	2.7261e+06	2.13131e+06	5.96076e+06	2.59026e+07	1.69535e+07	1.09393e+07	5.80605e+06	2.0254e+07	7.10024e+06	1.05031e+07	1.58349e+07	6.68658e+06	8.19267e+06	6.55843e+06	2.13362e+06	3.80795e+06	1.08579e+07	5.84794e+06	7.30503e+06	6.29819e+06	9.74933e+06	1.13559e+07	6.57413e+07	2.28119e+06	1.14875e+07	9.04221e+06	6.96197e+06	3.7193e+06	3.44008e+06
POS2422	1-(2,4-dihydroxy-5-methylphenyl)-2-(4-methylphenoxy)ethan-1-one	6.274	137.06	[M+2H]+	137.06	True	2.11718e+07	1.91616e+07	2.24671e+07	2.01935e+07	2.36376e+07	2.30183e+07	2.40245e+07	1.97339e+07	2.41126e+07	2.28273e+07	2.2421e+07	2.63646e+07	2.99774e+07	2.67956e+07	25331760	2.08675e+07	2.11526e+07	2.65958e+07	2.56367e+07	2.41005e+07	2.13749e+07	2.59422e+07	2.53594e+07	2.85302e+07	2.74714e+07	2.35609e+07	3.09753e+07	2.34776e+07	3.03622e+07	2.45364e+07	2.86877e+07	2.33318e+07	2.36341e+07	2.41788e+07	2.3907e+07	1.89648e+07	2.37487e+07	1.56216e+07	2.20931e+07	2.01765e+07	2.11278e+07	2.20858e+07	2.08086e+07
NEG1079	Mesaconic acid	1.055	129.014	[M-H]-	129.019	True	8.98677e+07	9.57296e+07	7.71112e+07	1.07578e+08	9.95518e+07	9.7957e+07	9.8064e+07	5.24641e+07	8.18833e+07	1.0228e+08	7.93621e+07	7.48749e+07	5.9567e+07	8.76303e+07	8.7894e+07	6.83775e+07	9.06357e+07	4.87691e+07	4.90838e+07	7.85746e+07	7.15698e+07	8.19982e+07	7.67916e+07	7.9277e+07	8.89077e+07	3.5772e+07	1.16486e+08	5.16752e+07	9.22207e+07	5.61192e+07	7.85983e+07	4.07678e+07	5.85737e+07	6.30691e+07	5.06213e+07	5.8365e+07	7.33312e+07	7.25089e+07	6.565e+07	4.95822e+07	7.06427e+07	8.20078e+07	6.52243e+07
POS4278	7-Amino-4-methylcoumarin	5.926	176.071	[M+H]+	176.071	True	2.3008e+07	3.40762e+07	3.27761e+07	3.67441e+07	2.75821e+07	4.74099e+07	3.33574e+07	4.09864e+07	3.55592e+07	2.322e+07	2.11285e+07	4.49668e+07	2.79968e+07	2.63069e+07	2.01873e+07	2.3079e+07	2.69778e+07	4.85173e+07	3.16392e+07	3.3054e+07	3.77283e+07	3.29378e+07	2.85643e+07	4.14806e+07	4.08834e+07	2.89603e+07	1.94718e+07	2.14244e+07	3.04141e+07	2.53566e+07	7.12675e+07	3.62248e+07	4.02953e+07	4.15587e+07	4.88993e+07	3.94612e+07	6.48092e+07	3.62057e+07	3.72945e+07	3.30057e+07	1.84575e+07	2.01923e+07	2.67055e+07
POS4143	1,4-Cyclohexanedicarboxylic acid	11.657	173.078	[M+H]+	173.081	True	7.17645e+07	1.60264e+07	3.98338e+07	4.83524e+07	6.81649e+07	1.83098e+07	2.08351e+07	3.14684e+07	5.09452e+07	2.36823e+07	4.68651e+07	9.51759e+07	7.86841e+07	4.75136e+07	5.90297e+07	9.03549e+07	2.75708e+07	4.27762e+07	6.11336e+07	3.65548e+07	4.00554e+07	2.19136e+07	5.08898e+07	3.04415e+07	5.1481e+07	5.05656e+07	2.29118e+07	5.08715e+07	3.5249e+07	6.53244e+07	2.57202e+07	2.87046e+07	5.27228e+07	1.53469e+07	3.64189e+07	2.86479e+07	1.23209e+07	4.02576e+07	1.46262e+07	6.64277e+07	1.46734e+07	1.95016e+07	1.21349e+07
POS4496	Fusaric acid	5.202	180.102	[M+H]+	180.102	True	1.60717e+07	1.57759e+07	1.23068e+07	1.35801e+07	1.05508e+07	1.17645e+07	1.16399e+07	9.59826e+06	1.4147e+07	1.48803e+07	1.38727e+07	1.82298e+07	1.09993e+07	1.55132e+07	1.50493e+07	1.46814e+07	1.30719e+07	1.26436e+07	1.51349e+07	1.50137e+07	1.09178e+07	1.4194e+07	1.72455e+07	1.40266e+07	1.40034e+07	9360302	1.27459e+07	1.51965e+07	15245230	1.24495e+07	1.34407e+07	3.65563e+07	1.34635e+07	1.42656e+07	2.39995e+07	1.5927e+07	1.70644e+07	1.21938e+07	1.07811e+07	1.27845e+07	1.38608e+07	1.22939e+07	1.28041e+07
POS2368	Benzothiazole	11.3	136.021	[M+H]+	136.022	True	1.13796e+07	2.67386e+07	1.65942e+07	2.59594e+07	3.80257e+07	1.62448e+07	7.50351e+07	3.78843e+07	3.45727e+07	3.48809e+07	1.82633e+07	4.60624e+07	4.50593e+07	1.50287e+07	4.19235e+07	2.46965e+07	8.65981e+06	1.9051e+07	2.77051e+07	2.98824e+07	4.93566e+07	7.74521e+07	1.48903e+07	7.73075e+07	3.66684e+07	9.98789e+06	3.87713e+07	1.78592e+07	3.32376e+07	2.17722e+07	6.94876e+07	6.95804e+07	3.39062e+07	1.77643e+07	4.50171e+07	1.4095e+07	15431578	1.56717e+07	1.26723e+07	1.08804e+07	2.0203e+07	3.76958e+07	2.43416e+07
NEG7687	10-(4-Sulfophenyl)decanoic acid	8.467	327.127	[M-H]-	327.127	True	859189	585630	124895	1.77305e+07	2.23967e+07	9.53853e+06	1.22937e+06	829886	1.54476e+06	523883	228729	3.41236e+06	970484	1.57198e+06	229503	719190	867077	2.21744e+06	683002	1.27059e+06	633867	1.40189e+06	402467	1.73068e+06	1.35387e+06	1.50678e+06	4.25821e+06	2.64446e+07	3.01972e+06	2.56266e+06	3.33331e+06	1.46422e+06	1.98624e+06	957398	1.49159e+06	675162	1.57853e+06	6.79298e+06	736374	993356	1783762	1.37343e+06	1.23642e+06
POS7742	Dodecyl sulfate	5.624	265.152	[M-H]-	265.148	True	3.97215e+07	4.05781e+07	4.55346e+07	3.69789e+07	3.85105e+07	4.15312e+07	4.1003e+07	4.00927e+07	4.28028e+07	3.69533e+07	4.21389e+07	4.40134e+07	3.85859e+07	4.10918e+07	4.38679e+07	4.36456e+07	3.90674e+07	3.92464e+07	4.01127e+07	4.40858e+07	4.31954e+07	3.9899e+07	3.91107e+07	3.35466e+07	4.36997e+07	4.55035e+07	4.19543e+07	3.9539e+07	3.84439e+07	3.76704e+07	4.0625e+07	3.91218e+07	3.28642e+07	3.35659e+07	3.97183e+07	4.09607e+07	3.92453e+07	4.52834e+07	3.64455e+07	4.03839e+07	3.93428e+07	3.19949e+07	3.58469e+07
NEG9914	DHAP(O-18:0)	8.031	421.27	[M-H]-	421.272	True	1.44854e+07	1.31918e+06	2.32311e+06	5.31024e+06	1.49222e+07	7.63934e+06	2.07065e+06	2.10523e+06	5.06883e+06	7.50469e+06	4.81955e+06	1.67936e+06	7.03739e+06	6.70518e+06	7.10827e+06	1.23835e+07	4.55897e+06	3.32074e+06	1.57194e+07	4.25005e+06	2.59221e+06	6.51885e+06	8.43858e+06	1.69224e+06	2.40414e+06	2.21967e+06	3.58663e+06	3.02812e+06	8.99182e+06	2.55049e+06	4.82373e+06	3.87584e+06	2.90985e+06	2.5611e+06	1.68555e+06	2.35355e+06	2.63463e+06	4.81318e+06	3.13857e+06	1.7578e+06	4.57143e+06	2.32287e+06	1.60249e+06
POS7176	Isoleucylleucine	5.749	245.185	[M+H]+	245.186	True	1.26938e+06	5.22472e+06	5.01061e+06	2.54262e+06	5.45207e+06	1.91705e+06	1.88451e+06	5.63544e+06	6.22907e+06	996761	5.9933e+06	5.55885e+06	1.19707e+06	1.52444e+06	3.30633e+06	1.47554e+06	4.7128e+06	1.23283e+07	2.10413e+06	4.99393e+06	3.9821e+06	1.75826e+06	3.89637e+06	1.78426e+06	1.61544e+06	2.29398e+06	1.44978e+06	21438401	1.54226e+07	6.41222e+06	1.04914e+07	1.58454e+07	7.04766e+06	6.93168e+06	5.12827e+06	1.49946e+06	4.25418e+06	2.33531e+06	7.06068e+06	1.96127e+07	7.57432e+06	5.47704e+06	1.43473e+07
NEG743	Norvaline	1.062	116.067	[M-H]-	116.072	True	6.38327e+07	3.24974e+07	4.21781e+07	6.19406e+07	1.97589e+07	4.61191e+07	1.54466e+07	7.50431e+07	4.31768e+07	4.58991e+07	2.54343e+07	2.52625e+07	3.85344e+07	4.23579e+07	5.13489e+07	3.03572e+07	2.28725e+07	2.58584e+07	4.69946e+07	3.65639e+07	3.13533e+07	3.18609e+07	2.96595e+07	2.74044e+07	5.65873e+07	3.15138e+07	4.09028e+07	2.72594e+07	5.40814e+07	5.28678e+07	3.15607e+07	7.98187e+07	5.4763e+07	4.79141e+07	3.58147e+07	3.83846e+07	3.15889e+07	1.33742e+08	7.69952e+07	5.05066e+07	6.15909e+07	5.71773e+07	5.21874e+07
NEG2715	Tyrosine (Not validated)	2.206	180.06	[M-H]-	180.065	True	1.38076e+08	1.97964e+08	1.0787e+08	8.96398e+07	1.39166e+08	2.0693e+08	6.79776e+07	2.03251e+08	1.65379e+08	1.07171e+08	1.62472e+08	1.06268e+08	8.00788e+07	1.64386e+08	7.81202e+07	1.55996e+08	1.21356e+08	1.16576e+08	1.6809e+08	9.05798e+07	1.4224e+08	1.62481e+08	1.01894e+08	1.58126e+08	1.24173e+08	1.53404e+08	1.213e+08	1.2811e+08	1.58538e+08	1.25645e+08	1.19846e+08	1.60871e+08	1.63729e+08	1.62889e+08	9.72799e+07	7.636e+07	1.02568e+08	1.2971e+08	1.05051e+08	1.19745e+08	7.168e+07	8.93438e+07	1.17289e+08
POS3999	Homoarecoline	1.571	170.117	[M+H]+	170.118	True	1.30264e+07	3.96605e+06	6.56364e+06	1.45855e+07	1.49842e+07	2.86339e+07	4.17336e+06	6.80175e+06	3.14589e+07	1.58046e+07	3.0971e+07	6.38444e+06	1.30022e+07	2.78492e+07	1.5472e+07	2.00433e+07	6.17586e+07	2.52099e+07	3.77498e+06	1.77919e+07	1.12766e+07	7.45483e+06	36425455	3.75517e+06	6.11303e+06	3672619	2.23605e+07	8.89871e+06	1.49818e+08	1.15936e+07	1.40041e+07	4.68809e+06	4.33455e+06	3.01929e+06	5.20958e+06	3.40397e+06	1.53218e+07	7.77871e+06	5.42663e+06	1.17005e+07	4.46311e+06	1.14728e+07	9.06869e+06
POS2336	Carveol	5.156	135.117	[M+H-H2O]+	135.117	True	5.43966e+06	5.60277e+06	5.67763e+06	1.66584e+07	1.15413e+07	5.16929e+06	9.80051e+06	4.03345e+06	2.53944e+06	9.68671e+06	7.74251e+06	4.00643e+06	4.83544e+06	7.75543e+06	8.15621e+06	4.7046e+06	8.9092e+06	3.97628e+06	6.20341e+06	5.75185e+06	6.39677e+06	4.46233e+06	3.57217e+06	5.1447e+06	5.10607e+06	8.91846e+06	1.11014e+07	5.74025e+06	7.75795e+06	6.65162e+06	7.01718e+06	4.783e+06	1.0751e+07	9.94229e+06	7.71287e+06	4.04114e+06	6.7586e+06	8.0747e+06	9.31807e+06	8.08796e+06	5.94455e+06	2.59746e+07	2.02415e+07
POS5491	Ecgonine methyl ester	5.173	200.128	[M+H]+	200.128	True	1.44913e+07	2.25254e+07	1.54333e+07	2.48139e+07	1.09108e+07	7.42932e+06	1.16913e+07	7.16687e+06	8.25821e+06	1.33651e+07	1.01658e+07	6.61565e+06	4.18379e+06	9.91925e+06	5.98139e+06	1.33838e+07	6.01717e+06	1.0128e+07	1.66274e+07	6.53942e+06	1.6817e+07	1.28389e+07	5.08157e+06	1.12884e+07	1.28114e+07	9.63834e+06	1.29912e+07	1.05108e+07	8.41245e+06	1.02025e+07	9.34355e+06	1.09824e+07	1.18903e+07	1.18674e+07	1.19405e+07	9.45743e+06	3.80773e+06	4.08011e+06	7.30115e+06	7.00279e+06	4.90491e+06	9.40767e+06	9.29496e+06
POS4833	Ecgonine	1.264	186.113	[M+H]+	186.112	True	2.48542e+07	1.66186e+08	3.39391e+07	1.71208e+07	2.11357e+07	3.35389e+07	1.35568e+07	2.81562e+07	4.55392e+07	1.39214e+07	2.23059e+07	2.28097e+07	1.70998e+08	1.71983e+07	1.1566e+07	1.38226e+07	3.08769e+07	5.85858e+07	4.7791e+07	2.76269e+07	3.98287e+07	3.14989e+07	1.80348e+07	5.17678e+07	1.50351e+08	4.78512e+07	2.98909e+07	5.26037e+07	1.9035e+07	1.38285e+07	1.73748e+07	1.0464e+08	5.04242e+07	6.17073e+07	8.80124e+07	1.13285e+08	1.71607e+07	3.07831e+07	1.948e+07	5.31344e+07	2.03112e+07	2.90595e+07	5.09254e+07
POS9361	Stearoylethanolamide	11.738	328.32	[M+H]+	328.321	True	4.86743e+06	843599	3.42664e+06	1.46514e+06	2.75555e+06	2.34623e+06	1.4012e+06	1.38099e+06	2.09917e+06	2.08873e+06	3.70113e+06	2.91515e+06	3.37599e+06	7.31814e+06	6.84206e+06	6.32482e+06	9.29472e+06	5.35634e+06	6.13612e+06	4.04767e+06	4.26416e+06	2.81817e+06	2.56921e+06	2.74355e+06	2.89613e+06	1.2353e+06	1.78352e+06	5.70847e+06	1.98253e+06	3.58963e+06	3.13201e+06	4.37676e+06	5.55018e+06	3.71548e+06	2.44861e+06	1.40608e+06	2.66597e+06	567263	5.29954e+06	1.86123e+06	1.88381e+06	3.01499e+06	2.15473e+06
NEG3442	N,N-Dimethyl-N'-Phenylsulfamide	5.704	199.055	[M-H]-	199.055	True	4.55582e+06	4.09991e+06	4.62914e+06	6.61773e+06	1.45121e+06	6.18468e+06	2.98238e+06	2.9622e+06	3.29092e+06	3.30681e+06	2.73419e+06	1.84344e+06	4.564e+06	3.00663e+06	4.05812e+06	4.71352e+06	502210	2.25449e+06	1.61821e+06	2.73456e+06	2.8544e+06	3.17188e+06	3.0912e+06	4.27912e+06	1.93296e+06	2.11347e+06	2.52193e+06	1.62284e+06	2.08781e+06	2.92244e+06	2.51028e+06	3.89863e+06	3.21979e+06	3.85261e+06	2.4087e+06	3.31355e+06	3.08594e+06	4.95682e+06	2.64626e+06	3.41113e+06	2.84267e+06	2.77928e+07	1.23983e+07
NEG1329	Salicylic acid	5.856	137.019	[M-H]-	137.024	True	1.15329e+07	1.92208e+07	1.5305e+07	1.20138e+07	2.42306e+07	2.08893e+07	1.94869e+07	1.61855e+07	1.9114e+07	1.2191e+07	1.9266e+07	3.79489e+07	1.16516e+07	1.75758e+07	1.54559e+07	1.10658e+07	1.62066e+07	4.22301e+07	1.46668e+07	1.25246e+07	2.77842e+07	1.4224e+07	1.77048e+07	1.15042e+07	1.92716e+07	1.88651e+07	2.67743e+07	2.14472e+07	4.1411e+07	2.51799e+07	2.01004e+07	1.54743e+07	1.87381e+07	1.58625e+07	6.89203e+06	3.15158e+07	3.46357e+07	2.63641e+07	9.44728e+07	2.60123e+07	2.41102e+07	4.64315e+07	4.46178e+07
NEG828	2-Methylbenzaldehyde	6.22	119.045	[M-H]-	119.05	True	8.37173e+06	8.5342e+06	6.67268e+06	1.33729e+07	1.33353e+07	7.53873e+06	1.34168e+07	1.19227e+07	5.1855e+06	1.35731e+07	6.17746e+06	6.38562e+07	1.32731e+07	1.37732e+07	9.23037e+06	4.73157e+06	9.1967e+06	4.16884e+07	9.07361e+06	3.84604e+06	6.11161e+06	8.82767e+06	5.688e+06	1.24917e+07	9.00739e+06	5.52792e+06	7.52178e+06	5.95221e+06	1.4239e+07	1.25395e+07	6.33695e+06	3.27353e+06	4.97098e+06	7.79789e+06	2.7879e+06	4.5445e+06	3.90458e+06	4.63487e+06	6.29495e+07	7.23433e+06	6.72473e+06	8.39862e+06	9.18321e+06
POS5104	5-Hydroxyindoleacetate	4.221	192.065	[M+H]+	192.065	True	4.67658e+08	3.65921e+08	2.89369e+08	3.1951e+08	5.21016e+08	3.77146e+08	1.58032e+08	2.72503e+08	5.45031e+08	9.01495e+08	4.79489e+08	3.77424e+08	2.6572e+08	5.35139e+08	3.28486e+08	2.06055e+08	2.19275e+08	4.67733e+08	2.574e+08	3.53356e+08	4.15426e+08	1.72232e+08	2.19071e+08	1.86467e+08	2.62646e+08	3.94288e+08	2.40014e+08	1.055e+08	2.79105e+08	3.09006e+08	2.43402e+08	4.12166e+08	4.2976e+08	4.26851e+08	3.04737e+08	3.63445e+08	3.8739e+08	2.14579e+08	3.43724e+08	3.471e+08	3.05198e+08	3.45946e+08	4.34005e+08
POS6639	Traumatic acid	6.037	229.144	[M+H]+	229.143	True	9.83612e+06	3.46857e+06	1.47033e+07	1.05588e+07	1.37574e+07	2.51829e+06	2.45929e+07	3.54973e+06	3.25895e+06	3.61289e+07	4.48571e+06	4.85629e+06	6.89949e+06	1.52871e+07	1.17562e+07	9.0577e+06	1.36907e+07	7.9788e+06	1.10346e+07	3.64406e+06	3.63419e+06	8.5614e+06	9.03034e+06	1.35199e+07	1.26e+07	2.21453e+06	4.51948e+06	3.93717e+06	7.6119e+06	1.56565e+07	7.28001e+06	2.8924e+06	2.44795e+06	1.86848e+06	2.14649e+06	3.26823e+06	4.49661e+06	3.15726e+06	6.5308e+06	4.43293e+06	3.06998e+06	6.86493e+06	9.31733e+06
NEG6590	(S)-Curvularin	6.791	291.119	[M-H]-	291.124	True	2.48342e+06	296321	162936	68376.1	106360	5.63685e+06	32922.5	2.79148e+06	2.86208e+06	4.92798e+06	7.43116e+06	3.15453e+07	3.39256e+06	1.97789e+06	3.64527e+06	2.12495e+06	5.16206e+06	6.48942e+07	25509.7	2737624	1732849	163236	1.71617e+06	55192.8	100763	1.57999e+06	751628	837641	326138	75601.6	367040	1.46298e+06	2.10357e+06	2.572e+06	2.00119e+06	3.83295e+06	3.55363e+07	1.02976e+07	1.39056e+07	2.55605e+06	570378	3.55819e+06	2.9956e+06
POS14453	PC(16:0/22:6)	10.035	806.57	[M+H]+	806.569	True	3.13054e+07	1.34877e+07	2.67077e+07	2.216e+07	2.70051e+07	2.42772e+07	1.71035e+07	1.57667e+07	1.16545e+07	1.01406e+07	1.87988e+07	1.69905e+07	2.26762e+07	9.70647e+06	2.06519e+07	7.82112e+06	1.92608e+07	1.14354e+07	5.27955e+06	5.52912e+06	9.43646e+06	1.06699e+07	1.08689e+07	1.60133e+07	3.32725e+07	2.25197e+07	1.51101e+07	1.48044e+07	2.5096e+07	1.3425e+07	2.2246e+07	1.70936e+07	7.60503e+06	1.89797e+07	2.86879e+07	1.58188e+07	2.4664e+07	1.48585e+07	1.07663e+07	2.24184e+07	1.04601e+07	7.29816e+06	1.90781e+07
NEG6346	Brazilein	4.893	283.061	[M-H]-	283.061	True	5.08558e+06	5.80338e+06	8.95622e+06	1.71418e+07	3.71643e+06	5.59519e+06	1.08369e+07	4.75068e+06	4.24164e+06	9.21834e+06	4.90142e+06	3.69482e+06	1.33761e+07	1.25211e+07	1.02479e+07	7.50332e+06	6.07613e+06	5.77604e+06	3.8829e+06	2.43764e+06	4.44075e+06	5.44765e+06	9.21313e+06	1.06404e+07	1.08036e+07	3.45274e+06	5.52382e+06	3.04646e+06	3.6942e+06	6.62783e+06	5.71309e+06	3.78763e+06	3.24967e+06	3.42633e+06	4.2598e+06	5.06482e+06	5.14529e+06	9.32594e+06	5.14173e+06	5.91708e+06	7.11188e+06	6.83859e+06	5.30309e+06
NEG1264	2'-Hydroxyacetophenone	6.283	135.04	[M-H]-	135.045	True	1.91047e+07	2.08594e+07	1.73771e+07	1.87346e+07	1.73045e+07	2.03052e+07	2.03025e+07	1.93179e+07	1.91023e+07	2.04619e+07	1.77183e+07	2.51175e+07	2.14724e+07	22916737	2.24582e+07	1.87994e+07	1.90422e+07	2.49012e+07	2.05619e+07	1.89477e+07	1.65711e+07	2.21028e+07	1.89569e+07	1.73105e+07	2.00466e+07	2.22501e+07	2.69795e+07	2.04059e+07	2.51106e+07	2.06293e+07	2.3148e+07	2.38567e+07	2.15475e+07	2.17622e+07	1.64905e+07	1.52288e+07	1.97825e+07	1.4383e+07	2.17112e+07	1.94565e+07	1.8977e+07	1.62645e+07	1.89096e+07
POS973	Guaiacol	4.214	107.05	[M+H-H2O]+	107.049	True	2.02255e+08	2.79304e+08	1.73679e+08	2.01305e+08	2.40065e+08	2.58812e+08	2.10047e+08	2.30962e+08	2.66303e+08	2.16721e+08	9.03574e+07	2.62321e+08	2.28089e+08	2.08782e+08	1.8521e+08	1.808e+08	1.83763e+08	1.9276e+08	1.82312e+08	2.08358e+08	3.63967e+08	1.70218e+08	1.91371e+08	2.11714e+08	1.59453e+08	2.3747e+08	9.26544e+07	1.06185e+08	2.06964e+08	2.1111e+08	1.71925e+08	1.5629e+08	2.3139e+08	1.11671e+08	9.7803e+07	3.61857e+08	3.4294e+08	2.7362e+08	4.02437e+08	3.64117e+08	1.5551e+08	1.4566e+08	3.21596e+08
POS9024	14(Z)-Eicosenoic acid	10.537	311.294	[M+H]+	311.294	True	4.47598e+06	854706	1.64874e+06	2.62884e+06	8.67422e+06	6.93462e+06	2.44093e+06	2.71355e+06	3.08195e+06	1.85421e+06	2.29954e+06	953723	2.28116e+07	5.76532e+06	8.07271e+06	1.92352e+07	1.57453e+06	6.01928e+06	5.87142e+06	2.29274e+06	823681	1.64794e+06	5.06122e+06	602761	1.53054e+06	184819	1.42093e+06	2660791	4.0264e+06	3.20357e+06	1.52225e+06	2.39174e+06	3.63418e+06	4.68571e+06	761848	1.81488e+06	2.5746e+06	1.54941e+06	2.34883e+06	2.05214e+06	2.06875e+06	6.37782e+06	1.00086e+06
POS728	Cyclohexylamine	3.445	100.113	[M+H]+	100.112	True	5.5042e+06	2.45484e+07	2.2498e+07	2.57905e+07	1.82525e+07	1.86042e+07	1.65973e+07	2.44297e+07	3.94744e+07	3.03853e+07	1.58852e+07	4.02803e+07	39625021	1.13692e+07	2.17243e+07	1.09013e+07	1.63053e+07	1.4336e+07	4.20774e+06	7.40035e+06	6.49716e+06	2.18245e+07	1.23742e+07	2.87764e+07	1.19945e+07	4.3e+07	3.40725e+07	1.02284e+07	2.90561e+07	4.07082e+06	1.57641e+07	1.74423e+07	6.43333e+06	3.27101e+06	1.46015e+07	2.57358e+07	1.46757e+07	8.4104e+06	2.02745e+07	7.91376e+06	2.05708e+07	2.05712e+07	1.28998e+07
POS4540	Nicotinuric acid	5.436	181.061	[M+H]+	181.061	True	8.67497e+06	5.25117e+06	6.76455e+06	1.10964e+07	1.4655e+07	7.0218e+06	1.12319e+07	5.01463e+06	9.53578e+06	2.04046e+07	6.48338e+06	2.14955e+06	6.76917e+06	1.38281e+07	1.00284e+07	1.17458e+07	1.06708e+07	5.39341e+06	8.73124e+06	9.07545e+06	8.94547e+06	5.4088e+06	8.63484e+06	9.37225e+06	8.60385e+06	8.75206e+06	6.71554e+06	8.33588e+06	9.81768e+06	1.40499e+07	1.16564e+07	6.39905e+06	1.18945e+07	1.05948e+07	1.19109e+07	8.14326e+06	2.20964e+06	1.46601e+07	9.3964e+06	5.90616e+06	8.68066e+06	4.51741e+06	3.80408e+06
POS5263	Tetraethylene glycol	5.056	195.123	[M+H]+	195.123	True	7.34176e+07	9.30512e+07	9.18836e+07	9.17266e+07	8.952e+07	7.40017e+07	8.8071e+07	4.94007e+07	8.14877e+07	9.32458e+07	6.78243e+07	6.31941e+07	7.11638e+07	6.90678e+07	6.46457e+07	1.02111e+08	9.63906e+07	5.68132e+07	6.34377e+07	8.56742e+07	7.66105e+07	6.69175e+07	1.04025e+08	8.89637e+07	8.78787e+07	6.89376e+07	1.15237e+08	8.13044e+07	1.21121e+08	1.47575e+08	6.19192e+07	7.02138e+07	7.06121e+07	6.43856e+07	5.68682e+07	5.60431e+07	4.80193e+07	8.31056e+07	1.12191e+08	4.55848e+07	6.199e+07	7.4772e+07	8.14434e+07
POS3815	Ephedrine	5.19	166.122	[M+H]+	166.123	True	8.4711e+06	1.17649e+07	2.33729e+07	1.29198e+07	1.44204e+07	2.33886e+07	1.88762e+07	1.41032e+07	7.19154e+06	2.17437e+07	9.469e+06	5.18489e+06	2.2624e+07	1.55365e+07	1.29737e+07	2.70579e+07	3.43763e+06	5.61568e+06	1.02215e+07	5.57045e+06	9.55323e+06	1.65658e+07	2.59934e+07	1.29817e+07	1.19366e+07	1.15247e+07	3.09032e+07	2.18263e+07	1.12057e+07	2.88584e+07	1.52594e+07	1.51034e+07	9.44228e+06	9.78295e+06	8.87767e+06	4.71235e+06	9.54383e+06	1.91766e+07	4.90884e+06	6.18731e+06	4.2674e+06	5.63788e+06	6.45084e+06
POS9408	Dihydroceramide	8.292	330.3	[M+H]+	330.301	True	2.164e+07	3.27464e+06	1.3064e+07	1.48259e+07	1.60175e+07	8.08156e+06	4.90041e+06	4.71628e+06	1.03657e+07	6.64915e+06	7.48195e+06	4.89535e+06	2.69319e+07	2.42372e+07	2.92117e+07	3.63256e+07	4.36943e+06	3.6709e+06	7.6141e+06	5.51379e+06	2.72168e+06	6.27656e+06	1.72729e+07	5.4824e+06	1.90653e+06	2.12114e+06	4.48336e+06	2.33475e+06	3.3078e+06	8.74473e+06	3.73555e+06	1.51823e+07	1.3503e+07	1.34666e+07	3.59222e+06	4.96458e+06	7.32666e+06	4.19274e+06	5.08655e+06	1.3284e+07	1.08974e+07	6.80437e+06	2.76927e+06
NEG1346	4-Nitrophenol	6.951	138.015	[M-H]-	138.02	True	2.52744e+07	2.41289e+07	1.81592e+07	2.10685e+07	2.38569e+07	2.50405e+07	1.89016e+07	2.87097e+07	2.356e+07	2.70884e+07	2.23117e+07	2.13935e+07	2.47999e+07	2.23023e+07	2.15383e+07	2.29011e+07	2.61146e+07	2.33688e+07	2.0732e+07	2.01872e+07	2.38583e+07	2.21487e+07	1.6179e+07	1.90097e+07	2.12754e+07	2.40464e+07	2.0209e+07	1.95236e+07	1.94408e+07	1.76753e+07	2.04394e+07	2.07141e+07	1.70039e+07	1.87731e+07	1.55405e+07	3.04439e+07	3.37741e+07	4.27185e+07	3.12897e+07	3.90209e+07	3.83472e+07	2.95908e+07	2.76306e+07
POS9782	Cembratetraene-16,2:19,6-diolide	6.685	351.154	[M+Na]+	351.157	True	1.82701e+07	4.03522e+06	1.82006e+07	3.82377e+07	1.4819e+06	2.68355e+06	5.99111e+06	3.39277e+06	1.64603e+06	991925	1.94911e+06	100585	1.94777e+07	1.07323e+07	3.05188e+07	2.66641e+07	7.98178e+06	3.31575e+06	6.53671e+06	936397	1.53772e+06	5.55313e+06	8.47002e+06	1.47728e+07	1.65367e+06	2.11129e+06	3.25002e+06	2.06517e+06	4.31726e+06	2.74187e+06	2.50474e+06	4.6335e+06	6.80176e+06	7643426	627169	2.52102e+06	2.12022e+06	1.65543e+07	4.93567e+06	2.78334e+06	1.18083e+06	2.38326e+07	1.86743e+07
NEG2099	p-Coumaric acid	6.534	163.034	[M-H]-	163.04	True	4.24426e+06	2.4764e+06	2.09928e+06	2.85433e+06	6.06413e+06	7.5398e+06	3.51958e+06	6.1646e+06	5.52276e+06	4.941e+06	7.65266e+06	1.27571e+07	4.57553e+06	4.70517e+06	3.59814e+06	2.16728e+06	3.89336e+06	1.36795e+07	2.82408e+06	3.88638e+06	9.94658e+06	1.98811e+06	3.61666e+06	3.51083e+06	3.15795e+06	3.78545e+06	3.19197e+06	3.01025e+06	5.40899e+06	4.89356e+06	2.95773e+06	2.8498e+06	2.90473e+06	3.64864e+06	3.10862e+06	1.17682e+07	1.0388e+07	1.01305e+07	6.27731e+07	6.26835e+06	6.02704e+06	9.70691e+06	1.04234e+07
POS4965	3-(Octyloxy)propanamine	7.54	188.201	[M+H]+	188.201	True	1.82169e+06	1.1492e+06	1.66569e+06	3.86882e+06	1.7679e+06	1.75682e+06	2.87668e+06	1.78234e+06	2.35453e+06	2.19438e+06	1.59719e+06	6.80282e+06	1.75486e+06	2.56183e+06	5.22278e+06	7.73579e+06	2.42478e+06	7.24407e+06	3.73687e+06	2.46991e+06	4.93964e+06	1.14884e+06	1.24821e+06	2.32734e+07	1.14996e+06	9.84852e+06	751378	894797	703353	923150	467345	2.66844e+06	3.43531e+06	3.24908e+06	4.94241e+06	5.0941e+06	2.92797e+06	4.22507e+06	3.728e+06	4.21057e+06	865966	2.76927e+06	2.7097e+06
POS8874	8,8-Dimethyl-2-phenyl-4H,8H-benzo[1,2-b:3,4-b']dipyran-4-one	4.868	305.121	[M+H]+	305.117	True	1.40949e+07	3.36778e+06	3.48978e+06	1.56079e+07	3.04694e+07	1.46485e+07	5.06394e+06	6.57817e+06	2.21214e+07	2.91738e+07	1.04128e+07	8.28067e+06	8.07213e+06	2.65232e+07	2.41766e+07	1.92672e+07	1.20877e+07	2.25493e+07	2.31489e+07	1.00517e+07	6.59368e+06	9.01049e+06	1.14057e+07	5.70082e+06	8.02031e+06	4.89204e+06	7.13925e+06	3.00149e+06	1.11451e+07	4.21711e+06	5.68496e+06	9.92932e+06	7.12808e+06	6.70785e+06	3.13611e+06	1.6118e+07	1.43629e+07	2.37915e+07	1.75399e+07	6.176e+06	7.98796e+06	4.77658e+06	6.92222e+06
POS7351	Diphenyl phosphate	5.572	251.048	[M+H]+	251.047	True	1.95818e+07	2.2662e+07	2.22119e+07	3.08952e+07	92047693	5.85665e+07	6.14388e+06	2.32337e+07	3.62384e+07	3.49016e+07	2.13485e+07	6.98036e+07	1.51362e+07	4.34078e+07	1.04428e+07	1.28748e+07	1.9298e+07	8.7153e+07	2.10231e+07	2.51559e+07	2.95386e+07	2.40449e+07	1.29247e+07	9.10837e+06	1.17357e+07	2.0668e+07	2.8521e+07	2.86017e+07	4.507e+07	6.92705e+06	2.43059e+07	2.75679e+07	3.38385e+07	3.4409e+07	9.862e+06	2.73209e+07	3.93879e+07	3.14996e+07	1.29178e+07	2.87809e+07	1.58512e+07	1.59593e+07	1.76602e+07
NEG7274	6-(4-Sulfophenyl)nonanoic acid	7.921	313.111	[M-H]-	313.112	True	3.44888e+07	1.27307e+07	4.38747e+07	4.58042e+07	1.05937e+08	1.12741e+07	1.01547e+07	1.47488e+07	6.72686e+06	2.96371e+06	1.05842e+07	5.76812e+06	3.1702e+07	2.45938e+07	4.69784e+07	3.18068e+07	1.23241e+07	9.34433e+06	1.45379e+07	1.08758e+07	8.24286e+06	2.08172e+07	2.06136e+07	3.38638e+07	1.02258e+07	1.10764e+07	1.69401e+07	1.42787e+08	1.23794e+07	8.55095e+06	9.76662e+06	1.94686e+07	2.12432e+07	2.06235e+07	6.70475e+06	1.56663e+07	8.85531e+06	4.96708e+07	1.12054e+07	1.62192e+07	9.95426e+06	5.80887e+07	5.06442e+07
NEG7275	2-Hydroxyenterolactone	7.776	313.112	[M-H]-	313.108	True	1.62398e+07	1.14018e+07	1.93647e+07	8.29824e+07	9.36305e+07	4.82683e+07	1.15523e+07	1.53245e+07	1.65628e+07	1.03615e+07	8806690	4.02644e+07	1.91744e+07	2.60467e+07	2.32047e+07	2.21793e+07	1.1794e+07	2.5072e+07	1.10044e+07	2.33486e+07	9.71168e+06	1.43737e+07	1.26671e+07	2.72556e+07	1.82e+07	1.28013e+07	2.14796e+07	1.28248e+08	2.51803e+07	2.18608e+07	2.14857e+07	1.52667e+07	2.96488e+07	2.7156e+07	1.49016e+07	1.21718e+07	1.50737e+07	5.18477e+07	1.43927e+07	2.20058e+07	1.7462e+07	2.5488e+07	2.40464e+07
POS9730	3-hydroxy-6,6-dimethyl-2-(3,4,5-trimethoxyphenyl)-3,5,6,7-tetrahydrobenzimidaz ol-4-one	6.125	347.16	[M+H]+	347.16	True	6.09739e+06	1.98567e+06	6.66339e+06	8.6511e+06	176611	1.06747e+06	2.49633e+06	1.50912e+06	867747	484587	1.49831e+06	334343	6.13877e+06	5.23522e+06	7.52158e+06	6.57541e+06	2.32151e+06	2.15956e+06	3.84372e+06	953700	692384	3.71406e+06	3.57833e+06	5.93647e+06	1.39375e+06	1.16569e+06	2.00571e+06	1.05588e+06	2.96992e+06	1.37968e+06	2.87392e+06	1.44994e+06	3.17069e+06	3.1864e+06	1.10367e+06	1.75723e+06	1.2936e+06	5.79486e+06	3.17784e+06	1.21983e+06	919869	1.0337e+07	8.16687e+06
NEG6659	Cinchonidine	8.525	293.168	[M-H]-	293.166	True	1.86434e+07	1.32758e+07	1.395e+07	1.44037e+07	1.69727e+07	1.7132e+07	1.59528e+07	1.28945e+07	1.62574e+07	1.40328e+07	1.247e+07	8.96077e+06	2.37093e+07	1.67114e+07	1.66338e+07	1.55492e+07	1.20228e+07	1.04872e+07	1.11336e+07	1.14174e+07	1.16221e+07	1.5023e+07	1.0928e+07	1.13242e+07	1.23742e+07	1.16985e+07	1.5016e+07	1.47351e+07	1.47165e+07	1.96307e+07	2.62771e+07	1.8941e+07	8.27725e+06	7.33914e+06	1.28282e+07	1.09335e+07	8.88363e+06	1.33102e+07	1.32e+07	8.12456e+06	1.28205e+07	1.50761e+07	1.74354e+07
POS9051	2-[[(E)-hexadec-2-enoyl]amino]acetic acid	10.076	312.253	[M+H]+	312.253	True	8.30504e+06	501814	1.02445e+07	9.83449e+06	7.84511e+06	2.02714e+06	1.56804e+06	201183	1.45428e+06	9.05307e+06	1.2086e+06	577565	1.58028e+06	1.32061e+06	1.43025e+07	2.05922e+06	1.79201e+06	2.66577e+06	3.43749e+06	1.52274e+06	293216	1.04989e+07	9.26346e+06	7.17469e+06	359939	221324	4.4187e+06	1.00851e+06	1.90904e+06	2.3074e+06	1.69058e+06	189790	1.54915e+06	1482347	1.4046e+06	723816	1.06867e+06	220965	848227	759935	815807	4.6425e+06	829553
POS6526	Vitamin K1	7.857	226.18	[M+2H]+	226.182	True	3.51485e+07	1.98514e+07	1.65424e+07	1.79713e+07	2.2155e+07	3.31765e+07	1.9572e+07	1.64002e+07	2.76359e+07	1.94046e+07	1.82172e+07	2.39167e+07	1.90142e+07	1.8552e+07	1.45638e+07	2.29984e+07	2.3647e+07	2.16195e+07	1.94391e+07	2.60446e+07	1.62527e+07	3.28984e+07	1.63858e+07	2.23065e+07	2.03419e+07	3.9908e+07	2.87048e+07	5.83862e+07	6.54295e+07	3.75866e+07	4.8551e+07	4.46428e+07	1.72885e+07	1.7702e+07	3.38877e+07	2.17318e+07	2.07432e+07	1.61725e+07	5.25287e+07	2.15365e+07	2.37377e+07	2.11495e+07	1.42877e+07
POS6988	Marcanine A	5.972	240.068	[M+Na]+	240.066	True	248274	1.14664e+07	113254	314590	2.7544e+06	2.6254e+06	1.10913e+06	6.40356e+06	5.50154e+06	994449	5.14923e+06	1.58555e+07	907073	216.075	216.075	216.075	216.075	1.31657e+07	175219	2.43028e+06	2.41295e+07	2.60981e+06	451656	1.32293e+06	117883	6.47692e+06	115138	1.74429e+06	649405	216.075	40229	9.41614e+06	7.78363e+06	6.99524e+06	3.4254e+06	2.14423e+07	1.59819e+07	2.52617e+06	1.90054e+07	2.66117e+07	5.84055e+06	6.78246e+06	1.40845e+07
POS5766	Diethylpropion	4.809	206.152	[M+H]+	206.154	True	2.96638e+06	3.70835e+06	2.04751e+06	1.15479e+07	1.16827e+07	7.48963e+06	5.6354e+06	3.38416e+06	3.24734e+06	4.42453e+06	2.59649e+06	5.46376e+06	1.63513e+06	2.89457e+06	2.89747e+06	1.745e+06	3.20723e+06	5.51755e+06	3.38479e+06	3.25751e+06	2.73493e+06	3.84848e+06	3.43163e+06	2.95602e+06	3.02532e+06	2.16168e+06	8.21193e+06	2.4564e+07	7.94757e+06	6.82398e+06	7.4593e+06	2.81169e+06	5.84244e+06	4.95532e+06	7.00304e+06	3.60537e+06	7.16e+06	5.85103e+06	1.08045e+07	1.71454e+07	5.18744e+06	6.80128e+06	1.01973e+07
NEG8731	Cortolone	9.994	365.228	[M-H]-	365.233	True	3.49034e+07	684833	551511	2.15319e+06	1.87393e+06	5.38491e+06	4.38126e+06	2.42191e+06	7091248	4.46859e+06	1.20946e+07	459654	8.27489e+06	1.72148e+06	1.12821e+07	4.26556e+06	2.91043e+06	4.20631e+06	8.71318e+06	3.99099e+06	3.99134e+06	3.7887e+06	614214	1.17917e+06	1.45284e+07	4.0988e+06	850644	248266	3.27019e+06	1.56719e+06	334380	1.35526e+07	3.13463e+06	2.35872e+06	1.47434e+06	9.14164e+06	8.77109e+06	5.09886e+06	7.52347e+06	2.59339e+06	832999	3.5392e+06	3.81997e+06
POS5575	Thiabendazole	5.688	202.047	[M+H]+	202.043	True	1.82406e+07	8.58184e+06	1.52584e+07	2.05648e+07	9.68185e+07	4.94676e+07	3.2797e+07	2.24195e+07	3.46933e+07	4.22352e+07	4.12268e+07	1.23899e+08	2.17019e+07	3.69036e+07	4.74823e+07	4.0776e+07	4.59441e+07	2.05349e+08	2.34908e+07	1.92494e+07	4.53295e+07	1.92766e+07	3.09611e+07	1.87179e+07	3.7683e+07	1.41387e+07	1.11496e+07	7.79891e+06	2.38545e+07	1.35483e+07	1.06751e+07	1.63912e+07	1.24302e+07	1.52122e+07	1.51303e+07	6.02014e+07	3.10518e+08	7.08006e+07	1.69366e+08	3.40812e+07	9.72768e+06	1.38405e+07	1.15428e+07
POS3423	2-(Methylsulfonyl)pyridine	4.984	158.027	[M+H-H2O]+	158.027	True	1.09556e+07	2.42465e+06	1.02671e+07	8.37864e+06	1.76114e+07	11052015	7.53818e+06	1.25668e+06	5.98549e+06	1.58542e+07	7.50125e+06	2.31402e+06	1.61644e+07	1.57661e+07	2.07577e+07	5.0096e+06	1.21305e+07	5.49934e+06	1.44703e+07	4.67346e+06	1.64705e+06	7.3784e+06	1.08638e+07	5.36881e+06	3.70685e+06	3.13639e+06	4.45959e+06	4.20301e+06	2.2809e+06	1.03221e+07	5.73081e+06	3.05459e+06	2.85799e+06	2.77725e+06	91951.4	3.16183e+06	5.55191e+06	7.70528e+06	9.30001e+06	5.20755e+06	2.57537e+06	4.02651e+06	1.15761e+06
NEG5868	4'-Hydroxy-4-methoxy-2'-methylchalcone	8.773	267.107	[M-H]-	267.103	True	8.01158e+06	8.85414e+06	4.63085e+06	9.36601e+07	190088210	5.93444e+07	6.50293e+06	1.51294e+07	3.23865e+07	1.71248e+07	1.02389e+07	3.73794e+07	1.00065e+07	1.859e+07	1.14119e+07	1.63464e+07	1.25202e+07	4.06456e+07	1.33636e+07	2.32757e+07	8.25246e+06	1.02266e+07	7.90978e+06	5.11841e+06	1.43522e+07	1.01028e+07	1.3128e+07	6.61382e+07	8.24046e+06	7.48644e+06	5.53362e+06	1.35772e+07	2.79528e+07	2.24853e+07	1.03731e+07	1.26827e+07	1.5808e+07	5.66416e+07	1.15286e+07	1.78588e+07	1.71577e+07	1.32085e+07	1.25976e+07
POS6316	Hydrocotarnine	5.868	222.112	[M+H]+	222.112	True	73114785	7.14063e+07	7.98671e+07	7.08377e+07	8.54465e+07	8.84325e+07	7.68162e+07	7.6657e+07	7.04432e+07	8.64325e+07	8.1947e+07	7.99572e+07	7.83526e+07	8.68547e+07	1.01817e+08	1.00829e+08	7.97723e+07	1.14663e+08	1.04186e+08	1.02389e+08	1.04007e+08	1.12364e+08	9.98661e+07	8.8125e+07	88451282	8.95399e+07	8.76885e+07	1.01269e+08	7.24292e+07	8.9745e+07	1.03079e+08	9.13624e+07	9.66516e+07	9.29252e+07	1.04913e+08	9.01991e+07	8.53506e+07	5.75144e+07	9.31197e+07	8.48523e+07	7.26144e+07	6.78048e+07	7.39627e+07
POS4757	Umbelliferone	0.756	185.023	[M+Na]+	185.021	True	5.93803e+07	6.43399e+07	6.32445e+07	5.58571e+07	5.53704e+07	6.61326e+07	6.70043e+07	7.06643e+07	7.43638e+07	6.37875e+07	6.53465e+07	8.22959e+07	7.52167e+07	6.72536e+07	8.25245e+07	7.89432e+07	6.84083e+07	6.6975e+07	7.73774e+07	8.21651e+07	7.35324e+07	7.50667e+07	6.45854e+07	5.94992e+07	7.37811e+07	8.06891e+07	7.10065e+07	6.98229e+07	7.75826e+07	7.17795e+07	7.54977e+07	7.63876e+07	7.65372e+07	8.8171e+07	6.62996e+07	6.10181e+07	8.19421e+07	6.24021e+07	5.98271e+07	8.29008e+07	6.72785e+07	7.23333e+07	7.19364e+07
NEG3597	4-Hydroxy-2-chlorobiphenyl	7.925	203.029	[M-H]-	203.027	True	9.37439e+06	7.57552e+06	3.79335e+06	1.36092e+06	5.40473e+06	5.52738e+06	1.00242e+06	3.83926e+06	3.24109e+06	6.07544e+06	5.09255e+06	5.59112e+06	3.73591e+06	3.08554e+06	5.61305e+06	2.33625e+06	3.39098e+06	1.0695e+07	1.92533e+06	4.48252e+06	5.50205e+06	1.1225e+06	7.05386e+06	1.06933e+06	5.83716e+06	1.72938e+06	7.34767e+06	1.34423e+06	6.55995e+06	5.73035e+06	1.97305e+06	5.97033e+06	5.15472e+06	5310045	2.80733e+06	6.16399e+06	6.26777e+06	6.6802e+06	8.1324e+06	2.99473e+06	3.8313e+06	5.94589e+06	5.79244e+06
NEG3817	2-Ethyl-1-hexanol sulfate	5.158	209.087	[M-H]-	209.085	True	1.18558e+06	927543	862748	1.66122e+06	2.98459e+06	3.30986e+06	1.93733e+06	2.13054e+06	1.62979e+06	2.03926e+06	1.54264e+06	1.03742e+06	1.7021e+06	2.01091e+06	2.09256e+06	2.85096e+06	1.26237e+06	221243	3.59352e+06	1.21326e+06	1.22888e+06	1.17714e+06	1.45333e+06	1.71138e+06	1.19423e+06	898114	1.87867e+06	2.68622e+06	2.19762e+06	3.07822e+06	1.75144e+06	2.31608e+06	1.32988e+07	1.17201e+07	6.37504e+06	757273	8.97689e+06	1.22223e+06	4.54657e+06	4.05499e+06	3.33743e+06	1.33464e+06	1.19717e+06
POS6890	Alanylphenylalanine	7.337	237.123	[M+H]+	237.123	True	448841	216.075	484935	9.621e+06	5.02348e+06	2.86401e+06	707111	529829	1.10885e+06	96870.8	494235	1.65536e+06	888229	2.47379e+06	772230	951041	1.47139e+06	1.431e+06	622756	897709	599603	518324	508024	2.63658e+06	2.29262e+06	905554	1.8563e+06	9.64513e+06	3.36479e+06	3.33612e+06	4.32591e+06	776531	2.33646e+06	1.19134e+06	855291	601639	563637	4.98651e+06	984812	911788	734631	456540	757873
POS4084	N-Butyrylhomoserine lactone	1.523	172.097	[M+H]+	172.097	True	2.49459e+07	2.41302e+07	2.21894e+07	1.35313e+07	3.36866e+07	1.73713e+07	2.28214e+07	2.89742e+07	7.43396e+07	4.61317e+07	4.50816e+07	1.13862e+08	2.30154e+07	5.51502e+07	7.26653e+07	5.35692e+07	4.36964e+07	1.8736e+08	1.75978e+07	2.92768e+07	6.76451e+07	3.33471e+07	5.37898e+07	1.1157e+07	6.52967e+07	6.01431e+07	2.52079e+07	5.92832e+06	3.66033e+07	2.09171e+07	3.6627e+07	2.42884e+07	8.15503e+06	8.45555e+06	1.60405e+07	6.24367e+07	9.23931e+07	4.15122e+07	4.71602e+07	2.94654e+07	1.67935e+07	5.2956e+07	6.83275e+07
POS11966	1-acyl-PAF	9.233	538.351	[M+H]+	538.35	True	9.01571e+06	3.0639e+06	1.79481e+06	7.3179e+06	1.5779e+07	9.00575e+06	4.095e+06	5.81222e+06	1.15734e+07	4.41075e+06	1.06861e+07	4.28434e+06	9.60655e+06	1.33803e+07	1.6394e+07	1.54081e+07	1.17083e+07	7.73878e+06	2.1512e+07	6.42495e+06	2.15524e+06	6.36562e+06	6.02532e+06	1.21039e+07	9.21941e+06	4.13057e+06	8.68982e+06	2.9266e+06	1.20847e+07	1.72649e+07	1.37712e+07	2.69526e+06	6.13937e+06	5.54747e+06	1.10406e+06	7.92006e+06	5.42186e+06	7.79887e+06	5.84095e+06	3.39135e+06	5.73903e+06	228797	216.075
NEG9440	Altersetin	10.345	398.231	[M-H]-	398.234	True	440560	86394.5	323274	767067	1.20083e+06	724707	204367	316618	325748	214198	660755	233755	1.00229e+06	1.15204e+06	1.14846e+06	1.21205e+06	285479	545624	596229	545333	77245.6	1.28677e+06	460305	204055	1.51726e+06	370592	923883	617263	3.00677e+06	439774	1.22142e+06	121856	295701	398578	192964	176838	264125	187882	159784	152245	257327	64043.7	30199.2
POS398	Lactic acid	4.485	91.0396	[M+H]+	91.039	True	1.41002e+08	1.28239e+08	1.41293e+08	1.1614e+08	1.28614e+08	1.33473e+08	1.51784e+08	1.24748e+08	1.53383e+08	1.3378e+08	1.19231e+08	8.3989e+07	1.6562e+08	1.47564e+08	1.52974e+08	1.47925e+08	1.16538e+08	1.36173e+08	1.59735e+08	1.72238e+08	1.43935e+08	1.44902e+08	1.34888e+08	1.32841e+08	1.57934e+08	1.67269e+08	1.82434e+08	1.50403e+08	1.64223e+08	1.61245e+08	1.47672e+08	1.48493e+08	1.63415e+08	1.38835e+08	1.49768e+08	1.40918e+08	1.54293e+08	1.14623e+08	1.09435e+08	1.53112e+08	1.39734e+08	1.35732e+08	1.53689e+08
NEG4412	6-benzyl-4-oxo-1,4-dihydropyridine-3-carboxamide	6.394	227.086	[M-H]-	227.083	True	1.5227e+06	510244	322183	3.97231e+06	843158	741061	2.26708e+06	762339	385485	513617	388706	438852	1.38676e+06	1.65189e+06	315008	202127	947839	176919	105402	159258	296668	1.18939e+06	705973	1.91317e+06	2.5389e+06	487074	1.55783e+06	537158	2.63969e+06	2.56395e+06	2.2275e+06	255312	1.77323e+06	1.47586e+06	789731	1.21928e+06	998980	557730	504950	1.57033e+06	720247	2.95243e+07	6.68228e+06
NEG9770	CHEMBL1616521	7.672	413.19	[M-H]-	413.187	True	1.11809e+06	94215.2	252356	57791.7	1.01828e+07	674711	1.5469e+07	148383	86113.1	110382	166749	205430	8.26659e+06	115033	4.21473e+06	8.68951e+06	55071.9	434259	6.52851e+06	380911	103736	1.0723e+06	1.37131e+06	4.85603e+06	3.70431e+06	920310	433337	7.79333e+06	793719	1.22201e+06	1.19554e+07	91645.5	135823	106836	37100.5	45905.2	118932	492232	181795	132031	42851.9	391017	24406.5
NEG2030	Sorbose	0.925	161.04	[M-H2O-H]-	161.045	True	7.73489e+07	1.4245e+08	5.51832e+07	7.14762e+07	4.62766e+07	1.1775e+08	8.41635e+07	2.24551e+08	1.19906e+08	8.64994e+07	1.00505e+08	7.60653e+07	7.5276e+07	7.93402e+07	6.87705e+07	6.55412e+07	8.88701e+07	9.21742e+07	7.2505e+07	7.36292e+07	8.63861e+07	8.12153e+07	7.83237e+07	9.08652e+07	7.67866e+07	1.74767e+08	1.45568e+08	7.32596e+07	1.05923e+08	8.02756e+07	1.15435e+08	1.16192e+08	9.45785e+07	1.1141e+08	7.61503e+07	2.09328e+08	1.03237e+08	2.74101e+08	2.31251e+08	1.9917e+08	2.26191e+08	3.29892e+08	4.06879e+08
POS7240	Isoleucylaspartate	5.064	247.129	[M+H]+	247.129	True	1.6881e+06	2.25268e+06	1.89963e+06	1.32444e+07	4.90765e+06	4.48015e+06	2.09281e+06	1.5202e+06	2.66499e+06	2.86417e+06	1.28135e+06	2.98212e+06	2.05896e+06	2.46193e+06	2.53584e+06	1.03916e+06	2.62048e+06	2.80135e+06	2.58701e+06	2.25442e+06	1.96253e+06	3.55975e+06	2.38381e+06	2.31973e+06	2.50548e+06	1.45765e+06	3.14127e+06	1.3448e+07	3.74563e+06	3.45271e+06	7.66082e+06	1.49138e+06	2.56081e+06	1.94042e+06	4.86009e+06	2.41852e+06	2.84926e+06	8.46042e+06	3.36906e+06	2.56359e+06	2.54704e+06	3.20652e+06	2.83936e+06
POS1022	3-Pyridinecarboxaldehyde	5.832	108.045	[M+H-H2O]+	108.044	True	5.81238e+06	1.07123e+07	6.09229e+06	6.36847e+06	3.33695e+06	8.72736e+06	5.38101e+06	8.48019e+06	8.10136e+06	5.16613e+06	7.06856e+06	9.01497e+06	4.535e+06	6.20917e+06	8.02831e+06	7.86397e+06	2.2288e+07	1.72654e+07	7.04048e+06	1.01462e+07	5.33859e+06	5.20912e+06	1.18942e+07	1.11454e+07	8.67423e+06	5.61476e+06	1.00052e+07	1.11347e+07	6.6829e+06	3.74733e+06	1.21478e+07	1.11626e+07	3.99624e+06	5.38655e+06	6.43539e+06	6.63286e+06	9.13145e+06	8.59435e+06	4.98617e+07	7.75553e+06	1.01327e+07	1.19942e+07	6.40074e+06
NEG8474	Pentoxazone	5.114	354.073	[M-H]-	354.073	True	1.46791e+07	6.86703e+07	7.48043e+06	6.23706e+06	6.96227e+06	1.48032e+08	6.16058e+06	1.07966e+08	1.32207e+08	8.99586e+06	7.60869e+07	3.84821e+08	3.77575e+06	5.67802e+06	6.80211e+06	8.90985e+06	1.23937e+07	3.65369e+08	1.21858e+07	1.8918e+08	1.09267e+08	1.29954e+07	9.96334e+06	8.08613e+06	1.88147e+07	2.04051e+08	7.03299e+06	1.58563e+07	7.22362e+06	5.03568e+06	1.2015e+07	1.44744e+08	1.69188e+08	1.7085e+08	9.50286e+07	1.26767e+08	6.72651e+08	1.92204e+08	1.88949e+08	1.30592e+08	1.20826e+08	4.81466e+07	7.11946e+07
POS9729	Bavachin	6.028	347.124	[M+Na]+	347.125	True	672288	738397	467199	9.22403e+06	1.00837e+07	4.67785e+06	4.09914e+06	1.37249e+06	1.77257e+06	1.69727e+06	885592	2.87761e+06	2.21806e+06	3.94652e+06	2.83178e+06	2.14726e+06	3.59255e+06	2.46529e+06	1.10026e+06	1.53842e+06	820659	1.78046e+06	1.15584e+06	5.13568e+06	7.90936e+06	957956	2065652	1.79589e+07	8.29361e+06	6994128	1.27674e+07	994432	2.76844e+06	2.52805e+06	1.90545e+06	304807	1.29594e+06	2.84744e+06	1.11132e+06	1.01649e+06	424927	945985	601236
NEG409	2-Methyl-3-oxopropanoic acid	1.258	101.02	[M-H]-	101.024	True	3.43848e+07	3.33127e+07	2.82639e+07	5.13369e+07	4.19121e+07	5.75258e+07	5.17209e+07	6.51926e+07	7.1332e+07	5.72913e+07	7.64402e+07	6.37137e+07	6.73542e+07	4.99055e+07	4.50783e+07	4.97286e+07	5.19659e+07	5.76425e+07	5.05913e+07	4.87183e+07	4.32365e+07	4.86047e+07	4.3293e+07	5.183e+07	4.79888e+07	5.51559e+07	5.11279e+07	6.49451e+07	8.8885e+07	7.18646e+07	6.91066e+07	5.64069e+07	5.17878e+07	6.04757e+07	4.25017e+07	5.19513e+07	4.94269e+07	6.75988e+07	5.23066e+07	5.37851e+07	5.31679e+07	5.26275e+07	5.60449e+07
NEG912	3-Hydroxyanisole	7.095	123.04	[M-H]-	123.045	True	208452	247479	105084	168573	1.07657e+07	7.60562e+06	1.10967e+06	7.55505e+06	3.04628e+06	2.66288e+06	4.09507e+06	2.69892e+06	1.73725e+06	3.25128e+06	2.12082e+06	2.40529e+06	4.42682e+06	3.96677e+06	4.05959e+06	4.70444e+06	3.26755e+06	5.20064e+06	7.6543e+06	4.84738e+06	5.92131e+06	2.85388e+06	6.61863e+06	4.46826e+06	4.83366e+07	1.55996e+07	1.51066e+07	1.04359e+06	601421	685146	3.33918e+06	2.87362e+06	3.81243e+06	5.10039e+06	6.87436e+06	1.25211e+06	2.27007e+07	747416	611268
NEG8766	Methoxyfenozide	7.682	367.207	[M-H]-	367.203	True	2.32151e+08	4.83555e+07	1.05476e+08	1.63126e+08	2.68474e+08	8.00496e+07	7.56886e+07	2.26267e+07	1.10038e+08	1.51806e+08	9.17238e+07	1.08067e+07	4.85974e+07	2.6073e+08	1.94206e+08	1.90864e+08	1.78991e+08	5.84594e+07	2.84026e+08	1.19909e+08	3.11146e+07	1.33605e+08	1.63088e+08	7.58686e+07	1.64716e+08	9.28349e+07	1.20741e+08	6.67367e+07	9.20622e+07	8.27641e+07	4.32487e+07	5.82465e+07	6.65006e+07	5.9935e+07	2.9103e+07	5.87817e+07	7.83613e+07	6.48765e+07	7.22149e+07	8.04965e+07	6.68776e+07	9.03301e+07	8.85001e+07
POS10174	Prostaglandin E2	8.357	375.21	[M+Na]+	375.214	True	2.32094e+07	2.44042e+06	1.35797e+07	2.65875e+08	2.35868e+07	5.24651e+06	4.18978e+08	5.11484e+06	9.4145e+06	5.81679e+07	3.06527e+06	552362	6.72657e+07	1.22769e+08	2.7357e+07	1.60488e+07	3.94984e+08	2.48757e+06	1.79736e+07	2.27575e+06	2.69937e+06	8.62653e+06	3.84081e+07	3.87448e+08	4.20407e+08	1.42275e+07	2.55659e+07	3.08971e+07	9.87544e+08	6.61809e+08	7.23973e+08	7.23435e+06	1.07448e+07	1.05315e+07	1.93693e+08	932250	6.67241e+06	6.11616e+06	6.31701e+06	3.07929e+06	2.43249e+06	2.22938e+06	4.78734e+06
POS4202	Acetylleucine	5.935	174.113	[M+H]+	174.112	True	8.06839e+06	1.05865e+07	1.8579e+07	1.65824e+07	1.7004e+07	1.3489e+07	1.85516e+07	1.10833e+07	1.16681e+07	1.52616e+07	1.19431e+07	8.26117e+06	1.11453e+07	1.25336e+07	1.63635e+07	1.93414e+07	1.28181e+07	8.8831e+06	1.18925e+07	1.04746e+07	9.11345e+06	1.18094e+07	1.22364e+07	1.15069e+07	1.1868e+07	1.22577e+07	1.40029e+07	1.15914e+07	9.49381e+06	1.02242e+07	1.12921e+07	8.91851e+06	1.13147e+07	1.1785e+07	1.44134e+07	1.06649e+07	9.84895e+06	1.38367e+07	7.77478e+06	1.35577e+07	1.07555e+07	7.75356e+06	7.49387e+06
NEG5914	2'-Hydroxydaidzein	7.604	269.041	[M-H]-	269.045	True	8.42876e+06	499435	5.05248e+06	3.33343e+06	5.47995e+06	181382	138535	216.075	872680	2.96744e+06	1.0775e+06	652437	268106	2.35708e+06	2.63914e+06	1.69989e+06	900649	1.11252e+06	980588	129595	41472.9	446142	1.11767e+06	89608.7	1.19489e+06	102561	1.02821e+06	1.55e+06	1.0579e+06	2.39618e+06	533954	1.70009e+06	2.09705e+06	2.061e+06	2.83065e+06	252425	862729	2.40033e+06	2.06557e+06	128343	3.55712e+06	4.9709e+06	1.76847e+06
POS4674	5,6-Dihydro-1,10-phenanthroline	6.207	183.092	[M+H]+	183.092	True	7.46603e+06	1.66123e+07	8.48823e+06	8.7836e+06	7.0973e+06	1.22762e+07	1.15259e+07	2.85702e+07	2.775e+07	1.10922e+07	2.63125e+07	1.65437e+07	1.04365e+07	1.18493e+07	1.14944e+07	8.87494e+06	7.74283e+06	1.42012e+07	1.11227e+07	1.34146e+07	2.67977e+07	1.04336e+07	1.14069e+07	6487567	1.16994e+07	1.33902e+07	8.91978e+06	8.46615e+06	1.01881e+07	8.00003e+06	1.02581e+07	1.01401e+07	2.85088e+07	2.4464e+07	1.92494e+07	2.93814e+07	2.75164e+07	1.60512e+07	3.53411e+07	4.50508e+07	2.40477e+07	1.62503e+07	1.84119e+07
POS10329	Eudesmin	8.475	387.18	[M+H]+	387.18	True	1.07268e+07	1.08107e+07	8.54303e+06	8.35524e+06	9.82881e+06	1.18404e+07	1.27066e+07	1.06149e+07	1.07603e+07	1.15374e+07	1.47915e+07	1.85379e+07	1.88057e+07	1.78976e+07	1.95533e+07	1.68412e+07	4.26473e+07	4.06857e+07	1.98486e+07	1.75157e+07	1.94707e+07	1.8584e+07	1.51403e+07	1.33881e+07	1.92474e+07	1.93426e+07	1.89715e+07	1.89957e+07	1.81568e+07	1.90056e+07	1.84645e+07	2.01678e+07	1.82949e+07	1.56771e+07	1.85241e+07	2.18954e+07	2.21449e+07	2.05571e+07	5.54526e+07	2.92896e+07	2.40034e+07	2.93938e+07	2.84593e+07
POS8948	methyl 2-ethyl-4-[(3R,4R,5S)-5-hydroxy-4,5-dimethyl-2-oxooxolan-3-yl]-2-methyl-3-oxobutanoate	6.233	309.126	[M+Na]+	309.131	True	5.3488e+06	323725	2.06218e+06	2.32785e+06	7.86106e+06	6.96736e+06	1.14192e+06	3.11756e+06	2.22172e+06	1.32613e+07	2.20925e+06	1.22639e+06	4.54704e+06	6.4629e+06	2.30141e+06	579716	3.16561e+06	644961	1.97497e+06	2.09625e+06	1.62879e+06	2.14317e+06	3.05454e+06	1.57353e+06	2.07433e+06	1.55159e+06	6.29085e+06	1.24364e+07	9.2411e+06	3.4032e+06	2.0604e+06	5.35365e+06	5.24846e+06	4.63495e+06	5.13955e+06	1.07423e+06	3.15724e+06	1.44338e+06	7.26355e+06	1.68637e+06	1.12702e+06	4.74121e+06	3.338e+06
POS7733	Thymidine	4.966	265.08	[M+Na]+	265.08	True	7.19395e+06	5.82087e+06	3.90938e+06	6.994e+06	6.4066e+06	6.34164e+06	6.22637e+06	3.21473e+06	1.03868e+07	1.18192e+07	9.78023e+06	1.63971e+06	6.359e+06	4.68124e+06	6.71782e+06	2.73464e+06	4.55106e+06	4.31472e+06	6.61378e+06	4.5443e+06	4.32835e+06	9.00295e+06	4.90495e+06	8.81263e+06	8.45061e+06	6.74e+06	3.34177e+06	1.57014e+06	5.14972e+06	2.42246e+06	3.06675e+06	7.48862e+06	6.30672e+06	6.32628e+06	3.06955e+06	5.6019e+06	2.15016e+06	5.06994e+06	4.89546e+06	6.08082e+06	6.50762e+06	1.04292e+07	8.84762e+06
POS4242	Indole-3-acetamide	3.19	175.086	[M+H]+	175.087	True	1.10696e+06	5.82421e+06	1.20946e+06	2.24033e+07	2.13273e+07	1.272e+07	3.74979e+07	1.22623e+07	8.79828e+06	3.71619e+06	4.46213e+06	1.81215e+07	5.56587e+06	3.23232e+07	3.88426e+06	6.98037e+06	2.85344e+07	1.10324e+07	5.84059e+06	8.32658e+06	8.79487e+06	7.48772e+06	3.63857e+06	5.55201e+07	4.1359e+07	1.17974e+07	1.35892e+07	2.08533e+07	4.89756e+07	5.01795e+07	1.13274e+08	5.3462e+06	1.66854e+07	1.62129e+07	1.96835e+07	8.73358e+06	1.41965e+07	1.23329e+07	1.82712e+07	1.52203e+07	8.75115e+06	8.00508e+06	9.19052e+06
NEG8400	Tebufenozide	9.491	351.212	[M-H]-	351.208	True	1.94604e+08	2.47866e+08	3.07085e+07	5.11877e+07	5.85081e+07	1.69493e+08	3.05571e+07	1.58455e+08	4.07791e+08	5.4511e+07	2.3621e+08	1.5717e+08	5.51169e+07	6.64093e+07	1.69824e+08	7.91875e+07	9.97709e+07	4.57073e+08	2.26271e+08	4.65183e+08	5.97221e+08	4.83478e+07	7.22562e+07	3.43298e+07	8.0423e+07	2.53251e+08	4.10744e+07	5.58842e+07	6.32932e+07	1.55692e+07	2.00697e+07	4.50938e+08	2.11988e+08	1.80101e+08	4.68732e+07	4.51827e+08	7.38215e+08	1.06222e+08	4.18692e+08	3.54693e+08	1.68959e+08	1.53091e+08	3.86636e+08
POS8840	Pimelylcarnitine	5.337	304.175	[M+H]+	304.176	True	9.03304e+06	7.91588e+06	8.59878e+06	7.68774e+06	8.38932e+06	4.49091e+06	1.39113e+07	1.05071e+07	1.27249e+07	2.40388e+07	7.3661e+06	7.14847e+06	1.55628e+07	6.36102e+06	7.16766e+06	7.62584e+06	9.67351e+06	1.8329e+07	1.33819e+07	7.30505e+06	9.29642e+06	1.38831e+07	1.13932e+07	1.47289e+07	1.5945e+07	4.80548e+06	1.33795e+07	5.83813e+06	1.38958e+07	1.32555e+07	8.23289e+06	9.30938e+06	1.07831e+07	9.37872e+06	5.8651e+06	2.17958e+07	1.8426e+07	2.47746e+07	1.98689e+07	1.27912e+07	3.78275e+06	2.09699e+07	1.74386e+07
NEG1085	Ketoleucine	5.27	129.051	[M-H]-	129.056	True	1.0031e+09	5.55356e+08	8.95219e+08	1.06398e+09	7.54845e+08	9.75942e+08	1.08122e+09	7.59376e+08	1.35422e+09	9.31422e+08	1.05812e+09	5.5479e+08	1.12679e+09	6.8226e+08	3.85568e+08	4.46146e+08	6.15401e+08	4.30673e+08	5.82757e+08	7.78412e+08	6.89489e+08	8.64939e+08	9.13528e+08	1.339e+09	7.16681e+08	4.20759e+08	5.8647e+08	3.94825e+08	6.06626e+08	1.13197e+09	6.98014e+08	6.00338e+08	1.04582e+09	1.04024e+09	6.1745e+08	8.87687e+08	834071403	1.03752e+09	1.35369e+09	1.43028e+09	1.84483e+09	2.0164e+09	1.32615e+09
POS554	Propionic acid	4.731	97.0289	[M+Na]+	97.026	True	1.40667e+07	5.01174e+06	4.79571e+07	3.49855e+07	3.71901e+07	4.63333e+07	1.84611e+07	5.58386e+07	3.61447e+07	3.62354e+07	5.39439e+07	6.60458e+07	4.51601e+07	5.82875e+07	4.96559e+07	4.07246e+07	4.91779e+07	6.93079e+07	4.35336e+07	6.03778e+07	4.27566e+07	5.38922e+07	3.93887e+07	5.05598e+07	4.09258e+07	4.49904e+07	5.43582e+07	5.14461e+07	6.81891e+07	7.59088e+07	5.54669e+07	5.7687e+07	1.81803e+07	4.12354e+07	7.23526e+07	4.74619e+07	7.13373e+07	4.24925e+07	3.96436e+07	6.96689e+07	6.62841e+07	3.24709e+07	5.0855e+07
POS2901	N-Methylisoleucine	4.966	146.118	[M+H]+	146.118	True	1.742e+07	1.66617e+07	9.68795e+06	2.09098e+07	4.15332e+07	2.46859e+07	1.20183e+07	2.00787e+07	1.81552e+07	1.50999e+07	1.4024e+07	1.46855e+07	2.08921e+07	9.29882e+06	1.40774e+07	2.18369e+07	2.01598e+07	1.28564e+07	2.07762e+07	1.72679e+07	1.18631e+07	1.63349e+07	2.63042e+07	2.10758e+07	3.07499e+07	1.96795e+07	3.50154e+07	3.43045e+07	2.39963e+07	2.6354e+07	2.07596e+07	1.80582e+07	2.08944e+07	2.24276e+07	2.12974e+07	2.06957e+07	1.85069e+07	9.24756e+06	2.07157e+07	1.73707e+07	1.83943e+07	1.95711e+07	1.30601e+07
NEG3369	Harmol Hydrochloride	5.302	197.076	[M-H]-	197.072	True	1.02002e+06	128313	738632	908602	2.95449e+07	1.19509e+07	6.31969e+06	1.3223e+07	8.71333e+06	1.78293e+07	8.98283e+06	799706	6.22328e+06	1.26361e+07	7.81213e+06	1.23783e+07	1.16143e+07	3.47309e+06	646125	390388	820892	1.15861e+06	741895	701655	606103	540873	1.77456e+06	388800	573466	931448	2.09877e+06	7.49437e+06	1.24419e+07	1.30675e+07	2.50699e+06	3.79296e+06	3.92063e+06	1.4131e+06	492585	6.32604e+06	867052	9.57735e+06	2.07233e+06
NEG1963	(R)-2-Hydroxycaprylic acid	7.408	159.097	[M-H]-	159.102	True	1.72866e+07	1.16536e+07	1.11792e+07	1.40827e+07	1.23748e+07	1.50185e+07	9.81155e+06	8.0215e+06	1.04252e+07	1.05857e+07	1.21604e+07	9.5327e+06	1.23247e+07	1.13899e+07	1.13018e+07	9.93547e+06	1.06585e+07	1.36763e+07	1.05272e+07	8.05851e+06	6.59504e+06	1.1476e+07	1.02937e+07	1.1694e+07	7.39908e+06	5.29571e+06	9.063e+06	9.43434e+06	7.71345e+06	1.04929e+07	1.40024e+07	8.44527e+06	1.0465e+07	1.17129e+07	1.18121e+07	1.45057e+07	1.42121e+07	1.45686e+07	1.25959e+07	1.50529e+07	1.42528e+07	1.62224e+07	1.37261e+07
NEG5274	2,6-Diaminopurine 2',3'-dideoxyriboside	8.319	249.11	[M-H]-	249.111	True	2.70247e+06	5.55191e+07	2.3349e+06	2.18301e+06	1.75488e+06	3.17923e+06	2.85997e+06	9.44837e+07	1.09273e+07	1.59122e+06	1.7502e+06	4.14664e+07	1.67646e+06	2.07138e+06	2.31979e+06	1.23562e+06	1.97448e+06	3.20317e+07	1.8931e+06	3.8542e+06	3.9722e+07	2.61295e+06	2.15981e+06	2.21606e+06	2222892	5.38197e+07	2.6611e+06	2.24085e+06	2.30207e+06	2.14254e+06	2.71733e+06	3.57101e+07	3.03813e+07	3.04179e+07	4.63189e+06	1.20668e+08	7.19499e+07	3.0473e+07	1.10761e+07	3.66053e+07	5.36335e+06	1.5086e+07	3.19567e+07
NEG1598	Pantoic acid	2.976	147.061	[M-H]-	147.066	True	2.42012e+07	1.87324e+07	1.62917e+07	1.2586e+07	1.681e+07	1.97085e+07	2.24788e+07	1.67757e+07	1.04302e+07	1.60767e+07	8.11343e+06	4.57661e+07	6.9531e+06	1.48673e+07	1.59811e+07	9.40122e+06	1.68178e+07	3.46892e+07	1.16319e+07	1.30891e+07	2.00249e+07	1.23865e+07	1.17776e+07	1.5151e+07	2.35374e+07	1.60199e+07	6.59065e+06	9.11612e+06	1.9002e+07	1.44399e+07	1.23808e+07	2.41756e+07	2.00484e+07	1.90245e+07	1.66411e+07	2.55827e+07	4.46529e+07	2.35076e+07	4.79408e+07	3.21851e+07	1.5915e+07	3.82351e+07	1.88307e+07
NEG4884	1,3-Dicyclohexylthiourea	9.013	239.158	[M-H]-	239.159	True	3.17414e+06	6.85394e+06	7.2078e+06	6.71341e+06	1.54568e+06	3.31867e+06	1.56059e+06	1.72942e+07	2.28388e+06	2.08723e+06	2.52694e+06	4.67683e+06	9.52207e+06	3.16878e+06	3.71578e+06	8.3626e+06	3.01027e+06	2.91263e+06	795839	2.33418e+06	3.81773e+06	1.06581e+06	2.20345e+06	2.468e+06	423327	6.69629e+06	1.19375e+06	886653	846150	1.50372e+06	1.1972e+06	7.72588e+06	4.76621e+06	4.29285e+06	1.39336e+06	4.31426e+06	5.03818e+06	1.37855e+07	1.87556e+06	4.33964e+06	2.28546e+06	6.70098e+06	4.52867e+06
POS2393	2,3-Dihydro-1H-pyrrolizine-5-carboxaldehyde	7.268	136.076	[M+H]+	136.076	True	1.09479e+07	3.62571e+07	1.01698e+07	2.09595e+07	1.39876e+07	3.18507e+07	1.31751e+07	4.03104e+07	2.75722e+07	6.94185e+06	2.12481e+07	7.67647e+07	1.46354e+07	9052455	1.32075e+07	1.84961e+07	1.16751e+07	5.89507e+07	1.8529e+07	2.26259e+07	4.18078e+07	2.41352e+07	1.07311e+07	4.87749e+06	1.68411e+07	2.72172e+07	9.29121e+06	1.2413e+07	8.12699e+06	8.65047e+06	1.18247e+07	2.60174e+07	3.22935e+07	3.0641e+07	2.28453e+07	5.78741e+07	5.24794e+07	4.38378e+07	4.05373e+07	5.62366e+07	2.55761e+07	2.47111e+07	4.17943e+07
POS9998	1-(3,4-dimethoxyphenyl)-2-(8-quinolylthio)ethan-1-one	5.488	362.084	[M+Na]+	362.082	True	3.2859e+07	2.80908e+06	1.84424e+07	1.77436e+07	2.28241e+07	1.4484e+07	2.16315e+07	4.12447e+06	6.17697e+06	3.71986e+07	1.11184e+07	2.04913e+07	2.04371e+07	2.25678e+07	3.09598e+07	2.9138e+07	3.20308e+07	3.87726e+07	4.75391e+07	1.3853e+07	5.76917e+06	3.40138e+07	3.98736e+07	2.74492e+07	4.29102e+07	1.20368e+07	2.52099e+07	5.62256e+07	1.65074e+07	2.81361e+07	6.41286e+07	9.18067e+06	1.45989e+07	1.40692e+07	1.56387e+07	5.10239e+06	5.29314e+07	1.34327e+07	1.52679e+07	6.9325e+06	7.83322e+06	1.18796e+07	5.99132e+06
POS11288	Vitamin K1	10.601	473.344	[M+Na]+	473.339	True	2.78691e+06	2.78871e+06	3.04994e+06	3.39077e+06	5.53154e+06	4.63554e+06	5.75317e+06	4.76133e+06	6.11299e+07	8.78694e+06	4.45326e+06	6.64895e+06	6.85303e+06	4.14371e+06	4.61904e+06	3.43986e+06	7.4752e+06	6.5696e+06	6.13743e+06	4.46267e+06	4.87417e+06	4.50987e+06	6.36613e+06	2.92083e+06	4.22494e+06	5.74473e+06	3.244e+06	8.46983e+06	4.33259e+06	4.59148e+06	2.77585e+06	2.96239e+06	3.61809e+06	4.40199e+06	3.7543e+06	7.68462e+06	3.4282e+06	6.34342e+06	1.03453e+07	6.47902e+06	7.33531e+06	6.44376e+06	3.83626e+06
POS12374	Resorcinol Bis(Diphenyl Phosphate)	11.116	575.105	[M+H]+	575.102	True	1.04066e+06	1.03856e+06	1.1245e+06	833620	1.41945e+06	1.04124e+06	1.15097e+06	1.45285e+06	789426	1.32116e+06	877682	982244	1.03034e+06	1.09277e+06	1.1168e+06	906353	1.86068e+06	1.74035e+06	1.15509e+06	1.55701e+06	830956	947546	1.01112e+06	975727	1.37724e+06	1.21419e+06	1.37074e+06	1.21933e+06	1.7069e+06	1.06285e+06	1.56639e+06	855750	922042	909208	783703	1.33752e+06	1.27232e+06	1.5113e+06	1.69201e+06	1.67185e+06	1.20859e+06	1.13594e+06	1.03426e+06
NEG2233	Quinolinic acid	1.004	166.012	[M-H]-	166.015	True	2.20462e+07	7.22864e+07	2.61772e+07	4.26362e+07	6.52242e+07	4.62816e+07	5.14531e+07	6.77757e+07	4.43034e+07	3.70599e+07	3.22591e+07	5.86606e+07	3.3588e+07	5.62658e+07	2.5e+07	5.86367e+07	4.73579e+07	5.23323e+07	2.60534e+07	3.20809e+07	3.65251e+07	3.03191e+07	3.51872e+07	4.08761e+07	1.96482e+07	7.87943e+07	3.81383e+07	2.90351e+07	3.86086e+07	4.65349e+07	4.57324e+07	6.16314e+07	5.46443e+07	4.62061e+07	3.62291e+07	4.33808e+07	3.73808e+07	7.05946e+07	3.1766e+07	6.3223e+07	4.56808e+07	5.42082e+07	8.98181e+07
[truncated: 814 more rows]
[truncated: 30 more columns]
